# Supplementary material for: Single-cell transcriptome reveals insights into the development and function of the zebrafish ovary
Source: eLife. 2022 May 19;11:e76014. doi: 10.7554/eLife.76014 (PMC9191896; doi:10.7554/eLife.76014)
Supplement: Supplementary file 1. [file elife-76014-supp1.zip]

Archive with 1 entries (1 files):
- Table S1_All Cells.xlsm
