# Supplementary material for: Single-cell transcriptome reveals insights into the development and function of the zebrafish ovary
Source: eLife. 2022 May 19;11:e76014. doi: 10.7554/eLife.76014 (PMC9191896; doi:10.7554/eLife.76014)
Supplement: Supplementary file 1. [file elife-76014-supp1.zip › Table S1_All Cells.xlsm]

## Sheet: All Cells
	p_val	avg_logFC	pct.1	pct.2	p_val_adj	cluster	gene
2019-09-15	0	0.258676	0.373	0.061	0	GC_Early_oo	2019-09-15
abcf2a	0	0.398619	0.597	0.107	0	GC_Early_oo	abcf2a
abhd18	0	0.275774	0.393	0.066	0	GC_Early_oo	abhd18
abhd6a	0	0.299563	0.307	0.028	0	GC_Early_oo	abhd6a
abracl1	0	0.548844	0.776	0.095	0	GC_Early_oo	abracl
abraxas1	0	0.259146	0.349	0.054	0	GC_Early_oo	abraxas1
acadl	0	0.280982	0.413	0.071	0	GC_Early_oo	acadl
acp5a1	0	2.30731	0.996	0.063	0	GC_Early_oo	acp5a
acsf2	0	0.28724	0.366	0.039	0	GC_Early_oo	acsf2
actb1	0	0.913361	1	0.763	0	GC_Early_oo	actb1
actr51	0	0.286313	0.409	0.065	0	GC_Early_oo	actr5
adat31	0	0.351039	0.466	0.051	0	GC_Early_oo	adat3
adipor1a	0	0.25479	0.35	0.066	0	GC_Early_oo	adipor1a
adipor1b1	0	0.34829	0.498	0.077	0	GC_Early_oo	adipor1b
adrm11	0	0.314921	0.557	0.132	0	GC_Early_oo	adrm1
aif1l	0	0.457083	0.877	0.219	0	GC_Early_oo	aif1l
akap1b	0	0.271981	0.397	0.07	0	GC_Early_oo	akap1b
akip11	0	0.430964	0.542	0.073	0	GC_Early_oo	akip1
akirin21	0	0.324538	0.514	0.099	0	GC_Early_oo	akirin2
akr1a1b1	0	0.303928	0.501	0.095	0	GC_Early_oo	akr1a1b
akr7a31	0	0.327718	0.461	0.063	0	GC_Early_oo	akr7a3
aktip	0	0.558895	0.763	0.084	0	GC_Early_oo	aktip
AL772362.1	0	0.304319	0.366	0.027	0	GC_Early_oo	AL772362.1
AL929192.1	0	0.917535	0.693	0.026	0	GC_Early_oo	AL929192.1
alas1	0	0.296514	0.486	0.1	0	GC_Early_oo	alas1
aldh18a11	0	0.454295	0.637	0.085	0	GC_Early_oo	aldh18a1
aldh3b1	0	0.29364	0.429	0.076	0	GC_Early_oo	aldh3b1
alg11	0	0.470807	0.634	0.058	0	GC_Early_oo	alg1
alg132	0	0.324833	0.618	0.122	0	GC_Early_oo	alg13
alg141	0	0.452062	0.581	0.051	0	GC_Early_oo	alg14
alg3	0	0.333625	0.446	0.051	0	GC_Early_oo	alg3
alkbh1	0	0.397754	0.539	0.054	0	GC_Early_oo	alkbh1
alkbh41	0	0.380246	0.557	0.098	0	GC_Early_oo	alkbh4
alkbh5	0	0.302504	0.447	0.074	0	GC_Early_oo	alkbh5
alyref2	0	1.1071	0.982	0.361	0	GC_Early_oo	alyref
anapc101	0	0.438292	0.615	0.074	0	GC_Early_oo	anapc10
anapc111	0	0.415813	0.679	0.121	0	GC_Early_oo	anapc11
ankha	0	0.259056	0.325	0.039	0	GC_Early_oo	ankha
ankrd221	0	0.629354	0.797	0.067	0	GC_Early_oo	ankrd22
anp32b1	0	0.346272	0.784	0.212	0	GC_Early_oo	anp32b
anxa13l1	0	0.551441	0.626	0.045	0	GC_Early_oo	anxa13l
ap1g1	0	0.330155	0.487	0.086	0	GC_Early_oo	ap1g1
ap1s3b	0	0.386314	0.575	0.098	0	GC_Early_oo	ap1s3b
apba2b	0	0.514772	0.563	0.026	0	GC_Early_oo	apba2b
aph1b1	0	0.341202	0.473	0.064	0	GC_Early_oo	aph1b
aplnr2	0	0.270875	0.295	0.009	0	GC_Early_oo	aplnr2
apool	0	0.263624	0.363	0.051	0	GC_Early_oo	apool
apopt1	0	0.364395	0.547	0.102	0	GC_Early_oo	apopt1
aprt1	0	0.579083	0.806	0.097	0	GC_Early_oo	aprt
arf5	0	0.279153	0.538	0.14	0	GC_Early_oo	arf5
arhgef39	0	0.330287	0.412	0.031	0	GC_Early_oo	arhgef39
arl14ep1	0	0.373871	0.614	0.114	0	GC_Early_oo	arl14ep
arl6ip11	0	0.537827	0.916	0.33	0	GC_Early_oo	arl6ip1
arrb2a	0	0.330151	0.455	0.056	0	GC_Early_oo	arrb2a
asb31	0	0.36816	0.519	0.063	0	GC_Early_oo	asb3
ascc11	0	0.36697	0.549	0.086	0	GC_Early_oo	ascc1
asf1ba1	0	0.570017	0.795	0.108	0	GC_Early_oo	asf1ba
asna1	0	0.279926	0.401	0.069	0	GC_Early_oo	asna1
astn1	0	0.265975	0.36	0.054	0	GC_Early_oo	astn1
asz11	0	0.411989	0.692	0.123	0	GC_Early_oo	asz1
atf4a	0	0.47952	0.902	0.314	0	GC_Early_oo	atf4a
atg1011	0	0.267043	0.423	0.088	0	GC_Early_oo	atg101
atg121	0	0.296743	0.478	0.099	0	GC_Early_oo	atg12
atic1	0	0.425709	0.658	0.107	0	GC_Early_oo	atic
atp13a11	0	0.267911	0.384	0.081	0	GC_Early_oo	atp13a1
atp5f1b2	0	0.592928	0.978	0.657	0	GC_Early_oo	atp5f1b
atp5if1a2	0	0.774292	0.951	0.321	0	GC_Early_oo	atp5if1a
atp5mc12	0	0.849027	0.961	0.351	0	GC_Early_oo	atp5mc1
atxn7l2a	0	0.33034	0.443	0.049	0	GC_Early_oo	atxn7l2a
aurka1	0	0.974108	0.933	0.081	0	GC_Early_oo	aurka
aurkaip12	0	0.27559	0.514	0.137	0	GC_Early_oo	aurkaip1
aurkb1	0	0.774441	0.91	0.122	0	GC_Early_oo	aurkb
avd1	0	1.63449	0.981	0.071	0	GC_Early_oo	avd
b4galnt2.21	0	0.515655	0.644	0.039	0	GC_Early_oo	b4galnt2.2
b4galt1l	0	0.327084	0.414	0.036	0	GC_Early_oo	b4galt1l
bag4	0	0.405221	0.539	0.068	0	GC_Early_oo	bag4
baiap2l1a	0	0.342337	0.435	0.042	0	GC_Early_oo	baiap2l1a
banf11	0	0.577198	0.917	0.233	0	GC_Early_oo	banf1
bcas21	0	0.428599	0.75	0.16	0	GC_Early_oo	bcas2
bcl2l10	0	0.48678	0.754	0.111	0	GC_Early_oo	bcl2l10
bcl7ba	0	0.352473	0.478	0.048	0	GC_Early_oo	bcl7ba
bet1l1	0	0.459958	0.669	0.089	0	GC_Early_oo	bet1l
birc5b1	0	1.51326	0.979	0.078	0	GC_Early_oo	birc5b
blcap1	0	0.502134	0.798	0.146	0	GC_Early_oo	blcap
blvra	0	0.276135	0.345	0.033	0	GC_Early_oo	blvra
blvrb1	0	0.415797	0.602	0.08	0	GC_Early_oo	blvrb
bmb1	0	0.874673	0.854	0.048	0	GC_Early_oo	bmb
bmp15	0	0.505949	0.599	0.037	0	GC_Early_oo	bmp15
bokb1	0	0.625441	0.804	0.072	0	GC_Early_oo	bokb
bora	0	0.397985	0.486	0.03	0	GC_Early_oo	bora
borcs7	0	0.303191	0.443	0.072	0	GC_Early_oo	borcs7
brd2a	0	0.433001	0.776	0.175	0	GC_Early_oo	brd2a
btf3l42	0	0.30455	0.759	0.237	0	GC_Early_oo	btf3l4
btg31	0	0.904472	0.938	0.126	0	GC_Early_oo	btg3
btg41	0	2.22982	0.997	0.057	0	GC_Early_oo	btg4
btr041	0	0.3283	0.589	0.133	0	GC_Early_oo	btr04
bub31	0	0.452097	0.665	0.084	0	GC_Early_oo	bub3
buc2	0	0.981023	0.915	0.092	0	GC_Early_oo	buc
buc2l	0	0.787893	0.808	0.026	0	GC_Early_oo	buc2l
bud313	0	0.36006	0.861	0.283	0	GC_Early_oo	bud31
BX005461.1	0	0.40223	0.373	0.003	0	GC_Early_oo	BX005461.1
BX284697.1	0	1.35565	0.924	0.019	0	GC_Early_oo	BX284697.1
BX323557.1	0	0.289135	0.315	0.022	0	GC_Early_oo	BX323557.1
BX470189.1	0	0.323311	0.45	0.066	0	GC_Early_oo	BX470189.1
BX537276.11	0	0.531292	0.637	0.05	0	GC_Early_oo	BX537276.1
BX571780.1	0	0.252706	0.27	0.007	0	GC_Early_oo	BX571780.1
BX572619.1	0	0.479952	0.618	0.058	0	GC_Early_oo	BX572619.1
BX950205.1	0	0.528946	0.533	0.009	0	GC_Early_oo	BX950205.1
BX957297.1	0	0.291993	0.326	0.012	0	GC_Early_oo	BX957297.1
bxdc22	0	0.343192	0.66	0.166	0	GC_Early_oo	bxdc2
bysl2	0	0.287412	0.594	0.168	0	GC_Early_oo	bysl
bzw1a1	0	0.642644	0.937	0.23	0	GC_Early_oo	bzw1a
bzw1b1	0	1.24895	0.969	0.246	0	GC_Early_oo	bzw1b
c1d2	0	0.356666	0.663	0.157	0	GC_Early_oo	c1d
c1qbp2	0	0.449903	0.871	0.252	0	GC_Early_oo	c1qbp
c7b	0	0.403927	0.499	0.04	0	GC_Early_oo	c7b
ca15b1	0	2.10244	0.99	0.036	0	GC_Early_oo	ca15b
ca7	0	0.355352	0.454	0.045	0	GC_Early_oo	ca7
CABZ01044746.1	0	0.406948	0.415	0.042	0	GC_Early_oo	CABZ01044746.1
CABZ01058650.11	0	0.273825	0.383	0.057	0	GC_Early_oo	CABZ01058650.1
CABZ01059627.1	0	0.816771	0.746	0.022	0	GC_Early_oo	CABZ01059627.1
CABZ01059627.2	0	0.459979	0.459	0.01	0	GC_Early_oo	CABZ01059627.2
CABZ01059627.3	0	0.390896	0.371	0.023	0	GC_Early_oo	CABZ01059627.3
calml4b	0	0.294008	0.376	0.038	0	GC_Early_oo	calml4b
cap1	0	0.352933	0.463	0.055	0	GC_Early_oo	cap1
caprin2	0	0.381404	0.504	0.055	0	GC_Early_oo	caprin2
carhsp11	0	0.322592	0.504	0.081	0	GC_Early_oo	carhsp1
casd1	0	0.371095	0.411	0.018	0	GC_Early_oo	casd1
cat	0	0.261581	0.361	0.075	0	GC_Early_oo	cat
cax11	0	0.611531	0.744	0.037	0	GC_Early_oo	cax1
cbll1	0	0.265458	0.351	0.046	0	GC_Early_oo	cbll1
cbx2	0	0.335709	0.457	0.05	0	GC_Early_oo	cbx2
cbx3a3	0	0.589069	0.959	0.476	0	GC_Early_oo	cbx3a
cbx5	0	0.449684	0.829	0.183	0	GC_Early_oo	cbx5
ccdc106b1	0	0.378743	0.541	0.122	0	GC_Early_oo	ccdc106b
ccdc1301	0	0.317165	0.538	0.12	0	GC_Early_oo	ccdc130
ccdc581	0	0.554593	0.758	0.078	0	GC_Early_oo	ccdc58
ccna11	0	2.16932	0.995	0.069	0	GC_Early_oo	ccna1
ccna21	0	1.21928	0.95	0.075	0	GC_Early_oo	ccna2
ccnb11	0	2.22202	0.999	0.098	0	GC_Early_oo	ccnb1
ccnb21	0	2.00486	0.994	0.063	0	GC_Early_oo	ccnb2
ccne11	0	1.00075	0.919	0.048	0	GC_Early_oo	ccne1
ccnh1	0	0.618656	0.748	0.08	0	GC_Early_oo	ccnh
ccnyl1	0	0.287154	0.396	0.051	0	GC_Early_oo	ccnyl1
cd9b	0	0.794525	0.813	0.03	0	GC_Early_oo	cd9b
cdc14b	0	0.389233	0.547	0.08	0	GC_Early_oo	cdc14b
cdc161	0	0.324499	0.446	0.059	0	GC_Early_oo	cdc16
cdc201	0	1.1936	0.942	0.07	0	GC_Early_oo	cdc20
cdc25b	0	0.370551	0.474	0.05	0	GC_Early_oo	cdc25b
cdc34a	0	0.398349	0.521	0.054	0	GC_Early_oo	cdc34a
cdc45	0	0.363496	0.506	0.068	0	GC_Early_oo	cdc45
cdc61	0	0.695734	0.878	0.108	0	GC_Early_oo	cdc6
cdca7a1	0	1.21274	0.964	0.141	0	GC_Early_oo	cdca7a
cdca7b1	0	0.394303	0.771	0.159	0	GC_Early_oo	cdca7b
cdca81	0	0.905137	0.92	0.081	0	GC_Early_oo	cdca8
cdca91	0	0.865174	0.893	0.062	0	GC_Early_oo	cdca9
cdk12	0	0.441199	0.707	0.099	0	GC_Early_oo	cdk1
cdk71	0	0.390822	0.58	0.08	0	GC_Early_oo	cdk7
cdkn3	0	0.379709	0.523	0.061	0	GC_Early_oo	cdkn3
CDPF1	0	0.722719	0.775	0.087	0	GC_Early_oo	CDPF1
cdt1	0	0.733464	0.755	0.047	0	GC_Early_oo	cdt1
cenpl1	0	0.370999	0.526	0.076	0	GC_Early_oo	cenpl
cenpo	0	0.456891	0.591	0.077	0	GC_Early_oo	cenpo
cep57l11	0	0.390784	0.55	0.068	0	GC_Early_oo	cep57l1
cfl1	0	0.783502	0.996	0.697	0	GC_Early_oo	cfl1
cfl1l1	0	0.593399	0.913	0.166	0	GC_Early_oo	cfl1l
chac1	0	0.595232	0.922	0.202	0	GC_Early_oo	chac1
chchd101	0	0.578913	0.879	0.183	0	GC_Early_oo	chchd10
chek21	0	0.382702	0.552	0.083	0	GC_Early_oo	chek2
chia.41	0	1.31409	0.962	0.046	0	GC_Early_oo	chia.4
chmp4c1	0	0.457979	0.601	0.051	0	GC_Early_oo	chmp4c
chrac13	0	0.3095	0.721	0.199	0	GC_Early_oo	chrac1
chtopa1	0	0.565665	0.853	0.178	0	GC_Early_oo	chtopa
ciao11	0	0.374724	0.553	0.087	0	GC_Early_oo	ciao1
cited1	0	0.323249	0.376	0.033	0	GC_Early_oo	cited1
cited2	0	0.305654	0.366	0.026	0	GC_Early_oo	cited2
cited4b	0	0.57629	0.631	0.043	0	GC_Early_oo	cited4b
ckbb1	0	1.38003	0.962	0.114	0	GC_Early_oo	ckbb
CKS2	0	0.571345	0.775	0.098	0	GC_Early_oo	CKS2
cldn7b1	0	0.621118	0.8	0.061	0	GC_Early_oo	cldn7b
cldnd1	0	2.84544	1	0.117	0	GC_Early_oo	cldnd
cldng1	0	2.93836	0.999	0.067	0	GC_Early_oo	cldng
clk2b1	0	0.413654	0.611	0.088	0	GC_Early_oo	clk2b
cnep1r11	0	0.451273	0.683	0.099	0	GC_Early_oo	cnep1r1
cnih1	0	0.370809	0.482	0.052	0	GC_Early_oo	cnih1
cnn3b	0	0.27724	0.373	0.051	0	GC_Early_oo	cnn3b
cnot6a1	0	0.469209	0.677	0.088	0	GC_Early_oo	cnot6a
cnot81	0	0.589585	0.755	0.066	0	GC_Early_oo	cnot8
cnpy2	0	0.431671	0.546	0.039	0	GC_Early_oo	cnpy2
coil2	0	0.316385	0.711	0.203	0	GC_Early_oo	coil
commd91	0	0.497692	0.668	0.057	0	GC_Early_oo	commd9
coq3	0	0.303939	0.445	0.083	0	GC_Early_oo	coq3
cox171	0	1.05772	0.963	0.204	0	GC_Early_oo	cox17
cox7a2l1	0	0.465236	0.8	0.161	0	GC_Early_oo	cox7a2l
cpeb1b1	0	1.37109	0.975	0.07	0	GC_Early_oo	cpeb1b
cpm	0	0.633624	0.721	0.053	0	GC_Early_oo	cpm
cpox1	0	0.281932	0.377	0.052	0	GC_Early_oo	cpox
CR376740.2	0	0.372167	0.267	0.028	0	GC_Early_oo	CR376740.2
CR383662.2	0	0.53634	0.547	0.021	0	GC_Early_oo	CR383662.2
CR388209.1	0	0.331559	0.338	0.007	0	GC_Early_oo	CR388209.1
CR792441.1	0	1.47775	0.958	0.035	0	GC_Early_oo	CR792441.1
CR847984.1	0	0.398683	0.471	0.036	0	GC_Early_oo	CR847984.1
CR855307.1	0	0.294905	0.366	0.04	0	GC_Early_oo	CR855307.1
CR954963.1	0	0.37076	0.453	0.027	0	GC_Early_oo	CR954963.1
crls1	0	0.295536	0.432	0.074	0	GC_Early_oo	crls1
crp21	0	2.72462	1	0.069	0	GC_Early_oo	crp2
cry-dash	0	0.318688	0.457	0.065	0	GC_Early_oo	cry-dash
cst14a.2	0	0.355287	0.76	0.199	0	GC_Early_oo	cst14a.2
cstf11	0	0.499362	0.743	0.105	0	GC_Early_oo	cstf1
CT009596.1	0	0.303211	0.342	0.016	0	GC_Early_oo	CT009596.1
CT573476.1	0	0.363806	0.563	0.1	0	GC_Early_oo	CT573476.1
CT737162.1	0	0.327052	0.413	0.043	0	GC_Early_oo	CT737162.1
cth1	0	1.98041	0.99	0.033	0	GC_Early_oo	cth1
ctnna1	0	0.269415	0.422	0.089	0	GC_Early_oo	ctnna1
ctsba	0	1.59626	0.973	0.099	0	GC_Early_oo	ctsba
ctsd	0	0.412929	0.78	0.119	0	GC_Early_oo	ctsd
ctsla	0	0.601814	0.896	0.241	0	GC_Early_oo	ctsla
ctss2.11	0	2.43386	0.998	0.114	0	GC_Early_oo	ctss2.1
ctsz	0	0.31494	0.512	0.076	0	GC_Early_oo	ctsz
CU326366.21	0	0.50408	0.631	0.03	0	GC_Early_oo	CU326366.2
CU467110.21	0	0.41131	0.557	0.057	0	GC_Early_oo	CU467110.2
CU467646.2	0	0.849314	0.768	0.017	0	GC_Early_oo	CU467646.2
CU467646.5	0	0.541464	0.573	0.013	0	GC_Early_oo	CU467646.5
CU467646.7	0	0.783142	0.65	0.016	0	GC_Early_oo	CU467646.7
CU571163.1	0	0.804535	0.678	0.025	0	GC_Early_oo	CU571163.1
CU655961.4	0	0.383181	0.431	0.036	0	GC_Early_oo	CU655961.4
CU694197.11	0	0.278778	0.634	0.187	0	GC_Early_oo	CU694197.1
CU929143.1	0	0.582854	0.536	0.033	0	GC_Early_oo	CU929143.1
cx43.4	0	0.754824	0.821	0.08	0	GC_Early_oo	cx43.4
cx44.2	0	0.501548	0.568	0.02	0	GC_Early_oo	cx44.2
cybrd1	0	0.286063	0.406	0.058	0	GC_Early_oo	cybrd1
cycsb3	0	0.5416	0.894	0.298	0	GC_Early_oo	cycsb
cyp11a1	0	0.916334	0.875	0.042	0	GC_Early_oo	cyp11a1
dab21	0	0.400498	0.605	0.099	0	GC_Early_oo	dab2
dad12	0	0.532888	0.914	0.308	0	GC_Early_oo	dad1
dcaf132	0	0.284894	0.534	0.126	0	GC_Early_oo	dcaf13
dck1	0	0.466584	0.682	0.085	0	GC_Early_oo	dck
dclre1a1	0	0.304286	0.337	0.058	0	GC_Early_oo	dclre1a
dctpp12	0	0.670898	0.885	0.131	0	GC_Early_oo	dctpp1
dcun1d1	0	0.425644	0.626	0.091	0	GC_Early_oo	dcun1d1
ddb2	0	0.291246	0.487	0.11	0	GC_Early_oo	ddb2
ddx19	0	0.777914	0.857	0.057	0	GC_Early_oo	ddx19
ddx28	0	0.372481	0.535	0.074	0	GC_Early_oo	ddx28
ddx39aa2	0	0.485168	0.875	0.234	0	GC_Early_oo	ddx39aa
ddx39ab1	0	1.24004	0.973	0.172	0	GC_Early_oo	ddx39ab
ddx412	0	1.31716	0.869	0.035	0	GC_Early_oo	ddx41
ddx62	0	0.293672	0.614	0.183	0	GC_Early_oo	ddx6
degs21	0	0.726358	0.808	0.052	0	GC_Early_oo	degs2
dennd2db1	0	0.412831	0.561	0.057	0	GC_Early_oo	dennd2db
depdc7b1	0	0.767549	0.844	0.05	0	GC_Early_oo	depdc7b
desi2	0	0.427807	0.593	0.072	0	GC_Early_oo	desi2
det11	0	0.448029	0.639	0.08	0	GC_Early_oo	det1
dhdds	0	0.275554	0.418	0.082	0	GC_Early_oo	dhdds
dhodh	0	0.293941	0.441	0.084	0	GC_Early_oo	dhodh
dhrs13a.2	0	0.279376	0.373	0.044	0	GC_Early_oo	dhrs13a.2
dkc12	0	0.513272	0.918	0.289	0	GC_Early_oo	dkc1
dnaja2a	0	0.424653	0.837	0.274	0	GC_Early_oo	dnaja2a
dnaja3a	0	0.315982	0.454	0.074	0	GC_Early_oo	dnaja3a
dnajb6b1	0	0.349493	0.537	0.088	0	GC_Early_oo	dnajb6b
dnajc21	0	0.266595	0.448	0.105	0	GC_Early_oo	dnajc2
dnajc5ga	0	0.309779	0.395	0.055	0	GC_Early_oo	dnajc5ga
dnajc93	0	0.27999	0.782	0.22	0	GC_Early_oo	dnajc9
dnmt1	0	0.601822	0.758	0.09	0	GC_Early_oo	dnmt1
dohh1	0	0.292445	0.533	0.13	0	GC_Early_oo	dohh
dph31	0	0.501049	0.657	0.065	0	GC_Early_oo	dph3
drap11	0	0.390092	0.621	0.108	0	GC_Early_oo	drap1
dtl	0	0.316816	0.419	0.047	0	GC_Early_oo	dtl
dtwd11	0	0.415784	0.583	0.076	0	GC_Early_oo	dtwd1
dtymk1	0	0.394422	0.575	0.08	0	GC_Early_oo	dtymk
dus1l	0	0.299223	0.439	0.072	0	GC_Early_oo	dus1l
dynll12	0	1.01499	0.958	0.363	0	GC_Early_oo	dynll1
dynll2a1	0	0.811505	0.905	0.133	0	GC_Early_oo	dynll2a
dynll2b3	0	0.582991	0.924	0.318	0	GC_Early_oo	dynll2b
ebna1bp22	0	0.45102	0.866	0.231	0	GC_Early_oo	ebna1bp2
eed1	0	0.31356	0.472	0.081	0	GC_Early_oo	eed
eef2kmt	0	0.301841	0.41	0.056	0	GC_Early_oo	eef2kmt
efcab11	0	0.279226	0.339	0.053	0	GC_Early_oo	efcab11
efhd1	0	0.314422	0.395	0.037	0	GC_Early_oo	efhd1
eif1axa	0	0.462087	0.583	0.079	0	GC_Early_oo	eif1axa
eif1axb1	0	0.752959	0.927	0.242	0	GC_Early_oo	eif1axb
eif2b21	0	0.333195	0.481	0.078	0	GC_Early_oo	eif2b2
eif2b31	0	0.359367	0.507	0.072	0	GC_Early_oo	eif2b3
eif4a1a1	0	0.561449	0.899	0.193	0	GC_Early_oo	eif4a1a
eif4bb2	0	0.324627	0.675	0.2	0	GC_Early_oo	eif4bb
eif4e1b2	0	0.504514	0.882	0.203	0	GC_Early_oo	eif4e1b
eif4g2a	0	0.326293	0.456	0.074	0	GC_Early_oo	eif4g2a
eif4h2	0	0.289558	0.637	0.185	0	GC_Early_oo	eif4h
eif52	0	0.475194	0.906	0.337	0	GC_Early_oo	eif5
eif5a22	0	0.929311	0.97	0.363	0	GC_Early_oo	eif5a2
eif63	0	0.306893	0.781	0.247	0	GC_Early_oo	eif6
elac11	0	0.425915	0.559	0.06	0	GC_Early_oo	elac1
elavl23	0	0.439653	0.885	0.252	0	GC_Early_oo	elavl2
eloal1	0	0.484838	0.727	0.12	0	GC_Early_oo	eloal
elovl1a	0	0.288917	0.451	0.089	0	GC_Early_oo	elovl1a
elovl6l	0	0.707758	0.728	0.023	0	GC_Early_oo	elovl6l
elovl7a1	0	0.754917	0.841	0.056	0	GC_Early_oo	elovl7a
emc61	0	0.430243	0.77	0.178	0	GC_Early_oo	emc6
emc91	0	0.28544	0.481	0.107	0	GC_Early_oo	emc9
eml21	0	0.388037	0.523	0.05	0	GC_Early_oo	eml2
eno32	0	1.07621	0.959	0.287	0	GC_Early_oo	eno3
entpd4	0	0.36624	0.483	0.047	0	GC_Early_oo	entpd4
eomesa	0	0.347973	0.397	0.016	0	GC_Early_oo	eomesa
epcam1	0	1.70764	0.984	0.087	0	GC_Early_oo	epcam
erap1b	0	0.327437	0.433	0.045	0	GC_Early_oo	erap1b
ergic3	0	0.314909	0.424	0.048	0	GC_Early_oo	ergic3
erlec1	0	0.289131	0.442	0.082	0	GC_Early_oo	erlec1
etf1b1	0	0.422353	0.873	0.256	0	GC_Early_oo	etf1b
evla	0	0.33367	0.389	0.033	0	GC_Early_oo	evla
exd21	0	0.514444	0.748	0.113	0	GC_Early_oo	exd2
exosc21	0	0.276382	0.498	0.129	0	GC_Early_oo	exosc2
exosc32	0	0.28307	0.587	0.165	0	GC_Early_oo	exosc3
exosc51	0	0.269545	0.43	0.098	0	GC_Early_oo	exosc5
exosc61	0	0.680875	0.866	0.106	0	GC_Early_oo	exosc6
extl2	0	0.435534	0.573	0.046	0	GC_Early_oo	extl2
f11r.1	0	0.569451	0.818	0.123	0	GC_Early_oo	f11r.1
f2rl1.1	0	0.526318	0.593	0.021	0	GC_Early_oo	f2rl1.1
faah2b	0	0.741597	0.743	0.034	0	GC_Early_oo	faah2b
fam113	0	0.313442	0.466	0.077	0	GC_Early_oo	fam113
fam76b	0	0.308004	0.411	0.072	0	GC_Early_oo	fam76b
faub1	0	0.90815	0.929	0.124	0	GC_Early_oo	faub
fbl2	0	0.305292	0.872	0.266	0	GC_Early_oo	fbl
fbxl14a1	0	0.508855	0.736	0.097	0	GC_Early_oo	fbxl14a
fbxo32	0	0.744542	0.783	0.045	0	GC_Early_oo	fbxo32
fbxo431	0	0.656257	0.781	0.053	0	GC_Early_oo	fbxo43
fbxo5	0	0.925694	0.868	0.07	0	GC_Early_oo	fbxo5
fbxw11b	0	0.56477	0.727	0.097	0	GC_Early_oo	fbxw11b
fcf11	0	0.357413	0.542	0.089	0	GC_Early_oo	fcf1
fdx11	0	0.670827	0.859	0.102	0	GC_Early_oo	fdx1
fen12	0	0.254337	0.695	0.202	0	GC_Early_oo	fen1
fgd4b	0	0.252826	0.349	0.052	0	GC_Early_oo	fgd4b
fhdc3	0	0.442099	0.464	0.027	0	GC_Early_oo	fhdc3
figla2	0	0.411392	0.658	0.107	0	GC_Early_oo	figla
fjx1	0	0.267622	0.354	0.049	0	GC_Early_oo	fjx1
fkbp10b	0	0.255184	0.34	0.045	0	GC_Early_oo	fkbp10b
fkbp1ab1	0	0.267911	0.417	0.087	0	GC_Early_oo	fkbp1ab
foxa	0	0.288322	0.299	0.029	0	GC_Early_oo	foxa
FP102809.1	0	0.283658	0.359	0.036	0	GC_Early_oo	FP102809.1
fth1a	0	0.817643	0.985	0.559	0	GC_Early_oo	fth1a
ftr861	0	0.61755	0.703	0.035	0	GC_Early_oo	ftr86
ftsj11	0	0.350884	0.537	0.097	0	GC_Early_oo	ftsj1
g3bp11	0	0.951118	0.933	0.125	0	GC_Early_oo	g3bp1
galcb	0	0.372594	0.428	0.025	0	GC_Early_oo	galcb
gale1	0	0.251665	0.377	0.075	0	GC_Early_oo	gale
galnt6	0	0.418848	0.525	0.037	0	GC_Early_oo	galnt6
gapdh1	0	1.5212	0.988	0.116	0	GC_Early_oo	gapdh
gar11	0	0.431808	0.712	0.134	0	GC_Early_oo	gar1
gbgt1l4	0	0.691932	0.591	0.011	0	GC_Early_oo	gbgt1l4
gcfc2	0	0.271846	0.375	0.056	0	GC_Early_oo	gcfc2
gcna	0	0.394351	0.521	0.046	0	GC_Early_oo	gcna
gdf31	0	1.08311	0.919	0.035	0	GC_Early_oo	gdf3
gdf91	0	0.385283	0.488	0.038	0	GC_Early_oo	gdf9
gemin71	0	0.571154	0.828	0.116	0	GC_Early_oo	gemin7
gemin81	0	0.364921	0.615	0.126	0	GC_Early_oo	gemin8
gfer1	0	0.555676	0.758	0.078	0	GC_Early_oo	gfer
gfral	0	0.279684	0.295	0.013	0	GC_Early_oo	gfral
gins21	0	0.467704	0.733	0.116	0	GC_Early_oo	gins2
gins32	0	0.303212	0.56	0.122	0	GC_Early_oo	gins3
glipr2l	0	0.517597	0.652	0.063	0	GC_Early_oo	glipr2l
glrx51	0	0.321617	0.637	0.162	0	GC_Early_oo	glrx5
glula	0	0.412944	0.558	0.103	0	GC_Early_oo	glula
gm2a	0	0.335413	0.515	0.061	0	GC_Early_oo	gm2a
gmnn	0	1.43356	0.965	0.247	0	GC_Early_oo	gmnn
gnai2b	0	0.319106	0.42	0.042	0	GC_Early_oo	gnai2b
gng51	0	0.447741	0.847	0.208	0	GC_Early_oo	gng5
golga7	0	0.342263	0.639	0.149	0	GC_Early_oo	golga7
golt1bb1	0	0.513346	0.752	0.105	0	GC_Early_oo	golt1bb
got2b1	0	0.422982	0.733	0.14	0	GC_Early_oo	got2b
gpatch42	0	0.308739	0.579	0.152	0	GC_Early_oo	gpatch4
gpc1b	0	0.299204	0.365	0.033	0	GC_Early_oo	gpc1b
gpnmb	0	0.31866	0.35	0.019	0	GC_Early_oo	gpnmb
gpr1601	0	0.843402	0.815	0.029	0	GC_Early_oo	gpr160
gps21	0	0.377261	0.567	0.092	0	GC_Early_oo	gps2
gpx8	0	0.253537	0.368	0.073	0	GC_Early_oo	gpx8
grip2a	0	0.257701	0.305	0.02	0	GC_Early_oo	grip2a
grsf1	0	0.267632	0.427	0.095	0	GC_Early_oo	grsf1
grxcr11	0	0.338502	0.493	0.085	0	GC_Early_oo	grxcr1
gsto21	0	0.853252	0.807	0.051	0	GC_Early_oo	gsto2
gstp13	0	0.585239	0.917	0.336	0	GC_Early_oo	gstp1
gtf2a11	0	0.695189	0.922	0.214	0	GC_Early_oo	gtf2a1
gtf2a1l1	0	0.469513	0.683	0.091	0	GC_Early_oo	gtf2a1l
gtf2f2b	0	0.381304	0.469	0.035	0	GC_Early_oo	gtf2f2b
gtf3ab1	0	1.7106	0.98	0.057	0	GC_Early_oo	gtf3ab
gtf3c2	0	0.281851	0.39	0.062	0	GC_Early_oo	gtf3c2
gtf3c61	0	0.549399	0.738	0.072	0	GC_Early_oo	gtf3c6
gtse1	0	0.30999	0.422	0.051	0	GC_Early_oo	gtse1
gyg1a1	0	1.89805	0.991	0.202	0	GC_Early_oo	gyg1a
h1m1	0	2.90916	1	0.088	0	GC_Early_oo	h1m
h2afva2	0	0.955038	0.967	0.276	0	GC_Early_oo	h2afva
h2afx2	0	0.912376	0.908	0.079	0	GC_Early_oo	h2afx
h3f3a2	0	1.14646	0.984	0.429	0	GC_Early_oo	h3f3a
h3f3d2	0	0.82419	0.995	0.71	0	GC_Early_oo	h3f3d
harbi1	0	0.251729	0.359	0.063	0	GC_Early_oo	harbi1
haus11	0	0.327855	0.515	0.1	0	GC_Early_oo	haus1
haus3	0	0.294067	0.421	0.07	0	GC_Early_oo	haus3
haus6	0	1.12364	0.914	0.032	0	GC_Early_oo	haus6
haus71	0	0.351076	0.507	0.082	0	GC_Early_oo	haus7
hbegfa	0	0.565759	0.72	0.139	0	GC_Early_oo	hbegfa
hdr	0	0.351148	0.444	0.045	0	GC_Early_oo	hdr
herpud1	0	0.28777	0.389	0.051	0	GC_Early_oo	herpud1
higd2a	0	0.250336	0.414	0.094	0	GC_Early_oo	higd2a
hk2	0	0.325599	0.452	0.068	0	GC_Early_oo	hk2
hmbsa	0	0.252505	0.386	0.081	0	GC_Early_oo	hmbsa
hmg20b1	0	0.267252	0.416	0.077	0	GC_Early_oo	hmg20b
hmga1a1	0	0.887726	0.967	0.265	0	GC_Early_oo	hmga1a
hmgb2a1	0	0.683843	0.946	0.397	0	GC_Early_oo	hmgb2a
hmgb3b2	0	0.530689	0.852	0.181	0	GC_Early_oo	hmgb3b
hnrnpa0l.12	0	1.19905	0.999	0.704	0	GC_Early_oo	hnrnpa0l.1
hnrnpa1b1	0	0.99197	0.966	0.196	0	GC_Early_oo	hnrnpa1b
hnrnpaba1	0	0.519898	0.927	0.361	0	GC_Early_oo	hnrnpaba
hnrnpabb2	0	1.60942	0.999	0.485	0	GC_Early_oo	hnrnpabb
hnrnpc	0	0.437072	0.651	0.106	0	GC_Early_oo	hnrnpc
hsbp1l1	0	0.41571	0.517	0.033	0	GC_Early_oo	hsbp1l1
hsd17b12a1	0	0.848097	0.863	0.048	0	GC_Early_oo	hsd17b12a
hsd3b2	0	0.367532	0.395	0.011	0	GC_Early_oo	hsd3b2
hsd3b7	0	0.299427	0.478	0.086	0	GC_Early_oo	hsd3b7
hsp90b11	0	0.815048	0.932	0.118	0	GC_Early_oo	hsp90b1
hspa141	0	0.268693	0.469	0.118	0	GC_Early_oo	hspa14
hspa51	0	1.27915	0.98	0.198	0	GC_Early_oo	hspa5
hspa82	0	0.671322	0.994	0.817	0	GC_Early_oo	hspa8
hspd11	0	0.563658	0.916	0.276	0	GC_Early_oo	hspd1
iba57	0	0.382103	0.521	0.067	0	GC_Early_oo	iba57
icmt	0	0.31268	0.46	0.075	0	GC_Early_oo	icmt
idh1	0	0.466391	0.546	0.042	0	GC_Early_oo	idh1
ids	0	0.407139	0.467	0.041	0	GC_Early_oo	ids
ifrd1	0	0.255985	0.337	0.064	0	GC_Early_oo	ifrd1
igf2bp31	0	0.483041	0.765	0.138	0	GC_Early_oo	igf2bp3
il13ra2	0	0.46922	0.358	0.015	0	GC_Early_oo	il13ra2
ildr1a1	0	0.382856	0.501	0.042	0	GC_Early_oo	ildr1a
ildr1b	0	0.333929	0.435	0.049	0	GC_Early_oo	ildr1b
ilf22	0	0.337044	0.876	0.29	0	GC_Early_oo	ilf2
imp31	0	0.502877	0.741	0.097	0	GC_Early_oo	imp3
imp41	0	0.344666	0.542	0.11	0	GC_Early_oo	imp4
impdh21	0	0.46499	0.692	0.098	0	GC_Early_oo	impdh2
ing2	0	0.311729	0.526	0.135	0	GC_Early_oo	ing2
inip1	0	0.563734	0.795	0.092	0	GC_Early_oo	inip
inka1b	0	1.15833	0.917	0.047	0	GC_Early_oo	inka1b
ipmkb	0	0.353595	0.425	0.035	0	GC_Early_oo	ipmkb
irf51	0	0.275826	0.374	0.054	0	GC_Early_oo	irf5
itm2cb	0	0.515622	0.68	0.078	0	GC_Early_oo	itm2cb
ivns1abpb	0	0.657955	0.762	0.06	0	GC_Early_oo	ivns1abpb
jhy	0	0.393946	0.466	0.028	0	GC_Early_oo	jhy
jpt1b1	0	0.321925	0.883	0.269	0	GC_Early_oo	jpt1b
jtb	0	0.640973	0.727	0.046	0	GC_Early_oo	jtb
katnbl1	0	0.484619	0.657	0.061	0	GC_Early_oo	katnbl1
kcnc2	0	0.25245	0.299	0.019	0	GC_Early_oo	kcnc2
kcns3b	0	0.264795	0.355	0.048	0	GC_Early_oo	kcns3b
kdelr2b1	0	0.336641	0.579	0.127	0	GC_Early_oo	kdelr2b
khdrbs1a2	0	1.05908	0.995	0.623	0	GC_Early_oo	khdrbs1a
khsrp1	0	0.42362	0.695	0.113	0	GC_Early_oo	khsrp
kif11	0	0.34872	0.41	0.037	0	GC_Early_oo	kif11
kif18a	0	0.373135	0.477	0.038	0	GC_Early_oo	kif18a
kif20ba	0	0.345545	0.425	0.048	0	GC_Early_oo	kif20ba
kif221	0	0.509289	0.713	0.079	0	GC_Early_oo	kif22
kif23	0	0.580875	0.733	0.064	0	GC_Early_oo	kif23
kif2c	0	0.315049	0.425	0.062	0	GC_Early_oo	kif2c
kifc11	0	0.382574	0.523	0.061	0	GC_Early_oo	kifc1
kifc3	0	0.300322	0.394	0.042	0	GC_Early_oo	kifc3
kmt5aa1	0	0.541506	0.791	0.105	0	GC_Early_oo	kmt5aa
kmt5ab1	0	0.828805	0.857	0.057	0	GC_Early_oo	kmt5ab
kpna22	0	0.535156	0.881	0.163	0	GC_Early_oo	kpna2
kpna71	0	1.91956	0.985	0.052	0	GC_Early_oo	kpna7
kpnb1	0	0.453904	0.744	0.133	0	GC_Early_oo	kpnb1
kpnb31	0	0.307914	0.513	0.127	0	GC_Early_oo	kpnb3
krcp1	0	0.552853	0.723	0.07	0	GC_Early_oo	krcp
kti121	0	0.29526	0.466	0.103	0	GC_Early_oo	kti12
lamp21	0	2.05617	0.996	0.068	0	GC_Early_oo	lamp2
larp6a1	0	1.23244	0.957	0.093	0	GC_Early_oo	larp6a
larp6b1	0	1.21641	0.953	0.102	0	GC_Early_oo	larp6b
ldhba1	0	0.764115	0.944	0.321	0	GC_Early_oo	ldhba
ldlrap1a1	0	0.318365	0.578	0.14	0	GC_Early_oo	ldlrap1a
lectin	0	1.11299	0.852	0.025	0	GC_Early_oo	lectin
lgals3a1	0	0.453969	0.72	0.107	0	GC_Early_oo	lgals3a
lhx8a2	0	0.345046	0.575	0.105	0	GC_Early_oo	lhx8a
lima1a	0	0.533125	0.618	0.029	0	GC_Early_oo	lima1a
lin28a	0	0.449027	0.509	0.043	0	GC_Early_oo	lin28a
lipg	0	0.950759	0.803	0.026	0	GC_Early_oo	lipg
lman11	0	0.545511	0.794	0.1	0	GC_Early_oo	lman1
lmcd1	0	0.402144	0.525	0.053	0	GC_Early_oo	lmcd1
lmf2b	0	0.323116	0.422	0.045	0	GC_Early_oo	lmf2b
lmnl32	0	0.344567	0.642	0.132	0	GC_Early_oo	lmnl3
LO018315.61	0	1.29962	0.929	0.032	0	GC_Early_oo	LO018315.6
lpar2a1	0	0.357099	0.478	0.083	0	GC_Early_oo	lpar2a
lpcat1	0	0.304561	0.406	0.05	0	GC_Early_oo	lpcat1
lpcat4	0	0.788822	0.764	0.026	0	GC_Early_oo	lpcat4
lrp132	0	0.471766	0.762	0.122	0	GC_Early_oo	lrp13
lrrc401	0	0.281897	0.435	0.085	0	GC_Early_oo	lrrc40
lrrc421	0	0.298601	0.433	0.069	0	GC_Early_oo	lrrc42
lrrc592	0	0.590939	0.868	0.163	0	GC_Early_oo	lrrc59
lsm111	0	0.636248	0.761	0.052	0	GC_Early_oo	lsm11
lsm12b2	0	0.40928	0.876	0.315	0	GC_Early_oo	lsm12b
lsm13	0	0.404259	0.72	0.147	0	GC_Early_oo	lsm1
lsm14b1	0	1.69477	0.989	0.085	0	GC_Early_oo	lsm14b
lsm81	0	0.294507	0.55	0.134	0	GC_Early_oo	lsm8
lypla1	0	0.3374	0.443	0.048	0	GC_Early_oo	lypla1
lypla21	0	0.252742	0.404	0.086	0	GC_Early_oo	lypla2
lyrm42	0	0.274355	0.529	0.136	0	GC_Early_oo	lyrm4
lysmd21	0	0.266923	0.392	0.069	0	GC_Early_oo	lysmd2
mad2l11	0	0.833372	0.932	0.174	0	GC_Early_oo	mad2l1
map1lc3c1	0	1.74434	0.99	0.08	0	GC_Early_oo	map1lc3c
mapk14a	0	0.31574	0.458	0.07	0	GC_Early_oo	mapk14a
mapre1a2	0	0.422248	0.839	0.189	0	GC_Early_oo	mapre1a
marcksb1	0	0.792249	0.902	0.092	0	GC_Early_oo	marcksb
mars1	0	0.410192	0.617	0.088	0	GC_Early_oo	mars
mbd3a1	0	0.358641	0.531	0.087	0	GC_Early_oo	mbd3a
mcee	0	0.363586	0.491	0.067	0	GC_Early_oo	mcee
mcfd2	0	0.651309	0.716	0.069	0	GC_Early_oo	mcfd2
mcm101	0	0.36186	0.49	0.06	0	GC_Early_oo	mcm10
mcm3l1	0	0.883323	0.908	0.053	0	GC_Early_oo	mcm3l
mcm41	0	0.555991	0.859	0.179	0	GC_Early_oo	mcm4
mcm6l1	0	0.339566	0.541	0.107	0	GC_Early_oo	mcm6l
mcmbp2	0	0.324915	0.575	0.13	0	GC_Early_oo	mcmbp
mdh21	0	0.668914	0.937	0.339	0	GC_Early_oo	mdh2
me1	0	0.320563	0.374	0.032	0	GC_Early_oo	me1
med19a2	0	0.316189	0.679	0.184	0	GC_Early_oo	med19a
med211	0	0.315172	0.579	0.132	0	GC_Early_oo	med21
med25	0	0.266546	0.365	0.048	0	GC_Early_oo	med25
med291	0	0.37363	0.561	0.087	0	GC_Early_oo	med29
med7	0	0.465397	0.68	0.098	0	GC_Early_oo	med7
MED9	0	0.40991	0.592	0.098	0	GC_Early_oo	MED9
melk1	0	0.300965	0.407	0.051	0	GC_Early_oo	melk
mettl21a1	0	0.393391	0.562	0.074	0	GC_Early_oo	mettl21a
mettl2a1	0	0.343279	0.496	0.077	0	GC_Early_oo	mettl2a
mettl6	0	0.301023	0.414	0.061	0	GC_Early_oo	mettl6
mfsd4aa1	0	0.36463	0.478	0.049	0	GC_Early_oo	mfsd4aa
mhc1zea	0	0.286053	0.342	0.026	0	GC_Early_oo	mhc1zea
mibp	0	1.09381	0.933	0.084	0	GC_Early_oo	mibp
micall2a	0	0.365736	0.434	0.03	0	GC_Early_oo	micall2a
micall2b	0	0.3698	0.45	0.044	0	GC_Early_oo	micall2b
mid1ip1l1	0	2.29052	0.987	0.05	0	GC_Early_oo	mid1ip1l
mif4gdb	0	0.457265	0.559	0.032	0	GC_Early_oo	mif4gdb
minpp1b	0	0.348715	0.44	0.049	0	GC_Early_oo	minpp1b
mknk2a	0	0.253715	0.335	0.057	0	GC_Early_oo	mknk2a
mkrn41	0	1.24571	0.933	0.058	0	GC_Early_oo	mkrn4
mmachc1	0	0.333026	0.453	0.063	0	GC_Early_oo	mmachc
mob3a	0	0.290308	0.515	0.125	0	GC_Early_oo	mob3a
mos1	0	1.3682	0.969	0.043	0	GC_Early_oo	mos
mphosph6	0	0.426449	0.494	0.078	0	GC_Early_oo	mphosph6
mppe1	0	0.261527	0.347	0.045	0	GC_Early_oo	mppe1
mpv17l2	0	0.335171	0.438	0.052	0	GC_Early_oo	mpv17l2
mrgbp1	0	0.452699	0.699	0.109	0	GC_Early_oo	mrgbp
mrm21	0	0.291388	0.36	0.049	0	GC_Early_oo	mrm2
mrpl101	0	0.251065	0.373	0.075	0	GC_Early_oo	mrpl10
mrpl122	0	0.328397	0.789	0.214	0	GC_Early_oo	mrpl12
mrpl142	0	0.297164	0.55	0.137	0	GC_Early_oo	mrpl14
mrpl15	0	0.347042	0.482	0.063	0	GC_Early_oo	mrpl1
mrpl171	0	0.389171	0.65	0.122	0	GC_Early_oo	mrpl17
mrpl182	0	0.292889	0.581	0.16	0	GC_Early_oo	mrpl18
mrpl221	0	0.342014	0.542	0.104	0	GC_Early_oo	mrpl22
mrpl271	0	0.2921	0.465	0.098	0	GC_Early_oo	mrpl27
mrpl281	0	0.313862	0.552	0.133	0	GC_Early_oo	mrpl28
mrpl361	0	0.55675	0.873	0.22	0	GC_Early_oo	mrpl36
mrpl471	0	0.314284	0.56	0.123	0	GC_Early_oo	mrpl47
mrpl481	0	0.403024	0.598	0.098	0	GC_Early_oo	mrpl48
mrpl572	0	0.361131	0.695	0.179	0	GC_Early_oo	mrpl57
mrpl91	0	0.295828	0.497	0.117	0	GC_Early_oo	mrpl9
mrps171	0	0.27595	0.477	0.118	0	GC_Early_oo	mrps17
mrps18b	0	0.515084	0.717	0.085	0	GC_Early_oo	mrps18b
mrps281	0	0.469407	0.674	0.084	0	GC_Early_oo	mrps28
mrps301	0	0.347819	0.545	0.094	0	GC_Early_oo	mrps30
mrps341	0	0.409125	0.611	0.095	0	GC_Early_oo	mrps34
mrps361	0	0.438012	0.807	0.19	0	GC_Early_oo	mrps36
mrps61	0	0.388351	0.651	0.13	0	GC_Early_oo	mrps6
msra1	0	0.321798	0.517	0.101	0	GC_Early_oo	msra
mt21	0	2.49437	0.999	0.102	0	GC_Early_oo	mt2
mtfr21	0	0.27295	0.469	0.116	0	GC_Early_oo	mtfr2
mycla	0	0.455229	0.588	0.061	0	GC_Early_oo	mycla
myl12.22	0	0.342044	0.764	0.214	0	GC_Early_oo	myl12.2
mylipa	0	0.809294	0.74	0.04	0	GC_Early_oo	mylipa
naa102	0	0.332604	0.806	0.265	0	GC_Early_oo	naa10
naa40.1	0	0.370212	0.575	0.114	0	GC_Early_oo	naa40.1
nabp1b	0	0.31715	0.425	0.051	0	GC_Early_oo	nabp1b
nadk2	0	0.297627	0.404	0.055	0	GC_Early_oo	nadk2
nanog1	0	1.44177	0.972	0.061	0	GC_Early_oo	nanog
nanos31	0	1.13218	0.924	0.049	0	GC_Early_oo	nanos3
nansa	0	0.296939	0.52	0.119	0	GC_Early_oo	nansa
nap1l12	0	0.685075	0.942	0.288	0	GC_Early_oo	nap1l1
nasp2	0	1.7443	0.997	0.305	0	GC_Early_oo	nasp
ncbp21	0	0.522632	0.833	0.149	0	GC_Early_oo	ncbp2
ncbp3	0	0.275081	0.358	0.04	0	GC_Early_oo	ncbp3
nccrp1	0	0.392978	0.725	0.143	0	GC_Early_oo	nccrp1
ncoa4	0	0.252663	0.382	0.075	0	GC_Early_oo	ncoa4
ndc11	0	0.403927	0.675	0.123	0	GC_Early_oo	ndc1
ndrg1a	0	0.369912	0.474	0.044	0	GC_Early_oo	ndrg1a
ndrg1b	0	0.329355	0.39	0.032	0	GC_Early_oo	ndrg1b
ndufaf4	0	0.283625	0.397	0.059	0	GC_Early_oo	ndufaf4
neil3	0	0.276873	0.365	0.052	0	GC_Early_oo	neil3
nek2	0	0.676071	0.781	0.053	0	GC_Early_oo	nek2
nfatc2ip1	0	0.321633	0.51	0.098	0	GC_Early_oo	nfatc2ip
nfr1	0	0.410804	0.61	0.096	0	GC_Early_oo	nfr
nfyal	0	0.258845	0.331	0.039	0	GC_Early_oo	nfyal
nhp22	0	0.429709	0.729	0.188	0	GC_Early_oo	nhp2
ninl	0	0.336835	0.397	0.036	0	GC_Early_oo	ninl
nipa1	0	0.26713	0.335	0.037	0	GC_Early_oo	nipa1
nipsnap1	0	0.27895	0.325	0.027	0	GC_Early_oo	nipsnap1
nipsnap3a1	0	0.386643	0.567	0.092	0	GC_Early_oo	nipsnap3a
nmnat11	0	0.400276	0.56	0.064	0	GC_Early_oo	nmnat1
nol111	0	0.400489	0.615	0.101	0	GC_Early_oo	nol11
nol71	0	0.591314	0.796	0.099	0	GC_Early_oo	nol7
nono1	0	0.348806	0.692	0.17	0	GC_Early_oo	nono
nop101	0	0.365688	0.763	0.217	0	GC_Early_oo	nop10
nop162	0	0.306232	0.651	0.168	0	GC_Early_oo	nop16
npc21	0	0.893109	0.956	0.154	0	GC_Early_oo	npc2
npm2a2	0	0.437379	0.646	0.097	0	GC_Early_oo	npm2a
npm2b1	0	1.36508	0.982	0.131	0	GC_Early_oo	npm2b
nr2c2ap	0	0.262554	0.377	0.062	0	GC_Early_oo	nr2c2ap
nrg1	0	0.329683	0.394	0.029	0	GC_Early_oo	nrg1
nsdhl	0	0.335267	0.462	0.06	0	GC_Early_oo	nsdhl
nsmce4a1	0	0.54654	0.736	0.079	0	GC_Early_oo	nsmce4a
nsun4	0	0.298102	0.437	0.072	0	GC_Early_oo	nsun4
nsun5	0	0.299203	0.461	0.09	0	GC_Early_oo	nsun5
ntn4	0	0.378556	0.508	0.046	0	GC_Early_oo	ntn4
nudcd1	0	0.358786	0.52	0.071	0	GC_Early_oo	nudcd1
nufip11	0	0.482214	0.677	0.078	0	GC_Early_oo	nufip1
nup431	0	0.377601	0.581	0.094	0	GC_Early_oo	nup43
nusap11	0	0.272336	0.479	0.097	0	GC_Early_oo	nusap1
nutf2l3	0	0.540839	0.922	0.312	0	GC_Early_oo	nutf2l
ociad1	0	0.463942	0.604	0.072	0	GC_Early_oo	ociad1
oclna	0	0.720097	0.808	0.059	0	GC_Early_oo	oclna
oclnb	0	0.564835	0.587	0.016	0	GC_Early_oo	oclnb
oip51	0	0.404729	0.608	0.09	0	GC_Early_oo	oip5
orc11	0	0.282942	0.382	0.05	0	GC_Early_oo	orc1
orc61	0	0.751154	0.841	0.066	0	GC_Early_oo	orc6
org1	0	1.54846	0.974	0.232	0	GC_Early_oo	org
osbpl7	0	0.306338	0.4	0.047	0	GC_Early_oo	osbpl7
ost4	0	0.316892	0.552	0.125	0	GC_Early_oo	ost4
ostc2	0	0.305537	0.671	0.191	0	GC_Early_oo	ostc
otx1	0	0.261004	0.296	0.024	0	GC_Early_oo	otx1
p2rx4a	0	0.262327	0.341	0.044	0	GC_Early_oo	p2rx4a
p4hb	0	0.666837	0.672	0.086	0	GC_Early_oo	p4hb
pabpc1l1	0	1.28708	0.966	0.097	0	GC_Early_oo	pabpc1l
pabpn1l1	0	1.12256	0.964	0.137	0	GC_Early_oo	pabpn1l
paics	0	0.27491	0.453	0.104	0	GC_Early_oo	paics
parn1	0	1.11533	0.94	0.069	0	GC_Early_oo	parn
parpbp	0	0.299437	0.358	0.024	0	GC_Early_oo	parpbp
patl11	0	0.372544	0.526	0.07	0	GC_Early_oo	patl1
patl21	0	1.03181	0.943	0.051	0	GC_Early_oo	patl2
pcbp2	0	0.427416	0.766	0.168	0	GC_Early_oo	pcbp2
pcgf11	0	0.390348	0.563	0.09	0	GC_Early_oo	pcgf1
pcid21	0	0.298078	0.507	0.119	0	GC_Early_oo	pcid2
pclaf1	0	0.494101	0.695	0.074	0	GC_Early_oo	pclaf
pcna2	0	0.523408	0.929	0.284	0	GC_Early_oo	pcna
pdap1a2	0	0.282803	0.74	0.23	0	GC_Early_oo	pdap1a
pdcd5	0	0.272161	0.483	0.121	0	GC_Early_oo	pdcd5
pdcd7	0	0.292324	0.42	0.072	0	GC_Early_oo	pdcd7
pde121	0	0.327445	0.494	0.084	0	GC_Early_oo	pde12
pdia4	0	0.675699	0.86	0.087	0	GC_Early_oo	pdia4
pdia61	0	0.399964	0.675	0.127	0	GC_Early_oo	pdia6
pdp2	0	0.266062	0.316	0.023	0	GC_Early_oo	pdp2
pdzd11	0	0.333582	0.515	0.09	0	GC_Early_oo	pdzd11
pfkfb1	0	0.330417	0.432	0.047	0	GC_Early_oo	pfkfb1
pgp	0	0.3844	0.554	0.08	0	GC_Early_oo	pgp
phax1	0	0.325346	0.618	0.151	0	GC_Early_oo	phax
phex	0	0.846101	0.833	0.045	0	GC_Early_oo	phex
phf23a	0	0.278799	0.371	0.05	0	GC_Early_oo	phf23a
pias4b1	0	0.49135	0.688	0.077	0	GC_Early_oo	pias4b
pif1	0	0.891693	0.842	0.03	0	GC_Early_oo	pif1
pigbos11	0	0.266892	0.416	0.093	0	GC_Early_oo	pigbos1
pinx1	0	0.381525	0.639	0.133	0	GC_Early_oo	pinx1
pithd11	0	0.473721	0.672	0.08	0	GC_Early_oo	pithd1
pitpnaa1	0	0.465839	0.661	0.08	0	GC_Early_oo	pitpnaa
plcd1b	0	0.433182	0.525	0.037	0	GC_Early_oo	plcd1b
plekhf2	0	0.25466	0.329	0.041	0	GC_Early_oo	plekhf2
plk11	0	0.878413	0.924	0.088	0	GC_Early_oo	plk1
plk3	0	0.366762	0.509	0.074	0	GC_Early_oo	plk3
plod31	0	0.518882	0.698	0.087	0	GC_Early_oo	plod3
plpp51	0	0.287187	0.45	0.086	0	GC_Early_oo	plpp5
pmaip1	0	0.337945	0.464	0.053	0	GC_Early_oo	pmaip1
polb1	0	0.347431	0.538	0.096	0	GC_Early_oo	polb
pold2	0	0.31216	0.44	0.068	0	GC_Early_oo	pold2
poldip2	0	0.288041	0.424	0.079	0	GC_Early_oo	poldip2
poll	0	0.338511	0.421	0.03	0	GC_Early_oo	poll
polr1d1	0	0.467713	0.717	0.118	0	GC_Early_oo	polr1d
polr1e	0	0.398111	0.611	0.101	0	GC_Early_oo	polr1e
polr2c1	0	0.259097	0.441	0.106	0	GC_Early_oo	polr2c
polr2k1	0	0.32668	0.585	0.14	0	GC_Early_oo	polr2k
polr3g1	0	0.330398	0.43	0.047	0	GC_Early_oo	polr3g
pon3.2	0	0.380081	0.512	0.056	0	GC_Early_oo	pon3.2
pop4	0	0.33908	0.504	0.087	0	GC_Early_oo	pop4
pop71	0	0.282837	0.465	0.103	0	GC_Early_oo	pop7
postna	0	0.458448	0.466	0.021	0	GC_Early_oo	postna
pou5f3	0	1.16647	0.932	0.026	0	GC_Early_oo	pou5f3
ppifb2	0	0.305166	0.631	0.151	0	GC_Early_oo	ppifb
ppil21	0	0.291932	0.456	0.097	0	GC_Early_oo	ppil2
ppm1g1	0	0.405666	0.734	0.167	0	GC_Early_oo	ppm1g
ppp1r3b	0	0.850218	0.807	0.034	0	GC_Early_oo	ppp1r3b
ppp1r3da	0	0.329669	0.428	0.043	0	GC_Early_oo	ppp1r3da
ppp1r7	0	0.335272	0.509	0.098	0	GC_Early_oo	ppp1r7
PPP2CA	0	0.266546	0.325	0.02	0	GC_Early_oo	PPP2CA
ppp2cb1	0	0.375179	0.869	0.295	0	GC_Early_oo	ppp2cb
ppp4ca	0	0.591169	0.725	0.05	0	GC_Early_oo	ppp4ca
prc1a1	0	0.412022	0.647	0.119	0	GC_Early_oo	prc1a
prdx41	0	0.442555	0.77	0.16	0	GC_Early_oo	prdx4
prdx6	0	0.440403	0.689	0.175	0	GC_Early_oo	prdx6
prelid3b	0	0.315115	0.798	0.214	0	GC_Early_oo	prelid3b
prickle2b	0	0.258931	0.315	0.026	0	GC_Early_oo	prickle2b
prkcsh	0	0.264874	0.453	0.112	0	GC_Early_oo	prkcsh
prkra	0	0.37767	0.409	0.014	0	GC_Early_oo	prkra
prkrip11	0	0.522746	0.776	0.11	0	GC_Early_oo	prkrip1
prmt12	0	0.345029	0.861	0.269	0	GC_Early_oo	prmt1
prmt6	0	0.411343	0.567	0.077	0	GC_Early_oo	prmt6
prmt71	0	0.387543	0.548	0.075	0	GC_Early_oo	prmt7
pros1	0	0.31286	0.506	0.068	0	GC_Early_oo	pros1
prr11	0	0.301481	0.428	0.094	0	GC_Early_oo	prr11
prrg21	0	0.595516	0.818	0.095	0	GC_Early_oo	prrg2
prtfdc11	0	0.464928	0.633	0.077	0	GC_Early_oo	prtfdc1
psmd101	0	0.415274	0.628	0.1	0	GC_Early_oo	psmd10
psme3	0	0.517705	0.74	0.105	0	GC_Early_oo	psme3
ptgesl	0	0.287996	0.464	0.099	0	GC_Early_oo	ptgesl
pttg1	0	0.501034	0.634	0.078	0	GC_Early_oo	pttg1
pttg1ipb	0	0.400536	0.599	0.072	0	GC_Early_oo	pttg1ipb
puf60b1	0	0.263831	0.531	0.144	0	GC_Early_oo	puf60b
pus11	0	0.448447	0.663	0.088	0	GC_Early_oo	pus1
pus31	0	0.593818	0.797	0.073	0	GC_Early_oo	pus3
pxna1	0	0.308882	0.51	0.082	0	GC_Early_oo	pxna
pygl	0	0.398523	0.512	0.044	0	GC_Early_oo	pygl
PYURF1	0	0.401031	0.621	0.106	0	GC_Early_oo	PYURF
qdprb2.1	0	1.51137	0.875	0.018	0	GC_Early_oo	qdprb2.1
qdprb21	0	1.93369	0.977	0.042	0	GC_Early_oo	qdprb2
qrsl1	0	0.597274	0.624	0.047	0	GC_Early_oo	qrsl1
qtrt11	0	0.433424	0.603	0.065	0	GC_Early_oo	qtrt1
qtrt21	0	0.472234	0.653	0.064	0	GC_Early_oo	qtrt2
r3hdm4	0	0.282907	0.329	0.015	0	GC_Early_oo	r3hdm4
rab12	0	0.262046	0.397	0.079	0	GC_Early_oo	rab12
rab1bb	0	0.264914	0.403	0.082	0	GC_Early_oo	rab1bb
rab32a	0	0.289448	0.381	0.043	0	GC_Early_oo	rab32a
rab35b1	0	0.56457	0.765	0.072	0	GC_Early_oo	rab35b
rab5if1	0	0.619067	0.84	0.118	0	GC_Early_oo	rab5if
rabl31	0	0.264556	0.405	0.084	0	GC_Early_oo	rabl3
rac1a1	0	0.38871	0.724	0.178	0	GC_Early_oo	rac1a
rangrf1	0	0.27662	0.5	0.132	0	GC_Early_oo	rangrf
rars2	0	0.253772	0.347	0.051	0	GC_Early_oo	rars2
rasl11b	0	0.286993	0.322	0.033	0	GC_Early_oo	rasl11b
raver1	0	0.337517	0.442	0.058	0	GC_Early_oo	raver1
rbm4.1	0	0.353434	0.531	0.084	0	GC_Early_oo	rbm4.1
rbm4.31	0	0.944439	0.958	0.257	0	GC_Early_oo	rbm4.3
rbm71	0	0.588443	0.786	0.088	0	GC_Early_oo	rbm7
rbmx1	0	0.409079	0.802	0.196	0	GC_Early_oo	rbmx
rbp1	0	0.392509	0.512	0.05	0	GC_Early_oo	rbp1
rbpms2b2	0	0.896183	0.959	0.172	0	GC_Early_oo	rbpms2b
rcc11	0	1.08226	0.944	0.078	0	GC_Early_oo	rcc1
rdh10b1	0	1.30707	0.943	0.076	0	GC_Early_oo	rdh10b
rdh14a	0	0.262274	0.366	0.054	0	GC_Early_oo	rdh14a
reep2	0	0.318027	0.398	0.045	0	GC_Early_oo	reep2
rell11	0	0.604381	0.818	0.082	0	GC_Early_oo	rell1
retsatl1	0	1.16293	0.934	0.056	0	GC_Early_oo	retsatl
rfc21	0	0.273967	0.499	0.128	0	GC_Early_oo	rfc2
rfc31	0	0.263918	0.492	0.128	0	GC_Early_oo	rfc3
rfwd31	0	0.469614	0.595	0.065	0	GC_Early_oo	rfwd3
rfxap	0	0.302176	0.488	0.093	0	GC_Early_oo	rfxap
rhogc	0	0.503788	0.687	0.072	0	GC_Early_oo	rhogc
ripor31	0	0.498643	0.679	0.062	0	GC_Early_oo	ripor3
rnaseh2c	0	0.393788	0.566	0.078	0	GC_Early_oo	rnaseh2c
rnf1211	0	0.267611	0.397	0.073	0	GC_Early_oo	rnf121
rnf128a1	0	0.425944	0.651	0.094	0	GC_Early_oo	rnf128a
rnf41	0	0.580274	0.788	0.09	0	GC_Early_oo	rnf4
rnps12	0	0.442623	0.818	0.18	0	GC_Early_oo	rnps1
rogdi	0	0.599275	0.662	0.068	0	GC_Early_oo	rogdi
rp2	0	0.288217	0.398	0.054	0	GC_Early_oo	rp2
rpa32	0	0.667577	0.926	0.241	0	GC_Early_oo	rpa3
rpain1	0	0.952403	0.917	0.059	0	GC_Early_oo	rpain
rpf22	0	0.360347	0.687	0.167	0	GC_Early_oo	rpf2
rpl7l12	0	0.450964	0.794	0.188	0	GC_Early_oo	rpl7l1
rpp211	0	0.521992	0.749	0.1	0	GC_Early_oo	rpp21
rpp25l1	0	0.476276	0.698	0.092	0	GC_Early_oo	rpp25l
rpp38	0	0.282986	0.456	0.103	0	GC_Early_oo	rpp38
rpz21	0	0.561001	0.748	0.11	0	GC_Early_oo	rpz2
rras	0	0.273059	0.438	0.084	0	GC_Early_oo	rras
rrm1	0	0.692814	0.804	0.089	0	GC_Early_oo	rrm1
rrm2	0	1.14016	0.243	0.034	0	GC_Early_oo	rrm2
rrm2.11	0	1.9394	0.994	0.202	0	GC_Early_oo	rrm2.1
rrp92	0	0.288111	0.51	0.126	0	GC_Early_oo	rrp9
rrs11	0	0.441894	0.687	0.123	0	GC_Early_oo	rrs1
rtkn2a	0	0.378265	0.462	0.055	0	GC_Early_oo	rtkn2a
rtn4a	0	0.46247	0.898	0.292	0	GC_Early_oo	rtn4a
ruvbl12	0	0.36798	0.673	0.145	0	GC_Early_oo	ruvbl1
rwdd2b	0	0.568208	0.688	0.052	0	GC_Early_oo	rwdd2b
s100a12	0	1.45065	0.977	0.141	0	GC_Early_oo	s100a1
sae11	0	0.275945	0.469	0.114	0	GC_Early_oo	sae1
sap182	0	0.488256	0.887	0.273	0	GC_Early_oo	sap18
sass6	0	0.276843	0.385	0.057	0	GC_Early_oo	sass6
scarb1	0	0.922353	0.854	0.047	0	GC_Early_oo	scarb1
scnm11	0	0.340498	0.469	0.056	0	GC_Early_oo	scnm1
scpep11	0	0.671611	0.831	0.094	0	GC_Early_oo	scpep1
sec61a1l	0	0.530414	0.717	0.069	0	GC_Early_oo	sec61a1l
sec61b2	0	0.75532	0.94	0.297	0	GC_Early_oo	sec61b
selenoh3	0	0.804143	0.943	0.335	0	GC_Early_oo	selenoh
selenot1a1	0	0.473654	0.685	0.103	0	GC_Early_oo	selenot1a
sepsecs1	0	0.255682	0.37	0.068	0	GC_Early_oo	sepsecs
serp11	0	0.816147	0.919	0.127	0	GC_Early_oo	serp1
serpine2	0	0.267161	0.365	0.059	0	GC_Early_oo	serpine2
setd41	0	0.603336	0.743	0.073	0	GC_Early_oo	setd4
sf3b41	0	0.359191	0.593	0.132	0	GC_Early_oo	sf3b4
sh2d51	0	0.680095	0.791	0.048	0	GC_Early_oo	sh2d5
sh3bp5b	0	0.323312	0.394	0.033	0	GC_Early_oo	sh3bp5b
sh3d19	0	0.262448	0.324	0.023	0	GC_Early_oo	sh3d19
sh3yl1	0	0.476569	0.496	0.032	0	GC_Early_oo	sh3yl1
shcbp1	0	0.37644	0.504	0.066	0	GC_Early_oo	shcbp1
shdb	0	0.299082	0.405	0.06	0	GC_Early_oo	shdb
shisa2a	0	0.4345	0.426	0.014	0	GC_Early_oo	shisa2a
shmt12	0	0.528408	0.836	0.148	0	GC_Early_oo	shmt1
shtn1	0	0.303374	0.397	0.041	0	GC_Early_oo	shtn1
si:ch1073-263o8.21	0	1.55165	0.975	0.051	0	GC_Early_oo	si:ch1073-263o8.2
si:ch1073-296i8.21	0	0.284924	0.442	0.087	0	GC_Early_oo	si:ch1073-296i8.2
si:ch1073-416j23.1	0	0.325666	0.401	0.027	0	GC_Early_oo	si:ch1073-416j23.1
si:ch1073-75o15.4	0	0.806883	0.704	0.02	0	GC_Early_oo	si:ch1073-75o15.4
si:ch211-11k18.41	0	0.523753	0.725	0.077	0	GC_Early_oo	si:ch211-11k18.4
si:ch211-125e6.121	0	2.24534	0.993	0.051	0	GC_Early_oo	si:ch211-125e6.12
si:ch211-125e6.131	0	1.37246	0.759	0.025	0	GC_Early_oo	si:ch211-125e6.13
si:ch211-12h2.81	0	2.38957	0.999	0.072	0	GC_Early_oo	si:ch211-12h2.8
si:ch211-132b12.81	0	1.94821	0.994	0.06	0	GC_Early_oo	si:ch211-132b12.8
si:ch211-137a8.2	0	0.400269	0.497	0.033	0	GC_Early_oo	si:ch211-137a8.2
si:ch211-145c1.11	0	1.84057	0.988	0.047	0	GC_Early_oo	si:ch211-145c1.1
si:ch211-146l10.71	0	1.67432	0.97	0.041	0	GC_Early_oo	si:ch211-146l10.7
si:ch211-146l10.81	0	1.58939	0.976	0.035	0	GC_Early_oo	si:ch211-146l10.8
si:ch211-14a17.6	0	0.539289	0.648	0.061	0	GC_Early_oo	si:ch211-14a17.6
si:ch211-14a17.71	0	2.19888	0.992	0.07	0	GC_Early_oo	si:ch211-14a17.7
si:ch211-150o23.2	0	0.284313	0.405	0.058	0	GC_Early_oo	si:ch211-150o23.2
si:ch211-156b7.41	0	0.306475	0.634	0.159	0	GC_Early_oo	si:ch211-156b7.4
si:ch211-157c3.4	0	0.646357	0.62	0.012	0	GC_Early_oo	si:ch211-157c3.4
si:ch211-157j23.2	0	0.768247	0.823	0.039	0	GC_Early_oo	si:ch211-157j23.2
si:ch211-157j23.3.1	0	0.51592	0.546	0.015	0	GC_Early_oo	si:ch211-157j23.3.1
si:ch211-160j14.2	0	1.05914	0.816	0.036	0	GC_Early_oo	si:ch211-160j14.2
si:ch211-167j6.3	0	0.334756	0.398	0.029	0	GC_Early_oo	si:ch211-167j6.3
si:ch211-175m2.5	0	0.295878	0.368	0.042	0	GC_Early_oo	si:ch211-175m2.5
si:ch211-190p8.21	0	0.877937	0.925	0.136	0	GC_Early_oo	si:ch211-190p8.2
si:ch211-191a24.4	0	0.339944	0.48	0.063	0	GC_Early_oo	si:ch211-191a24.4
si:ch211-198m1.1	0	0.329269	0.363	0.019	0	GC_Early_oo	si:ch211-198m1.1
si:ch211-202f3.3	0	0.411073	0.483	0.043	0	GC_Early_oo	si:ch211-202f3.3
si:ch211-202f5.3	0	0.951762	0.849	0.032	0	GC_Early_oo	si:ch211-202f5.3
si:ch211-207i20.2	0	0.266955	0.321	0.031	0	GC_Early_oo	si:ch211-207i20.2
si:ch211-207i20.32	0	0.394719	0.61	0.101	0	GC_Early_oo	si:ch211-207i20.3
si:ch211-210c8.72	0	0.503628	0.744	0.096	0	GC_Early_oo	si:ch211-210c8.7
si:ch211-217k17.72	0	0.392503	0.831	0.258	0	GC_Early_oo	si:ch211-217k17.7
si:ch211-223m11.2	0	0.306809	0.384	0.039	0	GC_Early_oo	si:ch211-223m11.2
si:ch211-226h8.11	0	1.48427	0.493	0.018	0	GC_Early_oo	si:ch211-226h8.11
si:ch211-226h8.141	0	2.67345	0.996	0.04	0	GC_Early_oo	si:ch211-226h8.14
si:ch211-226h8.41	0	2.4759	0.996	0.04	0	GC_Early_oo	si:ch211-226h8.4
si:ch211-226l4.62	0	1.42008	0.972	0.181	0	GC_Early_oo	si:ch211-226l4.6
si:ch211-241b2.4	0	0.456771	0.536	0.031	0	GC_Early_oo	si:ch211-241b2.4
si:ch211-241j12.3	0	0.487285	0.592	0.04	0	GC_Early_oo	si:ch211-241j12.3
si:ch211-250e5.161	0	2.13014	0.991	0.077	0	GC_Early_oo	si:ch211-250e5.16
si:ch211-251f6.71	0	1.95141	0.75	0.041	0	GC_Early_oo	si:ch211-251f6.7
si:ch211-266k8.4	0	0.271045	0.352	0.047	0	GC_Early_oo	si:ch211-266k8.4
si:ch211-286b5.4	0	0.803716	0.764	0.026	0	GC_Early_oo	si:ch211-286b5.4
si:ch211-288g17.31	0	0.258354	0.786	0.258	0	GC_Early_oo	si:ch211-288g17.3
si:ch211-40k21.5	0	0.5521	0.685	0.061	0	GC_Early_oo	si:ch211-40k21.5
si:ch211-51e12.73	0	0.411757	0.903	0.295	0	GC_Early_oo	si:ch211-51e12.7
si:ch211-51h9.71	0	0.326385	0.482	0.084	0	GC_Early_oo	si:ch211-51h9.7
si:ch211-59d15.9	0	0.282288	0.413	0.073	0	GC_Early_oo	si:ch211-59d15.9
si:ch211-59o9.101	0	0.560637	0.779	0.079	0	GC_Early_oo	si:ch211-59o9.10
si:ch211-69g19.21	0	0.840997	0.913	0.102	0	GC_Early_oo	si:ch211-69g19.2
si:ch211-89o9.6	0	0.291693	0.404	0.064	0	GC_Early_oo	si:ch211-89o9.6
si:ch73-132k15.2	0	1.64344	0.833	0.021	0	GC_Early_oo	si:ch73-132k15.2
si:ch73-15b2.51	0	0.758178	0.849	0.058	0	GC_Early_oo	si:ch73-15b2.5
si:ch73-160p18.3	0	1.13136	0.89	0.051	0	GC_Early_oo	si:ch73-160p18.3
si:ch73-160p18.4	0	0.750282	0.77	0.023	0	GC_Early_oo	si:ch73-160p18.4
si:ch73-189n23.11	0	2.17909	0.994	0.052	0	GC_Early_oo	si:ch73-189n23.1
si:ch73-204p21.21	0	0.731569	0.842	0.06	0	GC_Early_oo	si:ch73-204p21.2
si:ch73-248e21.11	0	0.278787	0.41	0.074	0	GC_Early_oo	si:ch73-248e21.1
si:ch73-281n10.2	0	0.878125	0.97	0.312	0	GC_Early_oo	si:ch73-281n10.2
si:ch73-303b9.11	0	0.69117	0.731	0.038	0	GC_Early_oo	si:ch73-303b9.1
si:ch73-340n8.4	0	0.467741	0.659	0.09	0	GC_Early_oo	si:ch73-340n8.4
si:ch73-382f3.1	0	0.404833	0.549	0.057	0	GC_Early_oo	si:ch73-382f3.1
si:ch73-47f2.1	0	0.389941	0.491	0.04	0	GC_Early_oo	si:ch73-47f2.1
si:ch73-71c20.5	0	0.314653	0.491	0.095	0	GC_Early_oo	si:ch73-71c20.5
si:ch73-78o10.1	0	1.19698	0.873	0.02	0	GC_Early_oo	si:ch73-78o10.1
si:dkey-104n9.1	0	0.316564	0.315	0.016	0	GC_Early_oo	si:dkey-104n9.1
si:dkey-152b24.61	0	2.0369	0.994	0.045	0	GC_Early_oo	si:dkey-152b24.6
si:dkey-16l2.16	0	0.400785	0.565	0.075	0	GC_Early_oo	si:dkey-16l2.16
si:dkey-16p21.81	0	0.444276	0.623	0.068	0	GC_Early_oo	si:dkey-16p21.8
si:dkey-179j5.5	0	0.304747	0.328	0.008	0	GC_Early_oo	si:dkey-179j5.5
si:dkey-188i13.112	0	0.799342	0.933	0.265	0	GC_Early_oo	si:dkey-188i13.11
si:dkey-19b23.111	0	1.9327	0.991	0.084	0	GC_Early_oo	si:dkey-19b23.11
si:dkey-19b23.8	0	0.594311	0.57	0.031	0	GC_Early_oo	si:dkey-19b23.8
si:dkey-208k4.21	0	1.69316	0.984	0.068	0	GC_Early_oo	si:dkey-208k4.2
si:dkey-229d11.3	0	1.50505	0.903	0.027	0	GC_Early_oo	si:dkey-229d11.3
si:dkey-229d11.5	0	2.0708	0.993	0.05	0	GC_Early_oo	si:dkey-229d11.5
si:dkey-23f9.4	0	0.258908	0.367	0.059	0	GC_Early_oo	si:dkey-23f9.4
si:dkey-240e12.61	0	2.25696	0.995	0.049	0	GC_Early_oo	si:dkey-240e12.6
si:dkey-241l7.21	0	3.4435	1	0.105	0	GC_Early_oo	si:dkey-241l7.2
si:dkey-241l7.31	0	1.85471	0.98	0.036	0	GC_Early_oo	si:dkey-241l7.3
si:dkey-241l7.41	0	2.4719	0.998	0.064	0	GC_Early_oo	si:dkey-241l7.4
si:dkey-241l7.51	0	2.08724	0.992	0.053	0	GC_Early_oo	si:dkey-241l7.5
si:dkey-241l7.61	0	2.58771	0.998	0.053	0	GC_Early_oo	si:dkey-241l7.6
si:dkey-24p1.6.1	0	0.305357	0.371	0.033	0	GC_Early_oo	si:dkey-24p1.6.1
si:dkey-256h2.1	0	0.370986	0.522	0.069	0	GC_Early_oo	si:dkey-256h2.1
si:dkey-260c8.81	0	0.557027	0.715	0.056	0	GC_Early_oo	si:dkey-260c8.8
si:dkey-37o8.11	0	1.76445	0.989	0.1	0	GC_Early_oo	si:dkey-37o8.1
si:dkey-42i9.4	0	0.295307	0.624	0.16	0	GC_Early_oo	si:dkey-42i9.4
si:dkey-42i9.81	0	0.845857	0.89	0.067	0	GC_Early_oo	si:dkey-42i9.8
si:dkey-43p13.51	0	0.922116	0.765	0.021	0	GC_Early_oo	si:dkey-43p13.5
si:dkey-44g23.51	0	0.349265	0.594	0.114	0	GC_Early_oo	si:dkey-44g23.5
si:dkey-46g23.21	0	0.863423	0.861	0.045	0	GC_Early_oo	si:dkey-46g23.2
si:dkey-46g23.5	0	0.48609	0.573	0.022	0	GC_Early_oo	si:dkey-46g23.5
si:dkey-52l18.41	0	0.444761	0.664	0.091	0	GC_Early_oo	si:dkey-52l18.4
si:dkey-68o6.51	0	0.782543	0.853	0.053	0	GC_Early_oo	si:dkey-68o6.5
si:dkey-81p22.11	0	0.326953	0.413	0.038	0	GC_Early_oo	si:dkey-81p22.11
si:dkey-87o1.2	0	0.519723	0.688	0.086	0	GC_Early_oo	si:dkey-87o1.2
si:dkey-88l16.5	0	0.519757	0.547	0.02	0	GC_Early_oo	si:dkey-88l16.5
si:dkey-90l23.11	0	2.50434	0.998	0.059	0	GC_Early_oo	si:dkey-90l23.1
si:dkey-90l23.21	0	1.77881	0.975	0.043	0	GC_Early_oo	si:dkey-90l23.2
si:dkeyp-114g9.1	0	0.807196	0.823	0.042	0	GC_Early_oo	si:dkeyp-114g9.1
si:dkeyp-118h3.61	0	0.287313	0.395	0.06	0	GC_Early_oo	si:dkeyp-118h3.6
si:dkeyp-2e4.2	0	0.420603	0.493	0.034	0	GC_Early_oo	si:dkeyp-2e4.2
si:dkeyp-46h3.21	0	1.49025	0.966	0.08	0	GC_Early_oo	si:dkeyp-46h3.2
si:dkeyp-46h3.3	0	0.993259	0.588	0.024	0	GC_Early_oo	si:dkeyp-46h3.3
si:dkeyp-46h3.6	0	0.94907	0.69	0.017	0	GC_Early_oo	si:dkeyp-46h3.6
si:dkeyp-46h3.81	0	1.73168	0.97	0.03	0	GC_Early_oo	si:dkeyp-46h3.8
si:dkeyp-50f7.21	0	1.40296	0.981	0.111	0	GC_Early_oo	si:dkeyp-50f7.2
si:dkeyp-68b7.7	0	0.260506	0.336	0.042	0	GC_Early_oo	si:dkeyp-68b7.7
si:dkeyp-97b10.31	0	0.356652	0.491	0.085	0	GC_Early_oo	si:dkeyp-97b10.3
si:dkeyp-98a7.31	0	1.9189	0.986	0.049	0	GC_Early_oo	si:dkeyp-98a7.3
si:dkeyp-98a7.4.1	0	1.59905	0.485	0.021	0	GC_Early_oo	si:dkeyp-98a7.4.1
si:dkeyp-98a7.41	0	2.41626	0.906	0.061	0	GC_Early_oo	si:dkeyp-98a7.4
si:dkeyp-98a7.5	0	1.44526	0.498	0.017	0	GC_Early_oo	si:dkeyp-98a7.5
si:dkeyp-98a7.7	0	1.28079	0.522	0.02	0	GC_Early_oo	si:dkeyp-98a7.7
si:dkeyp-98a7.81	0	1.97034	0.983	0.041	0	GC_Early_oo	si:dkeyp-98a7.8
si:dkeyp-98a7.91	0	2.66996	0.997	0.064	0	GC_Early_oo	si:dkeyp-98a7.9
si:rp71-1g18.1	0	0.33141	0.432	0.052	0	GC_Early_oo	si:rp71-1g18.1
si:rp71-46j2.7	0	0.25043	0.315	0.043	0	GC_Early_oo	si:rp71-46j2.7
si:zfos-1505d6.31	0	2.40649	0.996	0.05	0	GC_Early_oo	si:zfos-1505d6.3
si:zfos-452g4.1	0	0.340487	0.458	0.053	0	GC_Early_oo	si:zfos-452g4.1
si:zfos-943e10.1	0	0.273081	0.382	0.068	0	GC_Early_oo	si:zfos-943e10.1
sigmar12	0	0.350484	0.644	0.131	0	GC_Early_oo	sigmar1
sinhcafl.1	0	0.40622	0.538	0.082	0	GC_Early_oo	sinhcafl.1
sinup	0	1.22761	0.925	0.031	0	GC_Early_oo	sinup
siva11	0	1.94756	0.997	0.114	0	GC_Early_oo	siva1
ska2	0	0.407089	0.544	0.131	0	GC_Early_oo	ska2
ska31	0	0.255942	0.385	0.081	0	GC_Early_oo	ska3
skp2	0	0.459556	0.557	0.048	0	GC_Early_oo	skp2
slbp21	0	1.60982	0.978	0.064	0	GC_Early_oo	slbp2
slbp3	0	0.890514	0.949	0.187	0	GC_Early_oo	slbp
slc16a31	0	1.38177	0.958	0.041	0	GC_Early_oo	slc16a3
slc25a121	0	0.265867	0.438	0.103	0	GC_Early_oo	slc25a12
slc25a201	0	0.440638	0.61	0.065	0	GC_Early_oo	slc25a20
slc25a25a	0	0.453074	0.583	0.109	0	GC_Early_oo	slc25a25a
slc25a51b	0	0.377628	0.516	0.067	0	GC_Early_oo	slc25a51b
slc2a15b	0	0.261817	0.324	0.028	0	GC_Early_oo	slc2a15b
slc30a71	0	0.368192	0.55	0.093	0	GC_Early_oo	slc30a7
slc35f6	0	0.478737	0.591	0.029	0	GC_Early_oo	slc35f6
slc37a21	0	0.473004	0.658	0.076	0	GC_Early_oo	slc37a2
slc38a7	0	0.275004	0.34	0.035	0	GC_Early_oo	slc38a7
slc39a131	0	0.389349	0.571	0.095	0	GC_Early_oo	slc39a13
slc48a1b1	0	0.526362	0.731	0.07	0	GC_Early_oo	slc48a1b
slc7a6os	0	0.301071	0.427	0.097	0	GC_Early_oo	slc7a6os
slx1b	0	0.361733	0.482	0.05	0	GC_Early_oo	slx1b
smarce11	0	0.447824	0.767	0.15	0	GC_Early_oo	smarce1
smim14	0	0.48032	0.58	0.049	0	GC_Early_oo	smim14
smn11	0	0.408443	0.689	0.136	0	GC_Early_oo	smn1
smx5.11	0	1.40568	0.962	0.045	0	GC_Early_oo	smx5.1
smyd5	0	0.285399	0.386	0.049	0	GC_Early_oo	smyd5
snai1a	0	0.41573	0.537	0.039	0	GC_Early_oo	snai1a
snai3	0	0.317132	0.357	0.016	0	GC_Early_oo	snai3
snapc1a	0	0.359156	0.47	0.05	0	GC_Early_oo	snapc1a
snorc	0	0.502106	0.525	0.012	0	GC_Early_oo	snorc
snrnp35	0	0.310777	0.389	0.033	0	GC_Early_oo	snrnp35
snrpa13	0	0.271259	0.733	0.217	0	GC_Early_oo	snrpa1
snrpb21	0	0.544032	0.766	0.117	0	GC_Early_oo	snrpb2
snrpb3	0	0.600949	0.945	0.393	0	GC_Early_oo	snrpb
snrpc1	0	0.760653	0.921	0.182	0	GC_Early_oo	snrpc
snrpd3l2	0	0.374469	0.812	0.228	0	GC_Early_oo	snrpd3l
snu13b2	0	0.91406	0.974	0.337	0	GC_Early_oo	snu13b
snupn1	0	0.576079	0.768	0.07	0	GC_Early_oo	snupn
snx10a1	0	0.774017	0.873	0.063	0	GC_Early_oo	snx10a
sod21	0	0.306785	0.769	0.229	0	GC_Early_oo	sod2
sox19b	0	0.566061	0.679	0.034	0	GC_Early_oo	sox19b
sox21a	0	0.28303	0.32	0.035	0	GC_Early_oo	sox21a
sp1	0	0.331607	0.458	0.056	0	GC_Early_oo	sp1
spata18	0	0.474912	0.481	0.017	0	GC_Early_oo	spata18
spcs31	0	0.585734	0.881	0.197	0	GC_Early_oo	spcs3
spink2.11	0	1.51285	0.988	0.108	0	GC_Early_oo	spink2.1
spint1a	0	0.284845	0.402	0.063	0	GC_Early_oo	spint1a
spint21	0	0.471011	0.747	0.119	0	GC_Early_oo	spint2
spns1	0	0.272628	0.349	0.035	0	GC_Early_oo	spns1
spout11	0	0.402597	0.592	0.091	0	GC_Early_oo	spout1
spryd4	0	0.61082	0.724	0.064	0	GC_Early_oo	spryd4
spsb1	0	0.531747	0.602	0.037	0	GC_Early_oo	spsb1
spsb4b	0	0.536579	0.672	0.051	0	GC_Early_oo	spsb4b
srd5a31	0	0.256874	0.361	0.06	0	GC_Early_oo	srd5a3
srprb1	0	0.517751	0.8	0.158	0	GC_Early_oo	srprb
srsf10b1	0	0.320405	0.517	0.114	0	GC_Early_oo	srsf10b
srsf111	0	0.431513	0.826	0.208	0	GC_Early_oo	srsf11
srsf1a1	0	0.532811	0.833	0.149	0	GC_Early_oo	srsf1a
srsf2a1	0	1.09687	0.966	0.212	0	GC_Early_oo	srsf2a
srsf6a	0	0.271555	0.443	0.099	0	GC_Early_oo	srsf6a
srsf7a1	0	0.734864	0.915	0.153	0	GC_Early_oo	srsf7a
ssna1	0	0.299947	0.456	0.088	0	GC_Early_oo	ssna1
ssr21	0	0.60307	0.924	0.31	0	GC_Early_oo	ssr2
ssr31	0	0.332511	0.804	0.246	0	GC_Early_oo	ssr3
ssx2ipa1	0	0.308405	0.437	0.064	0	GC_Early_oo	ssx2ipa
st14a	0	0.351968	0.448	0.044	0	GC_Early_oo	st14a
st3gal5	0	0.457163	0.573	0.042	0	GC_Early_oo	st3gal5
st3gal8	0	0.404682	0.492	0.034	0	GC_Early_oo	st3gal8
st6galnac1.2	0	0.407362	0.507	0.037	0	GC_Early_oo	st6galnac1.2
st8sia7.11	0	0.59712	0.802	0.084	0	GC_Early_oo	st8sia7.1
stap2a	0	0.406571	0.477	0.039	0	GC_Early_oo	stap2a
stap2b	0	0.361513	0.468	0.037	0	GC_Early_oo	stap2b
stk111	0	0.380962	0.558	0.083	0	GC_Early_oo	stk11
stk17al	0	0.438931	0.681	0.097	0	GC_Early_oo	stk17al
stmn1a2	0	0.651093	0.956	0.341	0	GC_Early_oo	stmn1a
STMP13	0	0.701971	0.948	0.341	0	GC_Early_oo	STMP1
stx11a	0	0.26005	0.346	0.036	0	GC_Early_oo	stx11a
sugt1	0	0.263021	0.449	0.111	0	GC_Early_oo	sugt1
sumo3a2	0	0.446268	0.919	0.366	0	GC_Early_oo	sumo3a
sumo3b2	0	0.403027	0.664	0.151	0	GC_Early_oo	sumo3b
suv39h1b	0	0.465635	0.61	0.058	0	GC_Early_oo	suv39h1b
svopl1	0	0.331196	0.437	0.045	0	GC_Early_oo	svopl
sybu	0	1.00877	0.898	0.035	0	GC_Early_oo	sybu
syngr2b1	0	0.319607	0.455	0.069	0	GC_Early_oo	syngr2b
tacc3	0	0.408402	0.62	0.112	0	GC_Early_oo	tacc3
TADA1	0	0.274676	0.4	0.069	0	GC_Early_oo	TADA1
taf101	0	0.293816	0.531	0.139	0	GC_Early_oo	taf10
taf5l	0	0.384709	0.549	0.077	0	GC_Early_oo	taf5l
taf91	0	0.430982	0.773	0.164	0	GC_Early_oo	taf9
tagln3b	0	0.265029	0.499	0.13	0	GC_Early_oo	tagln3b
tarbp2	0	0.428786	0.548	0.039	0	GC_Early_oo	tarbp2
tatdn2	0	0.702058	0.831	0.078	0	GC_Early_oo	tatdn2
tbcc	0	0.395208	0.584	0.081	0	GC_Early_oo	tbcc
tbl21	0	0.434678	0.632	0.101	0	GC_Early_oo	tbl2
tbp	0	0.504904	0.627	0.068	0	GC_Early_oo	tbp
tcea1	0	0.4473	0.652	0.093	0	GC_Early_oo	tcea1
tcirg1b	0	0.307318	0.419	0.05	0	GC_Early_oo	tcirg1b
tdp2b	0	0.440935	0.538	0.041	0	GC_Early_oo	tdp2b
tent5c	0	0.559241	0.671	0.07	0	GC_Early_oo	tent5c
tex10	0	0.255205	0.403	0.091	0	GC_Early_oo	tex10
thap111	0	0.420921	0.561	0.051	0	GC_Early_oo	thap11
thoc31	0	0.434341	0.634	0.111	0	GC_Early_oo	thoc3
thoc61	0	0.395862	0.58	0.093	0	GC_Early_oo	thoc6
thoc7	0	0.376039	0.664	0.141	0	GC_Early_oo	thoc7
thop11	0	0.749446	0.914	0.146	0	GC_Early_oo	thop1
thumpd11	0	0.25538	0.386	0.077	0	GC_Early_oo	thumpd1
thy11	0	1.40188	0.86	0.058	0	GC_Early_oo	thy1
tia11	0	0.622666	0.799	0.068	0	GC_Early_oo	tia1
tia1l1	0	0.491148	0.712	0.115	0	GC_Early_oo	tia1l
timm10b1	0	0.459054	0.624	0.062	0	GC_Early_oo	timm10b
timm131	0	0.328559	0.62	0.143	0	GC_Early_oo	timm13
timm8b1	0	0.562797	0.839	0.149	0	GC_Early_oo	timm8b
timm91	0	0.539127	0.764	0.122	0	GC_Early_oo	timm9
timmdc1	0	0.309086	0.456	0.077	0	GC_Early_oo	timmdc1
tinf2	0	0.277822	0.361	0.043	0	GC_Early_oo	tinf2
tipin1	0	0.380941	0.592	0.098	0	GC_Early_oo	tipin
tjp3	0	0.268853	0.339	0.039	0	GC_Early_oo	tjp3
tktb	0	0.365896	0.728	0.188	0	GC_Early_oo	tktb
tm2d1	0	0.30357	0.418	0.057	0	GC_Early_oo	tm2d1
tm2d21	0	0.425172	0.661	0.114	0	GC_Early_oo	tm2d2
tm2d31	0	0.259282	0.431	0.102	0	GC_Early_oo	tm2d3
tmco11	0	0.488322	0.755	0.119	0	GC_Early_oo	tmco1
tmed1a1	0	0.438858	0.58	0.055	0	GC_Early_oo	tmed1a
tmed21	0	0.35504	0.812	0.237	0	GC_Early_oo	tmed2
tmed5	0	0.381108	0.522	0.061	0	GC_Early_oo	tmed5
tmed91	0	0.341006	0.578	0.118	0	GC_Early_oo	tmed9
tmem144b1	0	0.660747	0.812	0.061	0	GC_Early_oo	tmem144b
tmem1471	0	0.384968	0.637	0.124	0	GC_Early_oo	tmem147
tmem203	0	0.459849	0.615	0.078	0	GC_Early_oo	tmem203
tmem234	0	0.260731	0.36	0.054	0	GC_Early_oo	tmem234
tmem243a	0	0.420006	0.461	0.037	0	GC_Early_oo	tmem243a
tmem251	0	0.376544	0.494	0.046	0	GC_Early_oo	tmem251
tmem266	0	0.340175	0.421	0.033	0	GC_Early_oo	tmem266
tmem30b	0	0.29908	0.377	0.048	0	GC_Early_oo	tmem30b
tmem441	0	0.558463	0.707	0.054	0	GC_Early_oo	tmem44
tmem701	0	0.642779	0.778	0.056	0	GC_Early_oo	tmem70
tmem9b	0	0.295986	0.521	0.123	0	GC_Early_oo	tmem9b
tmprss13a	0	0.280539	0.34	0.04	0	GC_Early_oo	tmprss13a
tmprss4b1	0	1.0224	0.878	0.041	0	GC_Early_oo	tmprss4b
tmsb51	0	2.54978	0.996	0.079	0	GC_Early_oo	tmsb5
tnfaip1	0	0.364166	0.499	0.059	0	GC_Early_oo	tnfaip1
tnfsf10l4	0	0.361242	0.472	0.041	0	GC_Early_oo	tnfsf10l4
tom1	0	0.400699	0.513	0.039	0	GC_Early_oo	tom1
tomm72	0	0.459035	0.855	0.244	0	GC_Early_oo	tomm7
top1l	0	0.572663	0.868	0.221	0	GC_Early_oo	top1l
tor11	0	0.452093	0.667	0.089	0	GC_Early_oo	tor1
tph1a1	0	0.500983	0.447	0.022	0	GC_Early_oo	tph1a
tph1b	0	0.337538	0.352	0.019	0	GC_Early_oo	tph1b
tpx2	0	0.709133	0.81	0.113	0	GC_Early_oo	tpx2
tradd1	0	0.311979	0.468	0.079	0	GC_Early_oo	tradd
tram1	0	0.283397	0.444	0.1	0	GC_Early_oo	tram1
tram21	0	0.712825	0.858	0.074	0	GC_Early_oo	tram2
trappc131	0	0.274801	0.409	0.08	0	GC_Early_oo	trappc13
trappc6bl	0	0.311104	0.439	0.062	0	GC_Early_oo	trappc6bl
trim35-29	0	0.433981	0.409	0.042	0	GC_Early_oo	trim35-29
trmt111	0	0.447119	0.645	0.082	0	GC_Early_oo	trmt11
trmt5	0	0.365256	0.499	0.059	0	GC_Early_oo	trmt5
trmt61a1	0	0.274559	0.446	0.099	0	GC_Early_oo	trmt61a
trmt9b	0	0.388779	0.471	0.027	0	GC_Early_oo	trmt9b
trub21	0	0.359705	0.527	0.078	0	GC_Early_oo	trub2
tsen21	0	0.382626	0.534	0.067	0	GC_Early_oo	tsen2
tspan13a1	0	0.609629	0.783	0.064	0	GC_Early_oo	tspan13a
tspan361	0	0.546517	0.845	0.106	0	GC_Early_oo	tspan36
tsr21	0	0.307345	0.586	0.155	0	GC_Early_oo	tsr2
ttc321	0	0.46241	0.672	0.083	0	GC_Early_oo	ttc32
tuba4l1	0	1.94006	0.996	0.112	0	GC_Early_oo	tuba4l
tuba8l42	0	1.24915	0.985	0.476	0	GC_Early_oo	tuba8l4
tubb2b2	0	0.477273	0.922	0.312	0	GC_Early_oo	tubb2b
tubb4b2	0	0.807984	0.982	0.708	0	GC_Early_oo	tubb4b
txnl4a1	0	0.279948	0.546	0.134	0	GC_Early_oo	txnl4a
tyms1	0	0.399666	0.658	0.121	0	GC_Early_oo	tyms
tyw3	0	0.276571	0.413	0.074	0	GC_Early_oo	tyw3
uba22	0	0.515054	0.743	0.097	0	GC_Early_oo	uba2
ubald1b	0	0.263235	0.347	0.041	0	GC_Early_oo	ubald1b
UBB	0	0.560527	0.936	0.316	0	GC_Early_oo	UBB
ubc3	0	0.741779	0.994	0.787	0	GC_Early_oo	ubc
ube2c1	0	0.490061	0.773	0.177	0	GC_Early_oo	ube2c
ube2g1b1	0	0.559148	0.796	0.092	0	GC_Early_oo	ube2g1b
ube2na2	0	0.314141	0.696	0.211	0	GC_Early_oo	ube2na
UBL4A1	0	0.253064	0.583	0.154	0	GC_Early_oo	UBL4A
ubn11	0	0.552472	0.719	0.054	0	GC_Early_oo	ubn1
uchl11	0	1.10459	0.959	0.147	0	GC_Early_oo	uchl1
uck2a	0	0.297102	0.727	0.162	0	GC_Early_oo	uck2a
uck2b1	0	0.35112	0.529	0.089	0	GC_Early_oo	uck2b
ucp2	0	0.640154	0.672	0.056	0	GC_Early_oo	ucp2
umps1	0	0.665554	0.861	0.096	0	GC_Early_oo	umps
uqcr101	0	0.747186	0.924	0.251	0	GC_Early_oo	uqcr10
uqcrfs12	0	0.445263	0.872	0.302	0	GC_Early_oo	uqcrfs1
utp15	0	0.28071	0.479	0.114	0	GC_Early_oo	utp15
utp41	0	0.343501	0.526	0.098	0	GC_Early_oo	utp4
vbp11	0	0.500575	0.812	0.146	0	GC_Early_oo	vbp1
vps26a1	0	0.292736	0.433	0.077	0	GC_Early_oo	vps26a
vps9d1	0	0.569101	0.653	0.057	0	GC_Early_oo	vps9d1
vsig10	0	0.397862	0.488	0.033	0	GC_Early_oo	vsig10
vstm2l	0	0.351798	0.469	0.072	0	GC_Early_oo	vstm2l
wdr121	0	0.370209	0.621	0.122	0	GC_Early_oo	wdr12
wdr4	0	0.349577	0.525	0.09	0	GC_Early_oo	wdr4
wdr461	0	0.461929	0.727	0.125	0	GC_Early_oo	wdr46
wdr751	0	0.462469	0.658	0.079	0	GC_Early_oo	wdr75
wdr83os1	0	0.624334	0.853	0.12	0	GC_Early_oo	wdr83os
wee21	0	0.551935	0.789	0.095	0	GC_Early_oo	wee2
wnt8a1	0	0.468699	0.591	0.055	0	GC_Early_oo	wnt8a
wu:fa19b121	0	0.387725	0.575	0.088	0	GC_Early_oo	wu:fa19b12
wu:fi42e031	0	1.21931	0.948	0.043	0	GC_Early_oo	wu:fi42e03
xbp1	0	0.388549	0.887	0.257	0	GC_Early_oo	xbp1
xrn21	0	0.364235	0.659	0.152	0	GC_Early_oo	xrn2
yipf1	0	0.309243	0.429	0.055	0	GC_Early_oo	yipf1
yju2	0	0.260825	0.39	0.077	0	GC_Early_oo	yju2
ykt6	0	0.30521	0.393	0.043	0	GC_Early_oo	ykt6
ypel31	0	0.649549	0.774	0.064	0	GC_Early_oo	ypel3
zar11	0	2.1826	0.996	0.1	0	GC_Early_oo	zar1
zar1l1	0	2.03397	0.994	0.067	0	GC_Early_oo	zar1l
zbtb14	0	0.323594	0.411	0.035	0	GC_Early_oo	zbtb14
zbtb2a	0	0.517096	0.581	0.029	0	GC_Early_oo	zbtb2a
zc3h11a1	0	0.54291	0.754	0.118	0	GC_Early_oo	zc3h11a
zc3h151	0	0.37153	0.674	0.149	0	GC_Early_oo	zc3h15
zcchc8	0	0.348693	0.493	0.071	0	GC_Early_oo	zcchc8
zdhhc18b	0	0.274342	0.35	0.046	0	GC_Early_oo	zdhhc18b
zfand2a1	0	0.385674	0.53	0.069	0	GC_Early_oo	zfand2a
zfand5b1	0	0.614483	0.866	0.162	0	GC_Early_oo	zfand5b
zfand6	0	0.595654	0.775	0.088	0	GC_Early_oo	zfand6
zgc:101016	0	0.466929	0.658	0.079	0	GC_Early_oo	zgc:101016
zgc:101562	0	0.42041	0.55	0.053	0	GC_Early_oo	zgc:101562
zgc:1017442	0	0.665512	0.892	0.123	0	GC_Early_oo	zgc:101744
zgc:101765	0	0.31864	0.41	0.039	0	GC_Early_oo	zgc:101765
zgc:1034823	0	0.76074	0.951	0.307	0	GC_Early_oo	zgc:103482
zgc:110182	0	0.297814	0.632	0.147	0	GC_Early_oo	zgc:110182
zgc:110239	0	0.771907	0.855	0.069	0	GC_Early_oo	zgc:110239
zgc:1103391	0	0.326039	0.581	0.124	0	GC_Early_oo	zgc:110339
zgc:1118681	0	1.04178	0.89	0.042	0	GC_Early_oo	zgc:111868
zgc:112146	0	0.380039	0.406	0.01	0	GC_Early_oo	zgc:112146
zgc:112185	0	0.492142	0.619	0.083	0	GC_Early_oo	zgc:112185
zgc:1122551	0	0.424166	0.629	0.093	0	GC_Early_oo	zgc:112255
zgc:112980	0	0.748059	0.855	0.074	0	GC_Early_oo	zgc:112980
zgc:113293	0	0.733494	0.761	0.031	0	GC_Early_oo	zgc:113293
zgc:1134241	0	1.14247	0.921	0.037	0	GC_Early_oo	zgc:113424
zgc:1134251	0	0.668925	0.821	0.066	0	GC_Early_oo	zgc:113425
zgc:113984	0	0.953567	0.776	0.019	0	GC_Early_oo	zgc:113984
zgc:1140411	0	0.377723	0.508	0.055	0	GC_Early_oo	zgc:114041
zgc:1141231	0	0.86401	0.911	0.08	0	GC_Early_oo	zgc:114123
zgc:114130	0	0.427545	0.501	0.049	0	GC_Early_oo	zgc:114130
zgc:1362541	0	2.11064	0.989	0.055	0	GC_Early_oo	zgc:136254
zgc:1526521	0	1.95203	0.994	0.074	0	GC_Early_oo	zgc:152652
zgc:152891	0	0.310668	0.344	0.035	0	GC_Early_oo	zgc:152891
zgc:1529361	0	1.25095	0.885	0.032	0	GC_Early_oo	zgc:152936
zgc:1529861	0	0.575988	0.733	0.068	0	GC_Early_oo	zgc:152986
zgc:153284	0	0.531536	0.534	0.062	0	GC_Early_oo	zgc:153284
zgc:153352	0	0.269019	0.382	0.056	0	GC_Early_oo	zgc:153352
zgc:153499	0	1.86889	0.858	0.018	0	GC_Early_oo	zgc:153499
zgc:1536751	0	0.351179	0.533	0.094	0	GC_Early_oo	zgc:153675
zgc:162592	0	0.483395	0.599	0.034	0	GC_Early_oo	zgc:162592
zgc:162611	0	0.367784	0.486	0.057	0	GC_Early_oo	zgc:162611
zgc:1628791	0	0.895345	0.921	0.071	0	GC_Early_oo	zgc:162879
zgc:162945	0	1.13375	0.86	0.024	0	GC_Early_oo	zgc:162945
zgc:163014	0	0.265901	0.294	0.013	0	GC_Early_oo	zgc:163014
zgc:163030	0	0.406352	0.477	0.07	0	GC_Early_oo	zgc:163030
zgc:1655181	0	0.859985	0.903	0.053	0	GC_Early_oo	zgc:165518
zgc:165539	0	0.715278	0.648	0.02	0	GC_Early_oo	zgc:165539
zgc:165573	0	0.325307	0.411	0.044	0	GC_Early_oo	zgc:165573
zgc:171426	0	0.742466	0.771	0.037	0	GC_Early_oo	zgc:171426
zgc:171445	0	0.517148	0.588	0.021	0	GC_Early_oo	zgc:171445
zgc:171446	0	0.555185	0.651	0.021	0	GC_Early_oo	zgc:171446
zgc:1714741	0	2.11925	0.998	0.052	0	GC_Early_oo	zgc:171474
zgc:1714801	0	0.446198	0.725	0.139	0	GC_Early_oo	zgc:171480
zgc:1715171	0	2.04796	0.99	0.044	0	GC_Early_oo	zgc:171517
zgc:171717	0	0.285141	0.325	0.009	0	GC_Early_oo	zgc:171717
zgc:1717341	0	0.485417	0.581	0.04	0	GC_Early_oo	zgc:171734
zgc:171750	0	1.3633	0.895	0.025	0	GC_Early_oo	zgc:171750
zgc:1717761	0	2.38349	0.996	0.053	0	GC_Early_oo	zgc:171776
zgc:1717791	0	2.47313	0.999	0.07	0	GC_Early_oo	zgc:171779
zgc:171977	0	1.82004	0.973	0.04	0	GC_Early_oo	zgc:171977
zgc:1722181	0	1.76887	0.953	0.036	0	GC_Early_oo	zgc:172218
zgc:1734431	0	1.20421	0.89	0.03	0	GC_Early_oo	zgc:173443
zgc:173544	0	0.609988	0.574	0.014	0	GC_Early_oo	zgc:173544
zgc:173545	0	0.746718	0.754	0.013	0	GC_Early_oo	zgc:173545
zgc:173545.1	0	0.768136	0.793	0.018	0	GC_Early_oo	zgc:173545.1
zgc:1737422	0	0.650436	0.878	0.169	0	GC_Early_oo	zgc:173742
zgc:173770	0	0.796709	0.746	0.018	0	GC_Early_oo	zgc:173770
zgc:1738561	0	2.08267	0.991	0.056	0	GC_Early_oo	zgc:173856
zgc:174906	0	0.342341	0.449	0.043	0	GC_Early_oo	zgc:174906
zgc:174935	0	0.411298	0.497	0.038	0	GC_Early_oo	zgc:174935
zgc:174972	0	0.347245	0.172	0.014	0	GC_Early_oo	zgc:174972
zgc:175135.11	0	1.45815	0.947	0.027	0	GC_Early_oo	zgc:175135.1
zgc:175135.2	0	1.31932	0.934	0.021	0	GC_Early_oo	zgc:175135.2
zgc:1751351	0	1.56983	0.957	0.031	0	GC_Early_oo	zgc:175135
zgc:175136	0	0.862503	0.763	0.023	0	GC_Early_oo	zgc:175136
zgc:193711	0	0.449501	0.558	0.039	0	GC_Early_oo	zgc:193711
zgc:1952451	0	2.15374	0.996	0.058	0	GC_Early_oo	zgc:195245
zgc:554131	0	1.84971	0.98	0.045	0	GC_Early_oo	zgc:55413
zgc:554613	0	0.992603	0.969	0.287	0	GC_Early_oo	zgc:55461
zgc:55558	0	0.275792	0.401	0.073	0	GC_Early_oo	zgc:55558
zgc:558881	0	0.81829	0.876	0.075	0	GC_Early_oo	zgc:55888
zgc:560951	0	0.332881	0.558	0.115	0	GC_Early_oo	zgc:56095
zgc:562311	0	1.10842	0.953	0.061	0	GC_Early_oo	zgc:56231
zgc:566761	0	0.863952	0.921	0.094	0	GC_Early_oo	zgc:56676
zgc:566992	0	1.19976	0.975	0.211	0	GC_Early_oo	zgc:56699
zgc:66024	0	0.46676	0.546	0.017	0	GC_Early_oo	zgc:66024
zgc:66024.1	0	0.983443	0.895	0.034	0	GC_Early_oo	zgc:66024.1
zgc:66160	0	0.303619	0.461	0.106	0	GC_Early_oo	zgc:66160
zgc:664431	0	0.572352	0.716	0.045	0	GC_Early_oo	zgc:66443
zgc:664551	0	0.649998	0.756	0.035	0	GC_Early_oo	zgc:66455
zgc:66479	0	0.284464	0.361	0.037	0	GC_Early_oo	zgc:66479
zgc:771121	0	1.22275	0.895	0.049	0	GC_Early_oo	zgc:77112
zgc:771181	0	1.55445	0.976	0.061	0	GC_Early_oo	zgc:77118
zgc:777391	0	0.343081	0.496	0.077	0	GC_Early_oo	zgc:77739
zgc:86764	0	0.345981	0.476	0.059	0	GC_Early_oo	zgc:86764
zgc:919101	0	0.408858	0.826	0.218	0	GC_Early_oo	zgc:91910
zgc:922873	0	0.705258	0.932	0.241	0	GC_Early_oo	zgc:92287
zgc:923131	0	1.01371	0.938	0.063	0	GC_Early_oo	zgc:92313
zgc:928181	0	0.324221	0.557	0.12	0	GC_Early_oo	zgc:92818
zglp12	0	0.887985	0.936	0.15	0	GC_Early_oo	zglp1
zmat52	0	0.297969	0.554	0.134	0	GC_Early_oo	zmat5
znf131	0	0.428155	0.558	0.048	0	GC_Early_oo	znf131
znf143b	0	0.287277	0.386	0.051	0	GC_Early_oo	znf143b
znf395a	0	0.575735	0.716	0.059	0	GC_Early_oo	znf395a
znhit31	0	0.503425	0.697	0.077	0	GC_Early_oo	znhit3
zp2.11	0	2.79119	0.999	0.047	0	GC_Early_oo	zp2.1
zp2.21	0	2.57445	0.994	0.051	0	GC_Early_oo	zp2.2
zp2.31	0	2.67573	0.998	0.054	0	GC_Early_oo	zp2.3
zp2.51	0	2.68844	0.999	0.083	0	GC_Early_oo	zp2.5
zp2.61	0	2.5519	0.997	0.049	0	GC_Early_oo	zp2.6
zp2l11	0	1.84685	0.994	0.064	0	GC_Early_oo	zp2l1
zp3.2.11	0	2.45553	0.998	0.054	0	GC_Early_oo	zp3.2.1
zp3.21	0	3.11453	0.999	0.08	0	GC_Early_oo	zp3.2
zp31	0	2.52002	0.998	0.066	0	GC_Early_oo	zp3
zp3a.11	0	2.26039	0.996	0.065	0	GC_Early_oo	zp3a.1
zp3a.21	0	2.29049	0.995	0.072	0	GC_Early_oo	zp3a.2
zp3b1	0	2.25981	0.996	0.074	0	GC_Early_oo	zp3b
zp3c1	0	1.14224	0.918	0.032	0	GC_Early_oo	zp3c
zp3d.11	0	0.369944	0.543	0.08	0	GC_Early_oo	zp3d.1
zp3d.2	0	0.544065	0.641	0.056	0	GC_Early_oo	zp3d.2
zpcx	0	0.688425	0.45	0.024	0	GC_Early_oo	zpcx
zswim71	0	0.299357	0.483	0.1	0	GC_Early_oo	zswim7
cnp1	6.52399e-307	0.251061	0.858	0.283	1.41949e-302	GC_Early_oo	cnp
zbtb8a	1.86202e-306	0.251302	0.281	0.048	4.05139e-302	GC_Early_oo	zbtb8a
cd3eap1	2.01099e-305	0.284736	0.595	0.177	4.37551e-301	GC_Early_oo	cd3eap
med41	6.95578e-305	0.258242	0.432	0.105	1.51344e-300	GC_Early_oo	med4
u2af12	9.45779e-305	0.28718	0.714	0.228	2.05783e-300	GC_Early_oo	u2af1
anp32e1	1.27199e-304	0.277332	0.523	0.145	2.7676e-300	GC_Early_oo	anp32e
sf3a11	3.17445e-304	0.280634	0.475	0.126	6.90698e-300	GC_Early_oo	sf3a1
rbfa	2.84055e-303	0.25437	0.411	0.098	6.18048e-299	GC_Early_oo	rbfa
fthl27	5.7316e-303	0.51576	0.982	0.598	1.24708e-298	GC_Early_oo	fthl27
ywhaqa2	8.09277e-303	0.366837	0.87	0.341	1.76082e-298	GC_Early_oo	ywhaqa
srsf41	2.7387e-302	0.271763	0.518	0.143	5.95885e-298	GC_Early_oo	srsf4
copz11	5.62647e-302	0.259423	0.473	0.123	1.22421e-297	GC_Early_oo	copz1
nabp1a	7.13113e-300	0.262846	0.403	0.095	1.55159e-295	GC_Early_oo	nabp1a
gpx4b1	1.1059e-299	0.300317	0.792	0.275	2.40621e-295	GC_Early_oo	gpx4b
atp5f1e1	6.45716e-299	0.426742	0.916	0.43	1.40495e-294	GC_Early_oo	atp5f1e
haus41	1.56774e-298	0.252355	0.419	0.102	3.41109e-294	GC_Early_oo	haus4
mmab1	1.62801e-298	0.254445	0.435	0.108	3.54222e-294	GC_Early_oo	mmab
zgc:1715661	2.53215e-298	0.250785	0.397	0.093	5.50945e-294	GC_Early_oo	zgc:171566
atp5mf2	6.18329e-298	0.373351	0.889	0.348	1.34536e-293	GC_Early_oo	atp5mf
dap31	5.27999e-297	0.257561	0.419	0.103	1.14882e-292	GC_Early_oo	dap3
nfs1	7.12482e-297	0.274642	0.458	0.121	1.55022e-292	GC_Early_oo	nfs1
rpe	3.51374e-296	0.254627	0.425	0.103	7.6452e-292	GC_Early_oo	rpe
dnd12	1.04366e-295	0.257878	0.661	0.198	2.27079e-291	GC_Early_oo	dnd1
puf60a	7.7462e-295	0.263051	0.544	0.158	1.68542e-290	GC_Early_oo	puf60a
fdx21	1.20017e-294	0.2572	0.427	0.106	2.61134e-290	GC_Early_oo	fdx2
tmem14ca1	5.05434e-294	0.25636	0.47	0.124	1.09972e-289	GC_Early_oo	tmem14ca
ppp4r2b1	1.34767e-293	0.268384	0.491	0.134	2.93227e-289	GC_Early_oo	ppp4r2b
ctbp1	7.53608e-292	0.256352	0.467	0.123	1.6397e-287	GC_Early_oo	ctbp1
exosc81	8.68371e-291	0.250066	0.454	0.116	1.8894e-286	GC_Early_oo	exosc8
acadm	9.33383e-291	0.278002	0.608	0.187	2.03085e-286	GC_Early_oo	acadm
hypk2	1.43673e-290	0.291766	0.74	0.253	3.12603e-286	GC_Early_oo	hypk
surf21	7.16182e-290	0.257175	0.459	0.12	1.55827e-285	GC_Early_oo	surf2
slmapb1	1.36306e-289	0.266111	0.489	0.136	2.96574e-285	GC_Early_oo	slmapb
ube2ia2	5.74515e-289	0.261673	0.563	0.167	1.25003e-284	GC_Early_oo	ube2ia
phf5a2	1.71477e-287	0.269982	0.581	0.176	3.731e-283	GC_Early_oo	phf5a
cdc401	7.67726e-286	0.25429	0.467	0.126	1.67042e-281	GC_Early_oo	cdc40
ran2	1.21407e-283	0.464233	0.989	0.762	2.64157e-279	GC_Early_oo	ran
chtf8	2.84497e-283	0.25572	0.487	0.135	6.19008e-279	GC_Early_oo	chtf8
jpt2	8.48575e-283	0.28011	0.539	0.161	1.84633e-278	GC_Early_oo	jpt2
fkbp21	7.41953e-282	0.251349	0.727	0.24	1.61434e-277	GC_Early_oo	fkbp2
mrpl541	9.57573e-278	0.270265	0.547	0.166	2.08349e-273	GC_Early_oo	mrpl54
adssl1	4.53242e-277	0.254677	0.536	0.157	9.86164e-273	GC_Early_oo	adssl
lsm42	1.76476e-276	0.297049	0.849	0.301	3.83977e-272	GC_Early_oo	lsm4
calm3a.13	1.69606e-275	0.266645	0.663	0.219	3.69029e-271	GC_Early_oo	calm3a.1
mrps18a1	4.25465e-274	0.256411	0.514	0.149	9.25727e-270	GC_Early_oo	mrps18a
txnrd31	4.385e-271	0.251813	0.454	0.124	9.54089e-267	GC_Early_oo	txnrd3
tssc41	5.20684e-271	0.250518	0.467	0.131	1.13291e-266	GC_Early_oo	tssc4
mrpl342	2.97507e-268	0.258211	0.589	0.186	6.47316e-264	GC_Early_oo	mrpl34
mcts11	2.18279e-265	0.251566	0.502	0.146	4.74932e-261	GC_Early_oo	mcts1
pfn2	7.92107e-265	0.264511	0.756	0.264	1.72347e-260	GC_Early_oo	pfn2
eef1b2	5.85864e-259	0.421719	0.995	0.923	1.27472e-254	GC_Early_oo	eef1b2
snrpe3	7.43414e-256	0.272321	0.879	0.324	1.61752e-251	GC_Early_oo	snrpe
eif2s22	6.01321e-255	0.307364	0.847	0.334	1.30835e-250	GC_Early_oo	eif2s2
pcf11	8.68455e-244	0.250916	0.446	0.129	1.88958e-239	GC_Early_oo	pcf11
ccng12	1.07181e-217	0.312771	0.901	0.429	2.33205e-213	GC_Early_oo	ccng1
tmem2582	4.73084e-214	0.256408	0.863	0.341	1.02934e-209	GC_Early_oo	tmem258
prdx12	2.52386e-206	0.259393	0.572	0.203	5.49142e-202	GC_Early_oo	prdx1
atp5fa12	1.84833e-167	0.370826	0.939	0.621	4.02159e-163	GC_Early_oo	atp5fa1
atp5po2	1.02812e-165	0.271894	0.877	0.431	2.23699e-161	GC_Early_oo	atp5po
cox6a12	9.97917e-159	0.325952	0.944	0.564	2.17127e-154	GC_Early_oo	cox6a1
rps171	4.06372e-142	0.29253	0.984	0.868	8.84185e-138	GC_Early_oo	rps17
abhd2b	0	0.269777	0.244	0.013	0	GC_meiosis	abhd2b
aclya	0	0.287533	0.324	0.064	0	GC_meiosis	aclya
actc1b	0	0.273957	0.303	0.075	0	GC_meiosis	actc1b
adad11	0	0.720603	0.625	0.145	0	GC_meiosis	adad1
adipor2	0	0.55447	0.523	0.11	0	GC_meiosis	adipor2
afmid	0	0.494548	0.495	0.124	0	GC_meiosis	afmid
aifm1	0	0.587753	0.567	0.127	0	GC_meiosis	aifm1
akap1a1	0	1.06522	0.625	0.163	0	GC_meiosis	akap1a
AL935174.51	0	0.571931	0.613	0.225	0	GC_meiosis	AL935174.5
AL935186.91	0	0.586062	0.492	0.121	0	GC_meiosis	AL935186.9
alkbh31	0	0.47404	0.498	0.14	0	GC_meiosis	alkbh3
ankhd11	0	0.390953	0.445	0.127	0	GC_meiosis	ankhd1
ankrd12	0	0.717853	0.636	0.21	0	GC_meiosis	ankrd12
ankrd31	0	0.302767	0.329	0.072	0	GC_meiosis	ankrd31
ankrd40	0	0.335743	0.38	0.106	0	GC_meiosis	ankrd40
ANKRD66	0	0.486066	0.422	0.061	0	GC_meiosis	ANKRD66
anp32a	0	0.550233	0.615	0.277	0	GC_meiosis	anp32a
ap2s1	0	0.413613	0.455	0.109	0	GC_meiosis	ap2s1
ap3s2	0	0.632846	0.589	0.123	0	GC_meiosis	ap3s2
arf3a	0	0.268721	0.272	0.043	0	GC_meiosis	arf3a
arid2	0	0.324592	0.366	0.079	0	GC_meiosis	arid2
arid4a1	0	0.43106	0.484	0.159	0	GC_meiosis	arid4a
arl13a	0	0.282118	0.302	0.066	0	GC_meiosis	arl13a
arl4aa	0	0.335735	0.394	0.118	0	GC_meiosis	arl4aa
arl6	0	0.331044	0.363	0.088	0	GC_meiosis	arl6
arl6ip4	0	0.32192	0.37	0.112	0	GC_meiosis	arl6ip4
atad2	0	0.752414	0.629	0.08	0	GC_meiosis	atad2
atl1	0	0.448263	0.447	0.079	0	GC_meiosis	atl1
atl3	0	0.520996	0.508	0.128	0	GC_meiosis	atl3
atp1a3a	0	0.316536	0.356	0.084	0	GC_meiosis	atp1a3a
atp5f1b	0	0.873008	0.969	0.642	0	GC_meiosis	atp5f1b
atp5l1	0	0.647785	0.91	0.618	0	GC_meiosis	atp5l
atp5mea	0	0.761173	0.663	0.346	0	GC_meiosis	atp5mea
atp5meb	0	1.15821	0.919	0.514	0	GC_meiosis	atp5meb
atp5pd1	0	0.659224	0.816	0.536	0	GC_meiosis	atp5pd
atp6v0ca	0	0.49171	0.495	0.198	0	GC_meiosis	atp6v0ca
atp6v1g1	0	0.520471	0.447	0.165	0	GC_meiosis	atp6v1g1
atrx	0	0.56312	0.707	0.363	0	GC_meiosis	atrx
baz1a.11	0	0.693525	0.717	0.268	0	GC_meiosis	baz1a.1
baz1b1	0	0.522377	0.554	0.201	0	GC_meiosis	baz1b
bbip1	0	0.78582	0.644	0.11	0	GC_meiosis	bbip1
bcap311	0	0.419101	0.413	0.128	0	GC_meiosis	bcap31
bcat1	0	0.357078	0.364	0.076	0	GC_meiosis	bcat1
bcl7a	0	0.314934	0.35	0.086	0	GC_meiosis	bcl7a
bicc2	0	0.298936	0.3	0.038	0	GC_meiosis	bicc2
bida	0	0.672987	0.612	0.129	0	GC_meiosis	bida
bms11	0	0.406845	0.429	0.142	0	GC_meiosis	bms1
bola1	0	0.364132	0.407	0.108	0	GC_meiosis	bola1
bola3	0	0.315263	0.375	0.11	0	GC_meiosis	bola3
brap	0	0.371829	0.384	0.069	0	GC_meiosis	brap
brdt	0	1.12117	0.831	0.222	0	GC_meiosis	brdt
brwd1	0	0.316741	0.353	0.098	0	GC_meiosis	brwd1
bsdc1	0	0.439502	0.45	0.107	0	GC_meiosis	bsdc1
BX001014.2	0	0.271837	0.297	0.057	0	GC_meiosis	BX001014.2
BX255908.1	0	0.268568	0.273	0.043	0	GC_meiosis	BX255908.1
BX323839.1	0	0.281524	0.297	0.052	0	GC_meiosis	BX323839.1
CABZ01044053.1	0	0.303395	0.35	0.099	0	GC_meiosis	CABZ01044053.1
CABZ01080599.1	0	0.297551	0.321	0.083	0	GC_meiosis	CABZ01080599.1
CABZ01083945.1	0	1.30233	0.83	0.062	0	GC_meiosis	CABZ01083945.1
cacybp	0	0.441455	0.462	0.136	0	GC_meiosis	cacybp
calm3a1	0	1.15719	0.925	0.425	0	GC_meiosis	calm3a
calr3b1	0	0.412893	0.474	0.166	0	GC_meiosis	calr3b
ccdc36	0	0.294002	0.305	0.043	0	GC_meiosis	ccdc36
ccdc83	0	0.787055	0.613	0.04	0	GC_meiosis	ccdc83
ccdc9b	0	0.404393	0.415	0.106	0	GC_meiosis	ccdc9b
CCNB1IP1	0	1.01898	0.731	0.062	0	GC_meiosis	CCNB1IP1
ccnd3	0	0.642643	0.567	0.088	0	GC_meiosis	ccnd3
ccne2	0	0.276294	0.28	0.054	0	GC_meiosis	ccne2
cdc42	0	0.478394	0.626	0.254	0	GC_meiosis	cdc42
cdc7	0	0.430567	0.434	0.088	0	GC_meiosis	cdc7
cdh13	0	0.456795	0.42	0.05	0	GC_meiosis	cdh13
cdk11b	0	0.47228	0.453	0.114	0	GC_meiosis	cdk11b
cdk2	0	1.05159	0.697	0.083	0	GC_meiosis	cdk2
cenpe	0	0.3055	0.32	0.075	0	GC_meiosis	cenpe
cenpp	0	0.601077	0.541	0.087	0	GC_meiosis	cenpp
cenpw	0	0.46473	0.464	0.11	0	GC_meiosis	cenpw
cenpx1	0	0.598061	0.487	0.178	0	GC_meiosis	cenpx
cep19	0	0.744946	0.623	0.087	0	GC_meiosis	cep19
cetn3	0	0.437618	0.429	0.138	0	GC_meiosis	cetn3
cfap70	0	0.280857	0.283	0.036	0	GC_meiosis	cfap70
chaf1a1	0	1.28363	0.889	0.298	0	GC_meiosis	chaf1a
chaf1b	0	0.378367	0.393	0.08	0	GC_meiosis	chaf1b
chchd3b	0	0.435932	0.432	0.062	0	GC_meiosis	chchd3b
chchd7	0	0.349508	0.392	0.115	0	GC_meiosis	chchd7
chd4a1	0	0.827476	0.747	0.233	0	GC_meiosis	chd4a
chmp2bb	0	0.353976	0.409	0.123	0	GC_meiosis	chmp2bb
chmp4bb	0	0.383479	0.429	0.12	0	GC_meiosis	chmp4bb
chmp5b	0	0.679707	0.596	0.184	0	GC_meiosis	chmp5b
chodl	0	0.382547	0.368	0.052	0	GC_meiosis	chodl
chtf181	0	0.427155	0.499	0.177	0	GC_meiosis	chtf18
chtopb1	0	0.652119	0.558	0.213	0	GC_meiosis	chtopb
ciapin11	0	0.587807	0.502	0.147	0	GC_meiosis	ciapin1
cirbpa1	0	0.835161	0.992	0.654	0	GC_meiosis	cirbpa
ckap5	0	0.309552	0.357	0.102	0	GC_meiosis	ckap5
ckba	0	0.495337	0.512	0.12	0	GC_meiosis	ckba
cks2	0	1.15676	0.793	0.124	0	GC_meiosis	cks2
clgn	0	0.67268	0.587	0.093	0	GC_meiosis	clgn
clip2	0	0.355181	0.364	0.067	0	GC_meiosis	clip2
clta1	0	0.63097	0.548	0.257	0	GC_meiosis	clta
cnot11	0	0.369236	0.466	0.167	0	GC_meiosis	cnot1
cnot9	0	0.45491	0.471	0.114	0	GC_meiosis	cnot9
cnp	0	0.692801	0.598	0.287	0	GC_meiosis	cnp
cnppd1	0	0.855859	0.688	0.105	0	GC_meiosis	cnppd1
cnpy1	0	0.528635	0.524	0.102	0	GC_meiosis	cnpy1
col11a1a	0	0.339039	0.34	0.044	0	GC_meiosis	col11a1a
commd2	0	0.322862	0.361	0.106	0	GC_meiosis	commd2
cops21	0	0.499804	0.565	0.196	0	GC_meiosis	cops2
cops7a	0	0.578268	0.449	0.126	0	GC_meiosis	cops7a
cops9	0	0.730956	0.585	0.111	0	GC_meiosis	cops9
COX5B1	0	0.656099	0.901	0.583	0	GC_meiosis	COX5B
cox5b21	0	0.628764	0.538	0.13	0	GC_meiosis	cox5b2
cox6a11	0	0.685994	0.897	0.551	0	GC_meiosis	cox6a1
cox6b2	0	0.665383	0.96	0.75	0	GC_meiosis	cox6b2
cox6c1	0	0.633872	0.726	0.451	0	GC_meiosis	cox6c
cox7a2a1	0	0.787495	0.694	0.348	0	GC_meiosis	cox7a2a
cox7b1	0	0.653286	0.773	0.469	0	GC_meiosis	cox7b
cox8b1	0	1.06744	0.745	0.228	0	GC_meiosis	cox8b
cpeb4b	0	0.508605	0.49	0.145	0	GC_meiosis	cpeb4b
cpne2	0	0.342373	0.336	0.042	0	GC_meiosis	cpne2
cpsf21	0	0.599022	0.549	0.159	0	GC_meiosis	cpsf2
crebzf	0	0.339757	0.4	0.113	0	GC_meiosis	crebzf
cript1	0	0.33151	0.389	0.112	0	GC_meiosis	cript
crybb1	0	0.483542	0.441	0.058	0	GC_meiosis	crybb1
csnk1a1	0	0.73423	0.746	0.324	0	GC_meiosis	csnk1a1
csnk2b1	0	0.632144	0.662	0.39	0	GC_meiosis	csnk2b
CU929391.11	0	0.317327	0.351	0.087	0	GC_meiosis	CU929391.1
cux1b	0	0.376363	0.412	0.09	0	GC_meiosis	cux1b
cwc25	0	0.386524	0.427	0.134	0	GC_meiosis	cwc25
cyb5r1	0	0.582159	0.558	0.107	0	GC_meiosis	cyb5r1
daxx1	0	0.427116	0.467	0.137	0	GC_meiosis	daxx
dbf4	0	0.301528	0.306	0.059	0	GC_meiosis	dbf4
dcun1d51	0	0.67408	0.53	0.208	0	GC_meiosis	dcun1d5
dda1	0	0.924877	0.701	0.168	0	GC_meiosis	dda1
ddx39b1	0	0.817934	0.64	0.183	0	GC_meiosis	ddx39b
ddx41	0	0.501226	0.885	0.384	0	GC_meiosis	ddx4
ddx42	0	0.383637	0.441	0.14	0	GC_meiosis	ddx42
ddx431	0	0.370371	0.435	0.137	0	GC_meiosis	ddx43
ddx611	0	0.718904	0.752	0.275	0	GC_meiosis	ddx61
dele11	0	0.402195	0.482	0.174	0	GC_meiosis	dele1
dgcr61	0	0.632313	0.574	0.149	0	GC_meiosis	dgcr6
dguok	0	0.430111	0.429	0.101	0	GC_meiosis	dguok
dhps	0	0.410893	0.438	0.114	0	GC_meiosis	dhps
dhx161	0	0.660255	0.652	0.197	0	GC_meiosis	dhx16
dmac2l	0	0.315076	0.354	0.086	0	GC_meiosis	dmac2l
dmc1	0	1.62016	0.819	0.043	0	GC_meiosis	dmc1
dmrt1	0	0.348011	0.368	0.091	0	GC_meiosis	dmrt1
dnajc18	0	0.440819	0.466	0.116	0	GC_meiosis	dnajc18
dnm1l	0	0.333704	0.394	0.126	0	GC_meiosis	dnm1l
dnph11	0	0.497545	0.469	0.129	0	GC_meiosis	dnph1
dpy301	0	0.739431	0.56	0.203	0	GC_meiosis	dpy30
dtnbp1a	0	0.539495	0.513	0.125	0	GC_meiosis	dtnbp1a
dusp22b1	0	1.10997	0.776	0.209	0	GC_meiosis	dusp22b
dut1	0	0.950219	0.707	0.255	0	GC_meiosis	dut
dynlrb11	0	0.883	0.7	0.298	0	GC_meiosis	dynlrb1
e2f5	0	1.16464	0.791	0.101	0	GC_meiosis	e2f5
echdc2	0	0.435678	0.425	0.108	0	GC_meiosis	echdc2
eftud21	0	0.372076	0.442	0.128	0	GC_meiosis	eftud2
ehd1b	0	0.429879	0.435	0.09	0	GC_meiosis	ehd1b
eif4e1b	0	0.727743	0.578	0.207	0	GC_meiosis	eif4e1b
eif4eb	0	1.26569	0.804	0.143	0	GC_meiosis	eif4eb
eif5b1	0	0.757078	0.7	0.253	0	GC_meiosis	eif5b
elavl4	0	0.780522	0.642	0.087	0	GC_meiosis	elavl4
eloal	0	0.565954	0.509	0.116	0	GC_meiosis	eloal
elob.1	0	0.528184	0.576	0.166	0	GC_meiosis	elob.1
eme1	0	0.338952	0.368	0.101	0	GC_meiosis	eme1
ercc6l	0	0.289224	0.329	0.083	0	GC_meiosis	ercc6l
erh1	0	1.02252	0.929	0.5	0	GC_meiosis	erh
esco21	0	0.941721	0.697	0.157	0	GC_meiosis	esco2
etfa	0	0.653926	0.612	0.153	0	GC_meiosis	etfa
exd11	0	0.907572	0.618	0.176	0	GC_meiosis	exd1
exd2	0	0.385115	0.392	0.125	0	GC_meiosis	exd2
ezh2	0	0.770671	0.686	0.137	0	GC_meiosis	ezh2
faah2a	0	0.642611	0.579	0.099	0	GC_meiosis	faah2a
fam117aa	0	0.273217	0.275	0.037	0	GC_meiosis	fam117aa
fam133b1	0	0.771565	0.61	0.218	0	GC_meiosis	fam133b
fam168b1	0	0.430916	0.451	0.146	0	GC_meiosis	fam168b
fam57ba	0	0.256164	0.279	0.054	0	GC_meiosis	fam57ba
fanci	0	0.560397	0.527	0.091	0	GC_meiosis	fanci
fbxo25	0	0.33263	0.37	0.075	0	GC_meiosis	fbxo25
fermt1	0	0.566759	0.458	0.059	0	GC_meiosis	fermt1
fh	0	0.411061	0.435	0.122	0	GC_meiosis	fh
figla	0	0.529228	0.449	0.105	0	GC_meiosis	figla
fkbp3	0	0.431406	0.472	0.119	0	GC_meiosis	fkbp3
fkbp8	0	0.467886	0.494	0.124	0	GC_meiosis	fkbp8
flot1b	0	0.721526	0.687	0.179	0	GC_meiosis	flot1b
gabpa	0	0.430474	0.464	0.107	0	GC_meiosis	gabpa
galn	0	0.305322	0.293	0.037	0	GC_meiosis	galn
gb:bc139872	0	0.432449	0.44	0.089	0	GC_meiosis	gb:bc139872
gdpd1	0	0.252171	0.272	0.055	0	GC_meiosis	gdpd1
ggnbp2	0	0.416018	0.443	0.12	0	GC_meiosis	ggnbp2
gid8a	0	0.440293	0.459	0.106	0	GC_meiosis	gid8a
gins3	0	0.451822	0.384	0.122	0	GC_meiosis	gins3
gkap11	0	0.573457	0.533	0.206	0	GC_meiosis	gkap1
glud1b	0	0.338756	0.392	0.119	0	GC_meiosis	glud1b
gmppaa	0	0.383771	0.402	0.099	0	GC_meiosis	gmppaa
gnai1	0	0.356579	0.399	0.119	0	GC_meiosis	gnai1
gnl31	0	0.685499	0.494	0.207	0	GC_meiosis	gnl3
gnpda1	0	0.629114	0.573	0.122	0	GC_meiosis	gnpda1
gpd1a	0	0.309923	0.348	0.082	0	GC_meiosis	gpd1a
gpia	0	0.552647	0.47	0.166	0	GC_meiosis	gpia
gpn2	0	0.419074	0.37	0.118	0	GC_meiosis	gpn2
gps1	0	0.551047	0.524	0.095	0	GC_meiosis	gps1
gstr1	0	0.624985	0.773	0.409	0	GC_meiosis	gstr
gtf2a1	0	0.685033	0.579	0.222	0	GC_meiosis	gtf2a1
gtf2b1	0	0.554605	0.51	0.178	0	GC_meiosis	gtf2b
gtf2f2a1	0	0.51135	0.565	0.227	0	GC_meiosis	gtf2f2a
gtf2h51	0	0.444977	0.443	0.132	0	GC_meiosis	gtf2h5
h2afva	0	0.818678	0.686	0.277	0	GC_meiosis	h2afva
h2afvb1	0	1.11	0.997	0.534	0	GC_meiosis	h2afvb
h2afy21	0	0.935477	0.753	0.28	0	GC_meiosis	h2afy2
h3f3b.1	0	0.788804	0.868	0.488	0	GC_meiosis	h3f3b.1
hcfc1a	0	0.313685	0.366	0.105	0	GC_meiosis	hcfc1a
hcfc1b	0	0.349529	0.385	0.079	0	GC_meiosis	hcfc1b
hddc2	0	0.581098	0.446	0.116	0	GC_meiosis	hddc2
hells1	0	0.82984	0.697	0.235	0	GC_meiosis	hells
henmt1	0	0.490628	0.458	0.105	0	GC_meiosis	henmt1
hirip3	0	1.22648	0.825	0.196	0	GC_meiosis	hirip3
hist1h4l.71	0	0.540767	0.375	0.09	0	GC_meiosis	hist1h4l.7
hltf	0	0.289761	0.32	0.075	0	GC_meiosis	hltf
hmgb1a	0	2.24024	0.968	0.365	0	GC_meiosis	hmgb1a
hmgb1b	0	1.77372	0.985	0.409	0	GC_meiosis	hmgb1b
hmgb2b1	0	1.46817	0.999	0.554	0	GC_meiosis	hmgb2b
hmgn21	0	0.938728	0.925	0.567	0	GC_meiosis	hmgn2
hmmr	0	0.434709	0.448	0.105	0	GC_meiosis	hmmr
hnrnpa3	0	1.09424	0.801	0.112	0	GC_meiosis	hnrnpa3
hnrnpd1	0	0.470551	0.526	0.159	0	GC_meiosis	hnrnpd
hnrnph11	0	0.332649	0.392	0.122	0	GC_meiosis	hnrnph1
hormad11	0	1.21411	0.801	0.16	0	GC_meiosis	hormad1
hpf1	0	0.982029	0.759	0.169	0	GC_meiosis	hpf1
hps5	0	0.288881	0.298	0.049	0	GC_meiosis	hps5
hsf2	0	0.345699	0.411	0.12	0	GC_meiosis	hsf2
hsp90aa1.2	0	0.709831	0.988	0.585	0	GC_meiosis	hsp90aa1.2
hspa4a1	0	0.49224	0.504	0.125	0	GC_meiosis	hspa4a
huwe1	0	0.399803	0.44	0.111	0	GC_meiosis	huwe1
idh3b	0	0.440666	0.412	0.118	0	GC_meiosis	idh3b
idh3g	0	0.41728	0.436	0.105	0	GC_meiosis	idh3g
ift46	0	0.39498	0.424	0.113	0	GC_meiosis	ift46
ift81	0	0.257178	0.281	0.061	0	GC_meiosis	ift81
ik1	0	0.525467	0.583	0.195	0	GC_meiosis	ik
ilf3b1	0	0.403547	0.512	0.202	0	GC_meiosis	ilf3b
ing5b1	0	0.36441	0.404	0.118	0	GC_meiosis	ing5b
insb	0	0.372773	0.374	0.062	0	GC_meiosis	insb
ip6k2a	0	0.404721	0.462	0.141	0	GC_meiosis	ip6k2a
iqck	0	0.309433	0.352	0.083	0	GC_meiosis	iqck
kalrnb	0	0.463461	0.439	0.085	0	GC_meiosis	kalrnb
kcnip3b	0	0.297506	0.316	0.071	0	GC_meiosis	kcnip3b
kctd9a	0	0.277737	0.297	0.056	0	GC_meiosis	kctd9a
kdm1a	0	0.451209	0.48	0.122	0	GC_meiosis	kdm1a
kdm2ab	0	0.3236	0.354	0.078	0	GC_meiosis	kdm2ab
kdm5c	0	0.450907	0.484	0.126	0	GC_meiosis	kdm5c
larp4b	0	0.458113	0.479	0.11	0	GC_meiosis	larp4b
lhx8a	0	0.403764	0.393	0.104	0	GC_meiosis	lhx8a
lig11	0	0.509805	0.522	0.19	0	GC_meiosis	lig1
lim2.2	0	0.524859	0.495	0.069	0	GC_meiosis	lim2.2
lin37	0	0.570107	0.465	0.119	0	GC_meiosis	lin37
lin521	0	0.689638	0.564	0.15	0	GC_meiosis	lin52
lin9	0	0.52223	0.484	0.098	0	GC_meiosis	lin9
lnpk	0	0.427664	0.445	0.107	0	GC_meiosis	lnpk
lpin2	0	0.50281	0.471	0.064	0	GC_meiosis	lpin2
lrp13	0	0.434193	0.403	0.135	0	GC_meiosis	lrp13
lrriq1	0	0.322031	0.324	0.049	0	GC_meiosis	lrriq1
lsm51	0	0.659391	0.625	0.309	0	GC_meiosis	lsm5
lsm61	0	1.00404	0.887	0.384	0	GC_meiosis	lsm6
m1ap	0	0.465168	0.417	0.041	0	GC_meiosis	m1ap
maco1a1	0	0.749557	0.674	0.169	0	GC_meiosis	maco1a
mad1l1	0	0.32219	0.367	0.107	0	GC_meiosis	mad1l1
manf	0	0.40714	0.38	0.116	0	GC_meiosis	manf
map2k2a	0	0.36395	0.397	0.09	0	GC_meiosis	map2k2a
map7d3	0	0.736261	0.655	0.13	0	GC_meiosis	map7d3
mapk6	0	0.346597	0.379	0.08	0	GC_meiosis	mapk6
mapre1b	0	0.407642	0.435	0.093	0	GC_meiosis	mapre1b
mbd3b	0	0.346311	0.4	0.122	0	GC_meiosis	mbd3b
mcm8	0	0.323485	0.319	0.031	0	GC_meiosis	mcm8
MCMDC2	0	0.294932	0.276	0.013	0	GC_meiosis	MCMDC2
mdm2	0	0.545342	0.529	0.09	0	GC_meiosis	mdm2
me2	0	0.280216	0.316	0.076	0	GC_meiosis	me2
mettl27	0	0.299123	0.308	0.051	0	GC_meiosis	mettl27
mgmt1	0	0.590772	0.582	0.26	0	GC_meiosis	mgmt
micos101	0	0.647827	0.585	0.28	0	GC_meiosis	micos10
micu2	0	0.356082	0.42	0.13	0	GC_meiosis	micu2
mier2	0	0.297663	0.308	0.054	0	GC_meiosis	mier2
mindy3	0	1.09884	0.778	0.076	0	GC_meiosis	mindy3
mmab	0	0.329662	0.364	0.101	0	GC_meiosis	mmab
mob1bb	0	0.401608	0.423	0.115	0	GC_meiosis	mob1bb
morc3a1	0	1.40298	0.909	0.187	0	GC_meiosis	morc3a
moto	0	0.367816	0.395	0.083	0	GC_meiosis	moto
mphosph81	0	1.31567	0.949	0.354	0	GC_meiosis	mphosph8
mrnip	0	0.427423	0.433	0.084	0	GC_meiosis	mrnip
mrps141	0	0.620017	0.495	0.174	0	GC_meiosis	mrps14
msh4	0	0.7318	0.551	0.039	0	GC_meiosis	msh4
msh5	0	0.565198	0.47	0.019	0	GC_meiosis	msh5
msh61	0	0.394621	0.449	0.143	0	GC_meiosis	msh6
mycbp1	0	1.35041	0.921	0.349	0	GC_meiosis	mycbp
nap1l4b	0	0.357361	0.409	0.123	0	GC_meiosis	nap1l4b
ndel1a	0	0.379406	0.398	0.1	0	GC_meiosis	ndel1a
ndufa81	0	0.59177	0.602	0.32	0	GC_meiosis	ndufa8
ndufb21	0	0.796351	0.66	0.328	0	GC_meiosis	ndufb2
ndufc21	0	0.858764	0.686	0.311	0	GC_meiosis	ndufc2
neb	0	0.333942	0.285	0.038	0	GC_meiosis	neb
nedd81	0	0.489008	0.466	0.16	0	GC_meiosis	nedd8
nf2a	0	0.358333	0.364	0.057	0	GC_meiosis	nf2a
nfe2l3	0	0.325767	0.354	0.095	0	GC_meiosis	nfe2l3
nipblb1	0	0.729194	0.65	0.179	0	GC_meiosis	nipblb
nit1	0	0.307918	0.336	0.073	0	GC_meiosis	nit1
nnt	0	0.288616	0.352	0.087	0	GC_meiosis	nnt
nsfl1c1	0	0.640285	0.58	0.155	0	GC_meiosis	nsfl1c
nsg21	0	0.323664	0.373	0.096	0	GC_meiosis	nsg2
nsl1	0	0.324641	0.36	0.08	0	GC_meiosis	nsl1
nsmce11	0	0.456197	0.491	0.13	0	GC_meiosis	nsmce1
nudt11	0	0.403962	0.457	0.143	0	GC_meiosis	nudt1
nuf2	0	0.593138	0.567	0.123	0	GC_meiosis	nuf2
nup50	0	0.643411	0.528	0.119	0	GC_meiosis	nup50
nup93	0	0.360635	0.382	0.105	0	GC_meiosis	nup93
nutf2l1	0	0.771176	0.709	0.308	0	GC_meiosis	nutf2l
oard1	0	0.280904	0.317	0.076	0	GC_meiosis	oard1
oc90	0	0.296463	0.298	0.058	0	GC_meiosis	oc90
odf3l2a	0	0.666025	0.518	0.124	0	GC_meiosis	odf3l2a
ogfod1	0	0.29308	0.33	0.082	0	GC_meiosis	ogfod1
opn1sw2	0	0.424733	0.375	0.032	0	GC_meiosis	opn1sw2
os9	0	0.341641	0.386	0.118	0	GC_meiosis	os9
otub1a	0	0.430831	0.443	0.115	0	GC_meiosis	otub1a
otub1b1	0	0.544327	0.522	0.144	0	GC_meiosis	otub1b
pabpc1b	0	0.488596	0.698	0.329	0	GC_meiosis	pabpc1b
pafah1b1a	0	0.609709	0.557	0.113	0	GC_meiosis	pafah1b1a
pafah1b1b	0	0.495355	0.501	0.138	0	GC_meiosis	pafah1b1b
pane1	0	0.638793	0.52	0.093	0	GC_meiosis	pane1
parp11	0	0.872261	0.763	0.245	0	GC_meiosis	parp1
parp2	0	0.831136	0.677	0.102	0	GC_meiosis	parp2
pcgf6	0	0.517481	0.49	0.087	0	GC_meiosis	pcgf6
pcm1	0	0.795877	0.633	0.082	0	GC_meiosis	pcm1
pcnp1	0	0.426594	0.471	0.157	0	GC_meiosis	pcnp
pcp4l1	0	0.962092	0.716	0.089	0	GC_meiosis	pcp4l1
pdcd11	0	0.357385	0.401	0.121	0	GC_meiosis	pdcd11
pdcd4b	0	0.425441	0.382	0.12	0	GC_meiosis	pdcd4b
pdcl1	0	0.454151	0.521	0.169	0	GC_meiosis	pdcl
pdrg11	0	0.524806	0.537	0.125	0	GC_meiosis	pdrg1
pds5a	0	0.381449	0.39	0.075	0	GC_meiosis	pds5a
pex5	0	0.287608	0.316	0.072	0	GC_meiosis	pex5
phf20l1	0	0.29253	0.324	0.072	0	GC_meiosis	phf20l1
phpt1	0	0.35048	0.382	0.098	0	GC_meiosis	phpt1
pias4a1	0	0.380672	0.467	0.167	0	GC_meiosis	pias4a
pimr93	0	0.29863	0.281	0.038	0	GC_meiosis	pimr93
piwil11	0	0.87013	0.817	0.296	0	GC_meiosis	piwil1
piwil21	0	0.588971	0.473	0.165	0	GC_meiosis	piwil2
pld61	0	1.16267	0.793	0.175	0	GC_meiosis	pld6
pole41	0	0.478901	0.478	0.156	0	GC_meiosis	pole4
poln	0	0.357132	0.343	0.039	0	GC_meiosis	poln
polr2f1	0	0.849319	0.671	0.266	0	GC_meiosis	polr2f
polr2l1	0	0.768054	0.65	0.317	0	GC_meiosis	polr2l
polr3glb	0	0.511692	0.511	0.137	0	GC_meiosis	polr3glb
ppid1	0	1.19271	0.819	0.236	0	GC_meiosis	ppid
ppig1	0	0.688578	0.667	0.223	0	GC_meiosis	ppig
ppm1ab	0	0.505912	0.496	0.09	0	GC_meiosis	ppm1ab
ppp1r26	0	0.411937	0.45	0.132	0	GC_meiosis	ppp1r26
ppp2r1bb	0	0.332428	0.391	0.111	0	GC_meiosis	ppp2r1bb
ppp6r3	0	0.394409	0.442	0.128	0	GC_meiosis	ppp6r3
prdx11	0	0.876948	0.626	0.178	0	GC_meiosis	prdx1
prdx21	0	0.579561	0.915	0.648	0	GC_meiosis	prdx2
primpol	0	0.323261	0.341	0.065	0	GC_meiosis	primpol
prkar1b	0	0.400749	0.415	0.093	0	GC_meiosis	prkar1b
prpf38b	0	0.449195	0.5	0.145	0	GC_meiosis	prpf38b
prpf40a1	0	0.506232	0.563	0.171	0	GC_meiosis	prpf40a
psip1b1	0	0.536775	0.599	0.219	0	GC_meiosis	psip1b
psmb11	0	0.684064	0.603	0.317	0	GC_meiosis	psmb1
psmb51	0	0.738189	0.623	0.167	0	GC_meiosis	psmb5
psmb71	0	0.817949	0.693	0.316	0	GC_meiosis	psmb7
psmc1a1	0	0.563858	0.434	0.145	0	GC_meiosis	psmc1a
psmc3ip	0	0.803635	0.595	0.109	0	GC_meiosis	psmc3ip
psmc51	0	0.558124	0.526	0.215	0	GC_meiosis	psmc5
psmd4a	0	0.615831	0.558	0.123	0	GC_meiosis	psmd4a
psmd71	0	0.685255	0.578	0.248	0	GC_meiosis	psmd7
psme1	0	0.458598	0.497	0.164	0	GC_meiosis	psme1
psmf1	0	0.336231	0.391	0.113	0	GC_meiosis	psmf1
r3hdm1	0	0.277695	0.316	0.079	0	GC_meiosis	r3hdm1
r3hdml	0	0.529108	0.465	0.039	0	GC_meiosis	r3hdml
rab1ab	0	0.405313	0.492	0.173	0	GC_meiosis	rab1ab
rabif1	0	0.518216	0.514	0.141	0	GC_meiosis	rabif
rad1	0	0.480446	0.462	0.083	0	GC_meiosis	rad1
rad21l1	0	1.08593	0.739	0.089	0	GC_meiosis	rad21l1
rad50	0	0.370379	0.401	0.109	0	GC_meiosis	rad50
rad511	0	0.713437	0.574	0.162	0	GC_meiosis	rad51
rad54l	0	0.316167	0.337	0.066	0	GC_meiosis	rad54l
rad54l2	0	0.419995	0.433	0.077	0	GC_meiosis	rad54l2
rad9b	0	0.619237	0.504	0.039	0	GC_meiosis	rad9b
rai14	0	0.680177	0.58	0.061	0	GC_meiosis	rai14
rarres3l	0	0.554544	0.468	0.063	0	GC_meiosis	rarres3l
rbb4l1	0	0.739936	0.553	0.2	0	GC_meiosis	rbb4l
rbbp41	0	0.788265	0.618	0.188	0	GC_meiosis	rbbp4
rbm25b1	0	0.508946	0.547	0.174	0	GC_meiosis	rbm25b
rbm39a	0	0.417292	0.49	0.166	0	GC_meiosis	rbm39a
rbm46	0	0.639316	0.511	0.101	0	GC_meiosis	rbm46
rbm8a1	0	1.3681	0.989	0.512	0	GC_meiosis	rbm8a
rbpms2b	0	0.753993	0.561	0.183	0	GC_meiosis	rbpms2b
rbx11	0	0.710362	0.746	0.403	0	GC_meiosis	rbx1
rcc21	0	0.530995	0.558	0.171	0	GC_meiosis	rcc2
rfc51	0	0.603246	0.575	0.154	0	GC_meiosis	rfc5
ripply2	0	0.458589	0.401	0.061	0	GC_meiosis	ripply2
rmnd5b	0	0.392633	0.43	0.126	0	GC_meiosis	rmnd5b
rnf10	0	0.522454	0.534	0.187	0	GC_meiosis	rnf10
rnf171	0	0.444108	0.496	0.177	0	GC_meiosis	rnf17
rnf19a	0	0.771236	0.687	0.168	0	GC_meiosis	rnf19a
rnf212b	0	0.293391	0.285	0.026	0	GC_meiosis	rnf212b
rnf8	0	0.548633	0.525	0.118	0	GC_meiosis	rnf8
rpa21	0	0.660561	0.522	0.207	0	GC_meiosis	rpa2
rpia	0	0.588462	0.437	0.143	0	GC_meiosis	rpia
rpp141	0	0.472401	0.446	0.139	0	GC_meiosis	rpp14
rrp361	0	0.352487	0.447	0.153	0	GC_meiosis	rrp36
rtca1	0	0.886115	0.664	0.205	0	GC_meiosis	rtca
safb1	0	0.424822	0.496	0.192	0	GC_meiosis	safb
sart31	0	0.370438	0.418	0.125	0	GC_meiosis	sart3
SBNO2	0	0.27568	0.282	0.057	0	GC_meiosis	SBNO2
sccpdha	0	0.365557	0.372	0.077	0	GC_meiosis	sccpdha
sdsl	0	0.771018	0.577	0.019	0	GC_meiosis	sdsl
sec13	0	0.281527	0.333	0.088	0	GC_meiosis	sec13
sec22ba	0	0.528809	0.533	0.147	0	GC_meiosis	sec22ba
sec631	0	0.345219	0.404	0.125	0	GC_meiosis	sec63
selenoh1	0	0.652868	0.681	0.337	0	GC_meiosis	selenoh
selenok	0	0.908844	0.619	0.206	0	GC_meiosis	selenok
selenou1a1	0	0.457842	0.476	0.15	0	GC_meiosis	selenou1a
sem11	0	0.699803	0.685	0.404	0	GC_meiosis	sem1
senp2	0	0.624322	0.558	0.087	0	GC_meiosis	senp2
senp6b	0	0.327964	0.337	0.067	0	GC_meiosis	senp6b
sept8a	0	0.451804	0.476	0.117	0	GC_meiosis	sept8a
setb1	0	0.723312	0.855	0.495	0	GC_meiosis	setb
setdb1a	0	0.393019	0.419	0.096	0	GC_meiosis	setdb1a
sfi1	0	0.257985	0.293	0.064	0	GC_meiosis	sfi1
sfr1	0	0.502225	0.463	0.104	0	GC_meiosis	sfr1
si:ch1073-75f15.2	0	0.566975	0.482	0.044	0	GC_meiosis	si:ch1073-75f15.2
si:ch211-10a23.2	0	0.757264	0.586	0.063	0	GC_meiosis	si:ch211-10a23.2
si:ch211-126c2.4	0	0.380916	0.383	0.069	0	GC_meiosis	si:ch211-126c2.4
si:ch211-127m7.2	0	0.292903	0.325	0.084	0	GC_meiosis	si:ch211-127m7.2
si:ch211-147d7.5	0	0.438434	0.438	0.079	0	GC_meiosis	si:ch211-147d7.5
si:ch211-152c8.2	0	0.681077	0.569	0.031	0	GC_meiosis	si:ch211-152c8.2
si:ch211-161h7.4	0	0.872548	0.701	0.115	0	GC_meiosis	si:ch211-161h7.4
si:ch211-173m16.2	0	0.399944	0.404	0.081	0	GC_meiosis	si:ch211-173m16.2
si:ch211-176l24.4	0	0.82231	0.687	0.108	0	GC_meiosis	si:ch211-176l24.4
si:ch211-199b20.3	0	0.388205	0.377	0.053	0	GC_meiosis	si:ch211-199b20.3
si:ch211-199g17.9	0	1.02756	0.706	0.055	0	GC_meiosis	si:ch211-199g17.9
si:ch211-212d10.2	0	0.516989	0.51	0.113	0	GC_meiosis	si:ch211-212d10.2
si:ch211-214c7.51	0	0.315547	0.338	0.083	0	GC_meiosis	si:ch211-214c7.5
si:ch211-214j24.10	0	0.82262	0.72	0.275	0	GC_meiosis	si:ch211-214j24.10
si:ch211-222l21.11	0	1.25615	1	0.642	0	GC_meiosis	si:ch211-222l21.1
si:ch211-227n13.3	0	0.508098	0.52	0.113	0	GC_meiosis	si:ch211-227n13.3
si:ch211-22i13.2	0	0.466313	0.479	0.147	0	GC_meiosis	si:ch211-22i13.2
si:ch211-239j9.1	0	0.814478	0.669	0.086	0	GC_meiosis	si:ch211-239j9.1
si:ch211-241j8.2	0	0.938561	0.687	0.078	0	GC_meiosis	si:ch211-241j8.2
si:ch211-276i12.91	0	0.543765	0.49	0.124	0	GC_meiosis	si:ch211-276i12.9
si:ch211-277c7.7	0	0.76676	0.583	0.043	0	GC_meiosis	si:ch211-277c7.7
si:ch211-286b5.21	0	0.836236	0.69	0.113	0	GC_meiosis	si:ch211-286b5.2
si:ch211-286b5.5	0	0.709434	0.702	0.247	0	GC_meiosis	si:ch211-286b5.5
si:ch211-51e12.71	0	0.727817	0.652	0.296	0	GC_meiosis	si:ch211-51e12.7
si:ch73-167f10.1	0	0.329787	0.363	0.083	0	GC_meiosis	si:ch73-167f10.1
si:ch73-86n18.1	0	0.397645	0.384	0.073	0	GC_meiosis	si:ch73-86n18.1
si:ch73-95l15.5	0	0.428854	0.437	0.078	0	GC_meiosis	si:ch73-95l15.5
si:dkey-15h8.171	0	0.495148	0.436	0.105	0	GC_meiosis	si:dkey-15h8.17
si:dkey-170l10.1	0	0.330699	0.356	0.1	0	GC_meiosis	si:dkey-170l10.1
si:dkey-189g17.21	0	0.584228	0.543	0.183	0	GC_meiosis	si:dkey-189g17.2
si:dkey-1h6.8	0	0.301915	0.28	0.016	0	GC_meiosis	si:dkey-1h6.8
si:dkey-276j7.11	0	0.875768	0.768	0.2	0	GC_meiosis	si:dkey-276j7.1
si:dkey-27p23.3	0	0.254605	0.27	0.054	0	GC_meiosis	si:dkey-27p23.3
si:dkey-30c15.10	0	0.402942	0.39	0.076	0	GC_meiosis	si:dkey-30c15.10
si:dkey-31g6.4	0	0.433135	0.425	0.077	0	GC_meiosis	si:dkey-31g6.4
si:dkey-40g16.5	0	1.51626	0.781	0.104	0	GC_meiosis	si:dkey-40g16.5
si:dkey-46a10.3	0	0.682786	0.628	0.167	0	GC_meiosis	si:dkey-46a10.3
si:dkey-57a22.11	0	0.372761	0.412	0.101	0	GC_meiosis	si:dkey-57a22.11
si:dkey-90m5.4	0	0.267189	0.251	0.032	0	GC_meiosis	si:dkey-90m5.4
si:dkeyp-72h1.1	0	0.623776	0.542	0.052	0	GC_meiosis	si:dkeyp-72h1.1
si:rp71-19m20.1	0	0.342369	0.391	0.109	0	GC_meiosis	si:rp71-19m20.1
sinhcafl1	0	0.419547	0.466	0.139	0	GC_meiosis	sinhcafl
skap2	0	0.27515	0.33	0.085	0	GC_meiosis	skap2
slirp	0	0.595279	0.437	0.147	0	GC_meiosis	slirp
smarca1	0	0.61399	0.57	0.151	0	GC_meiosis	smarca1
smarcad1a	0	0.579024	0.54	0.104	0	GC_meiosis	smarcad1a
smarcb1b	0	0.328108	0.381	0.106	0	GC_meiosis	smarcb1b
smc1b	0	1.45868	0.871	0.136	0	GC_meiosis	smc1b
smc3	0	1.11252	0.762	0.126	0	GC_meiosis	smc3
smc51	0	0.515464	0.54	0.178	0	GC_meiosis	smc5
smc6	0	0.29561	0.32	0.07	0	GC_meiosis	smc6
smek1	0	0.605405	0.572	0.111	0	GC_meiosis	smek1
snrnp25	0	0.481081	0.481	0.094	0	GC_meiosis	snrnp25
snrnp271	0	0.710598	0.555	0.202	0	GC_meiosis	snrnp27
snrnp701	0	0.361151	0.436	0.149	0	GC_meiosis	snrnp70
snrpf1	0	0.648708	0.824	0.463	0	GC_meiosis	snrpf
sod11	0	0.879879	0.937	0.529	0	GC_meiosis	sod1
spata22	0	1.35099	0.854	0.079	0	GC_meiosis	spata22
spata4	0	0.817381	0.67	0.093	0	GC_meiosis	spata4
spata6l	0	0.702894	0.476	0.15	0	GC_meiosis	spata6l
spdl1	0	0.469542	0.46	0.085	0	GC_meiosis	spdl1
spdya	0	1.37317	0.793	0.082	0	GC_meiosis	spdya
spint2	0	0.444599	0.445	0.126	0	GC_meiosis	spint2
spoplb	0	0.493643	0.476	0.089	0	GC_meiosis	spoplb
srpk1a	0	0.872388	0.733	0.183	0	GC_meiosis	srpk1a
srrm11	0	0.665473	0.725	0.275	0	GC_meiosis	srrm1
srrm21	0	0.931299	0.815	0.248	0	GC_meiosis	srrm2
srsf1b	0	0.381941	0.453	0.132	0	GC_meiosis	srsf1b
srsf2b1	0	0.531404	0.54	0.131	0	GC_meiosis	srsf2b
ss181	0	0.477897	0.52	0.165	0	GC_meiosis	ss18
ssrp1a1	0	0.651723	0.588	0.228	0	GC_meiosis	ssrp1a
st6galnac5b	0	0.268606	0.274	0.04	0	GC_meiosis	st6galnac5b
stag1b	0	0.272457	0.292	0.069	0	GC_meiosis	stag1b
stard14	0	0.393817	0.438	0.119	0	GC_meiosis	stard14
stim1a	0	0.270927	0.348	0.093	0	GC_meiosis	stim1a
stip1	0	0.408381	0.466	0.147	0	GC_meiosis	stip1
stmn1b1	0	1.10337	0.808	0.189	0	GC_meiosis	stmn1b
STMP11	0	0.70946	0.662	0.347	0	GC_meiosis	STMP1
stra6	0	0.484603	0.438	0.061	0	GC_meiosis	stra6
strap1	0	0.547671	0.454	0.166	0	GC_meiosis	strap
sub1b1	0	1.09153	0.886	0.377	0	GC_meiosis	sub1b
sucla2	0	0.446877	0.449	0.095	0	GC_meiosis	sucla2
sumo3a1	0	0.663533	0.66	0.371	0	GC_meiosis	sumo3a
supt16h1	0	0.519063	0.557	0.198	0	GC_meiosis	supt16h
syce2	0	1.06317	0.755	0.086	0	GC_meiosis	syce2
sycp1	0	1.87964	0.836	0.127	0	GC_meiosis	sycp1
sycp2	0	1.00977	0.714	0.051	0	GC_meiosis	sycp2
sycp3	0	1.8763	0.926	0.1	0	GC_meiosis	sycp3
sympk	0	0.515267	0.516	0.105	0	GC_meiosis	sympk
taf11	0	0.370577	0.395	0.111	0	GC_meiosis	taf11
tchp	0	0.514361	0.506	0.101	0	GC_meiosis	tchp
tdrd51	0	0.385051	0.386	0.12	0	GC_meiosis	tdrd5
tdrd61	0	0.381298	0.432	0.124	0	GC_meiosis	tdrd6
tdrd7a1	0	0.349739	0.397	0.12	0	GC_meiosis	tdrd7a
tdrkh1	0	0.813751	0.66	0.132	0	GC_meiosis	tdrkh
terb11	0	0.632113	0.596	0.137	0	GC_meiosis	terb1
terb2	0	0.401228	0.377	0.034	0	GC_meiosis	terb2
tex11	0	0.949571	0.687	0.033	0	GC_meiosis	tex11
tfdp2	0	0.301834	0.348	0.095	0	GC_meiosis	tfdp2
tfpt	0	0.42297	0.425	0.102	0	GC_meiosis	tfpt
thap12a	0	0.460497	0.49	0.122	0	GC_meiosis	thap12a
thrap3b1	0	0.509278	0.619	0.237	0	GC_meiosis	thrap3b
timm17a	0	0.370802	0.415	0.123	0	GC_meiosis	timm17a
tmem1311	0	0.756965	0.698	0.21	0	GC_meiosis	tmem131
tmem33	0	0.449051	0.479	0.125	0	GC_meiosis	tmem33
tmem59	0	0.590038	0.581	0.194	0	GC_meiosis	tmem59
tmf1	0	0.322458	0.358	0.093	0	GC_meiosis	tmf1
tnnc2	0	0.709426	0.596	0.079	0	GC_meiosis	tnnc2
tnni2b.1	0	0.401254	0.385	0.047	0	GC_meiosis	tnni2b.1
tnnt2d	0	0.265508	0.298	0.071	0	GC_meiosis	tnnt2d
top2a1	0	0.537885	0.555	0.17	0	GC_meiosis	top2a
tpi1a	0	1.03695	0.639	0.143	0	GC_meiosis	tpi1a
tpi1b1	0	1.12953	0.768	0.233	0	GC_meiosis	tpi1b
tprb	0	0.782938	0.636	0.121	0	GC_meiosis	tprb
trappc11	0	0.47874	0.455	0.165	0	GC_meiosis	trappc1
trappc3	0	0.489387	0.505	0.124	0	GC_meiosis	trappc3
trip13	0	0.379437	0.385	0.12	0	GC_meiosis	trip13
trir	0	0.420814	0.447	0.117	0	GC_meiosis	trir
trmt1121	0	0.588728	0.496	0.215	0	GC_meiosis	trmt112
tspo	0	0.617981	0.561	0.106	0	GC_meiosis	tspo
ttll4	0	0.367245	0.388	0.089	0	GC_meiosis	ttll4
ttll6	0	0.292239	0.305	0.054	0	GC_meiosis	ttll6
tuba1b	0	0.432828	0.439	0.099	0	GC_meiosis	tuba1b
tuba7l1	0	1.58801	0.911	0.172	0	GC_meiosis	tuba7l
tuba8l1	0	0.559896	0.608	0.294	0	GC_meiosis	tuba8l
txlna1	0	0.639906	0.624	0.168	0	GC_meiosis	txlna
u2surp	0	0.435063	0.524	0.18	0	GC_meiosis	u2surp
uap1	0	0.325354	0.358	0.08	0	GC_meiosis	uap1
uba11	0	0.454067	0.533	0.191	0	GC_meiosis	uba1
ubc1	0	0.517727	0.978	0.778	0	GC_meiosis	ubc
ube2a	0	0.383376	0.433	0.13	0	GC_meiosis	ube2a
ube2d21	0	0.890067	0.783	0.323	0	GC_meiosis	ube2d2
ube2g1a	0	0.507254	0.529	0.146	0	GC_meiosis	ube2g1a
ube2g2	0	0.305771	0.382	0.112	0	GC_meiosis	ube2g2
ube2v21	0	1.1479	0.922	0.452	0	GC_meiosis	ube2v2
UBL4A	0	0.616439	0.445	0.15	0	GC_meiosis	UBL4A
ubtf1	0	0.541449	0.639	0.258	0	GC_meiosis	ubtf
uchl31	0	0.657605	0.554	0.145	0	GC_meiosis	uchl3
ufd1l	0	0.793654	0.659	0.142	0	GC_meiosis	ufd1l
uhrf1	0	0.493132	0.483	0.099	0	GC_meiosis	uhrf1
unga	0	0.549242	0.428	0.159	0	GC_meiosis	unga
uqcrq1	0	0.644514	0.599	0.333	0	GC_meiosis	uqcrq
usp11	0	0.894069	0.735	0.147	0	GC_meiosis	usp1
usp7	0	0.343196	0.381	0.097	0	GC_meiosis	usp7
UTP14C1	0	0.479605	0.509	0.188	0	GC_meiosis	UTP14C
vamp1	0	0.375779	0.355	0.039	0	GC_meiosis	vamp1
vat1	0	0.283234	0.665	0.26	0	GC_meiosis	vat1
vip	0	0.322022	0.298	0.037	0	GC_meiosis	vip
vps4b	0	0.692271	0.671	0.183	0	GC_meiosis	vps4b
vta1	0	0.285951	0.336	0.09	0	GC_meiosis	vta1
wdr21.1	0	0.367033	0.394	0.09	0	GC_meiosis	wdr21.1
wdr76	0	0.664433	0.572	0.079	0	GC_meiosis	wdr76
wnk1a	0	0.379392	0.397	0.096	0	GC_meiosis	wnk1a
wrb1	0	0.395681	0.455	0.14	0	GC_meiosis	wrb
xpo1b	0	0.319429	0.362	0.096	0	GC_meiosis	xpo1b
xpot	0	0.33159	0.369	0.086	0	GC_meiosis	xpot
xrcc1	0	0.472764	0.46	0.079	0	GC_meiosis	xrcc1
yipf5	0	0.341488	0.374	0.102	0	GC_meiosis	yipf5
yipf6	0	0.404382	0.431	0.096	0	GC_meiosis	yipf6
ywhabb	0	0.778032	0.674	0.35	0	GC_meiosis	ywhabb
zgc:1034821	0	0.715645	0.686	0.308	0	GC_meiosis	zgc:103482
zgc:103692	0	0.428073	0.418	0.12	0	GC_meiosis	zgc:103692
zgc:1104251	0	1.67985	0.88	0.156	0	GC_meiosis	zgc:110425
zgc:113452	0	0.30241	0.302	0.066	0	GC_meiosis	zgc:113452
zgc:123105	0	0.446712	0.482	0.117	0	GC_meiosis	zgc:123105
zgc:152968	0	0.302447	0.296	0.06	0	GC_meiosis	zgc:152968
zgc:153293	0	0.39929	0.421	0.115	0	GC_meiosis	zgc:153293
zgc:1585641	0	0.669062	0.673	0.235	0	GC_meiosis	zgc:158564
zgc:1588031	0	0.567758	0.561	0.144	0	GC_meiosis	zgc:158803
zgc:193690	0	0.512355	0.514	0.112	0	GC_meiosis	zgc:193690
zgc:194246	0	1.27919	0.787	0.152	0	GC_meiosis	zgc:194246
zgc:554611	0	0.591973	0.64	0.294	0	GC_meiosis	zgc:55461
zgc:658941	0	0.294509	0.361	0.099	0	GC_meiosis	zgc:65894
zgc:66472	0	0.553582	0.541	0.119	0	GC_meiosis	zgc:66472
zgc:770861	0	0.545789	0.562	0.175	0	GC_meiosis	zgc:77086
zgc:92107	0	0.330947	0.355	0.082	0	GC_meiosis	zgc:92107
zgc:92335	0	0.538918	0.518	0.106	0	GC_meiosis	zgc:92335
zglp1	0	0.72952	0.548	0.159	0	GC_meiosis	zglp1
znf593	0	0.536147	0.426	0.121	0	GC_meiosis	znf593
zranb21	0	0.389839	0.465	0.163	0	GC_meiosis	zranb2
zswim5	0	0.966204	0.78	0.184	0	GC_meiosis	zswim5
zswim8	0	0.393405	0.412	0.098	0	GC_meiosis	zswim8
zte38	0	1.66202	0.84	0.029	0	GC_meiosis	zte38
zw10	0	0.413545	0.439	0.11	0	GC_meiosis	zw10
si:dkey-112a7.4	1.22742e-307	0.299794	0.358	0.103	2.67063e-303	GC_meiosis	si:dkey-112a7.4
atrxl	1.75788e-307	0.28687	0.34	0.095	3.8248e-303	GC_meiosis	atrxl
golgb1	8.2199e-307	0.447543	0.515	0.214	1.78849e-302	GC_meiosis	golgb1
pnisr	2.75927e-306	0.355954	0.454	0.162	6.00362e-302	GC_meiosis	pnisr
hadhaa1	3.45132e-306	0.387318	0.453	0.163	7.50938e-302	GC_meiosis	hadhaa
zgc:153215	1.3728e-305	0.361339	0.378	0.118	2.98693e-301	GC_meiosis	zgc:153215
polr2a1	4.54689e-304	0.331894	0.405	0.132	9.89313e-300	GC_meiosis	polr2a
CU467110.2	8.04163e-304	0.25362	0.281	0.066	1.7497e-299	GC_meiosis	CU467110.2
mcrs1	8.86654e-304	0.288485	0.33	0.091	1.92918e-299	GC_meiosis	mcrs1
arih1l	8.81688e-303	0.25963	0.293	0.073	1.91838e-298	GC_meiosis	arih1l
calm3b1	9.22676e-303	0.552565	0.618	0.327	2.00756e-298	GC_meiosis	calm3b
ska1	2.05244e-302	0.275389	0.323	0.088	4.46569e-298	GC_meiosis	ska1
katnal1	2.83209e-302	0.263039	0.302	0.077	6.16207e-298	GC_meiosis	katnal1
nup205	8.88408e-302	0.253839	0.306	0.078	1.933e-297	GC_meiosis	nup205
phb2a1	2.42704e-301	0.444824	0.53	0.233	5.28076e-297	GC_meiosis	phb2a
sms1	6.37679e-300	0.363151	0.46	0.169	1.38746e-295	GC_meiosis	sms
zgc:92606	1.28471e-299	0.329527	0.422	0.14	2.79526e-295	GC_meiosis	zgc:92606
gon4l	5.47654e-299	0.265053	0.307	0.08	1.19159e-294	GC_meiosis	gon4l
si:dkey-119f1.11	1.74954e-298	0.335545	0.401	0.13	3.80666e-294	GC_meiosis	si:dkey-119f1.1
acot13	5.14138e-298	0.306771	0.379	0.12	1.11866e-293	GC_meiosis	acot13
ipo4	1.39035e-297	0.2766	0.331	0.091	3.02512e-293	GC_meiosis	ipo4
ilf3a	4.86265e-297	0.306844	0.353	0.105	1.05802e-292	GC_meiosis	ilf3a
mob4	1.0538e-296	0.414698	0.409	0.144	2.29285e-292	GC_meiosis	mob4
irf6	1.87958e-295	0.33829	0.377	0.12	4.08958e-291	GC_meiosis	irf6
uqcc1	1.19668e-293	0.291028	0.339	0.098	2.60374e-289	GC_meiosis	uqcc1
socs6b	1.99882e-293	0.26172	0.31	0.083	4.34903e-289	GC_meiosis	socs6b
morc21	2.27345e-293	0.326481	0.401	0.133	4.94657e-289	GC_meiosis	morc2
bloc1s1	3.54946e-293	0.30907	0.363	0.111	7.72291e-289	GC_meiosis	bloc1s1
cep350	7.9122e-293	0.277243	0.331	0.093	1.72154e-288	GC_meiosis	cep350
atad5a	8.97743e-293	0.305182	0.359	0.108	1.95331e-288	GC_meiosis	atad5a
utp11l1	1.02856e-292	0.425972	0.404	0.143	2.23794e-288	GC_meiosis	utp11l
letm1	1.17775e-292	0.26158	0.311	0.083	2.56256e-288	GC_meiosis	letm1
tma71	5.57501e-292	0.623588	0.582	0.333	1.21301e-287	GC_meiosis	tma7
si:ch211-13c6.2	7.61768e-292	0.321301	0.388	0.126	1.65745e-287	GC_meiosis	si:ch211-13c6.2
ppp4r2b	1.75843e-290	0.341207	0.389	0.129	3.82599e-286	GC_meiosis	ppp4r2b
CR933730.1	3.22407e-290	0.264139	0.313	0.085	7.01494e-286	GC_meiosis	CR933730.1
treh	8.17694e-290	0.537525	0.338	0.108	1.77914e-285	GC_meiosis	treh
ptges3a1	3.07103e-288	0.3517	0.423	0.15	6.68195e-284	GC_meiosis	ptges3a
atf7ip	5.86121e-288	0.337224	0.419	0.144	1.27528e-283	GC_meiosis	atf7ip
si:dkey-67c22.21	1.05196e-287	0.421777	0.514	0.214	2.28886e-283	GC_meiosis	si:dkey-67c22.2
luc7l3	5.58286e-286	0.312609	0.381	0.123	1.21472e-281	GC_meiosis	luc7l3
sept4a	1.0819e-285	0.268219	0.313	0.086	2.35399e-281	GC_meiosis	sept4a
mcm61	1.10968e-285	0.567686	0.484	0.2	2.41444e-281	GC_meiosis	mcm6
birc5a1	1.38174e-285	0.530862	0.417	0.164	3.00639e-281	GC_meiosis	birc5a
fasn	1.4178e-285	0.26828	0.316	0.087	3.08484e-281	GC_meiosis	fasn
stau1	5.0607e-285	0.329663	0.391	0.132	1.10111e-280	GC_meiosis	stau1
tdrd91	8.70017e-285	0.372799	0.448	0.167	1.89298e-280	GC_meiosis	tdrd9
si:dkeyp-27c8.2	1.5992e-284	0.297096	0.34	0.101	3.47955e-280	GC_meiosis	si:dkeyp-27c8.2
maf1	9.19426e-284	0.284451	0.326	0.093	2.00049e-279	GC_meiosis	maf1
babam1	1.12776e-283	0.285124	0.332	0.097	2.45378e-279	GC_meiosis	babam1
bloc1s2	2.64098e-282	0.280573	0.322	0.091	5.74625e-278	GC_meiosis	bloc1s2
pigl	1.28163e-281	0.282229	0.318	0.09	2.78856e-277	GC_meiosis	pigl
hat1	2.40046e-280	0.289227	0.354	0.108	5.22292e-276	GC_meiosis	hat1
coa5	2.5876e-280	0.268844	0.314	0.088	5.6301e-276	GC_meiosis	coa5
selenoj	2.14535e-279	0.273372	0.309	0.085	4.66785e-275	GC_meiosis	selenoj
rbmx21	2.43284e-279	0.368289	0.425	0.156	5.29338e-275	GC_meiosis	rbmx2
dhfr1	6.04137e-279	0.355046	0.453	0.172	1.31448e-274	GC_meiosis	dhfr
aldh2.1	1.00209e-278	0.325201	0.378	0.126	2.18034e-274	GC_meiosis	aldh2.1
srp191	1.09589e-278	0.499211	0.441	0.184	2.38444e-274	GC_meiosis	srp19
gabarapa	1.71429e-278	0.366802	0.51	0.208	3.72996e-274	GC_meiosis	gabarapa
cct6a1	2.21473e-278	0.572187	0.712	0.513	4.8188e-274	GC_meiosis	cct6a
cfap298	6.25246e-277	0.287296	0.325	0.096	1.36041e-272	GC_meiosis	cfap298
gtf2a2	9.71961e-277	0.393574	0.381	0.133	2.11479e-272	GC_meiosis	gtf2a2
dpp3	1.98033e-275	0.252345	0.351	0.105	4.30879e-271	GC_meiosis	dpp3
pbrm1	4.2692e-275	0.264004	0.31	0.087	9.28893e-271	GC_meiosis	pbrm1
si:zfos-905g2.1	5.80754e-274	0.33059	0.372	0.124	1.2636e-269	GC_meiosis	si:zfos-905g2.1
timm23a1	1.37606e-273	0.503804	0.493	0.226	2.99404e-269	GC_meiosis	timm23a
ldlrap1a	6.58539e-273	0.37266	0.395	0.141	1.43285e-268	GC_meiosis	ldlrap1a
cdk8	9.74338e-273	0.278069	0.334	0.1	2.11997e-268	GC_meiosis	cdk8
[truncated: 4,591 more rows]

## Sheet: GC_Pre_meio
	p_val	avg_logFC	pct.1	pct.2	p_val_adj	cluster	gene
nanos2	0	0.456437	0.199	0.004	0	Pre_meio_GC	nanos2
pvalb2	0	0.25497	0.225	0.01	0	Pre_meio_GC	pvalb2
golga7ba	0	0.270058	0.272	0.011	0	Pre_meio_GC	golga7ba
si:dkey-12e7.4	0	0.256177	0.258	0.011	0	Pre_meio_GC	si:dkey-12e7.4
nme5	0	0.26987	0.244	0.014	0	Pre_meio_GC	nme5
sncb	0	0.294224	0.305	0.016	0	Pre_meio_GC	sncb
fthl28	0	0.273614	0.276	0.017	0	Pre_meio_GC	fthl28
sdhda	0	0.263846	0.272	0.018	0	Pre_meio_GC	sdhda
si:ch211-147k9.8	0	0.260968	0.26	0.018	0	Pre_meio_GC	si:ch211-147k9.8
aspm	0	0.292029	0.259	0.028	0	Pre_meio_GC	aspm
gpd1b	0	0.358195	0.302	0.033	0	Pre_meio_GC	gpd1b
sp100.2	0	0.259355	0.277	0.033	0	Pre_meio_GC	sp100.2
fabp7a	0	0.464699	0.439	0.035	0	Pre_meio_GC	fabp7a
tada2b	0	0.256254	0.281	0.038	0	Pre_meio_GC	tada2b
eef1a1a	0	0.273767	0.304	0.039	0	Pre_meio_GC	eef1a1a
ldhbb	0	0.297794	0.343	0.04	0	Pre_meio_GC	ldhbb
CABZ01058261.1	0	0.334851	0.31	0.041	0	Pre_meio_GC	CABZ01058261.1
irf10	0	0.294415	0.286	0.041	0	Pre_meio_GC	irf10
pm20d1.1	0	0.327708	0.363	0.042	0	Pre_meio_GC	pm20d1.1
si:dkey-4p15.3	0	0.380344	0.407	0.043	0	Pre_meio_GC	si:dkey-4p15.3
NUMA1	0	0.329443	0.334	0.045	0	Pre_meio_GC	NUMA1
iars	0	0.279477	0.333	0.046	0	Pre_meio_GC	iars
si:dkeyp-93d12.1	0	0.548139	0.571	0.047	0	Pre_meio_GC	si:dkeyp-93d12.1
cyb5r2	0	0.441953	0.453	0.047	0	Pre_meio_GC	cyb5r2
nsd2	0	0.274106	0.318	0.048	0	Pre_meio_GC	nsd2
mei4	0	0.336747	0.391	0.049	0	Pre_meio_GC	mei4
sypb	0	0.264439	0.311	0.049	0	Pre_meio_GC	sypb
si:ch211-214c7.5	0	0.276151	0.327	0.051	0	Pre_meio_GC	si:ch211-214c7.5
zgc:65997	0	0.267447	0.315	0.051	0	Pre_meio_GC	zgc:65997
myg1	0	0.395364	0.395	0.052	0	Pre_meio_GC	myg1
rrp12	0	0.33883	0.394	0.052	0	Pre_meio_GC	rrp12
ppme1	0	0.321541	0.374	0.052	0	Pre_meio_GC	ppme1
cenpf	0	0.340181	0.331	0.053	0	Pre_meio_GC	cenpf
CU929391.1	0	0.290762	0.345	0.053	0	Pre_meio_GC	CU929391.1
gemin6	0	0.286418	0.337	0.053	0	Pre_meio_GC	gemin6
si:dkey-93h22.8	0	0.270725	0.323	0.053	0	Pre_meio_GC	si:dkey-93h22.8
stk31	0	0.35871	0.374	0.054	0	Pre_meio_GC	stk31
gcshb	0	0.329139	0.369	0.054	0	Pre_meio_GC	gcshb
tomm34	0	0.322173	0.37	0.054	0	Pre_meio_GC	tomm34
alcamb	0	0.486702	0.486	0.055	0	Pre_meio_GC	alcamb
tpra	0	0.320888	0.374	0.056	0	Pre_meio_GC	tpra
txlng	0	0.26575	0.326	0.056	0	Pre_meio_GC	txlng
psat1	0	0.4382	0.418	0.057	0	Pre_meio_GC	psat1
ttc5	0	0.343211	0.399	0.057	0	Pre_meio_GC	ttc5
coq9	0	0.320098	0.352	0.057	0	Pre_meio_GC	coq9
waslb	0	0.296413	0.318	0.057	0	Pre_meio_GC	waslb
vars	0	0.253597	0.304	0.057	0	Pre_meio_GC	vars
zgc:65894	0	0.3608	0.382	0.058	0	Pre_meio_GC	zgc:65894
hist1h4l.12	0	0.330997	0.313	0.058	0	Pre_meio_GC	hist1h4l.12
dr1	0	0.31484	0.383	0.058	0	Pre_meio_GC	dr1
selenow2a	0	0.274356	0.302	0.058	0	Pre_meio_GC	selenow2a
tdrd12	0	0.270741	0.313	0.058	0	Pre_meio_GC	tdrd12
cdkal1	0	0.296855	0.35	0.059	0	Pre_meio_GC	cdkal1
dnajc7	0	0.284424	0.35	0.059	0	Pre_meio_GC	dnajc7
gpat2	0	0.303008	0.373	0.06	0	Pre_meio_GC	gpat2
mdm4	0	0.299604	0.364	0.06	0	Pre_meio_GC	mdm4
yars	0	0.318812	0.38	0.061	0	Pre_meio_GC	yars
pfkfb4b	0	0.259911	0.328	0.061	0	Pre_meio_GC	pfkfb4b
pcbd1	0	0.298434	0.332	0.062	0	Pre_meio_GC	pcbd1
pnpo	0	0.297326	0.357	0.062	0	Pre_meio_GC	pnpo
matr3l1.1	0	0.285147	0.353	0.062	0	Pre_meio_GC	matr3l1.1
caprin1a	0	0.323972	0.403	0.063	0	Pre_meio_GC	caprin1a
fthl31	0	0.312259	0.317	0.063	0	Pre_meio_GC	fthl31
nsg2	0	0.286007	0.357	0.063	0	Pre_meio_GC	nsg2
timm10	0	0.526828	0.56	0.064	0	Pre_meio_GC	timm10
nip7	0	0.396818	0.436	0.064	0	Pre_meio_GC	nip7
nudcd2	0	0.366083	0.411	0.064	0	Pre_meio_GC	nudcd2
snapc4	0	0.268762	0.317	0.064	0	Pre_meio_GC	snapc4
ftsj3	0	0.267548	0.33	0.064	0	Pre_meio_GC	ftsj3
tsn	0	0.574054	0.577	0.065	0	Pre_meio_GC	tsn
thyn1	0	0.269264	0.324	0.065	0	Pre_meio_GC	thyn1
txndc15	0	0.267658	0.311	0.065	0	Pre_meio_GC	txndc15
zgc:112982	0	0.253755	0.334	0.065	0	Pre_meio_GC	zgc:112982
si:dkey-119f1.1	0	0.434621	0.499	0.066	0	Pre_meio_GC	si:dkey-119f1.1
rida	0	0.363895	0.38	0.066	0	Pre_meio_GC	rida
nub1	0	0.290445	0.353	0.066	0	Pre_meio_GC	nub1
aaas	0	0.287058	0.328	0.066	0	Pre_meio_GC	aaas
fntb	0	0.257056	0.329	0.066	0	Pre_meio_GC	fntb
hist1h4l.7	0	0.254614	0.32	0.066	0	Pre_meio_GC	hist1h4l.7
prrc2c	0	0.254064	0.314	0.066	0	Pre_meio_GC	prrc2c
scaf1	0	0.251796	0.342	0.066	0	Pre_meio_GC	scaf1
CR382383.2	0	0.448687	0.473	0.067	0	Pre_meio_GC	CR382383.2
polr3k	0	0.357359	0.394	0.067	0	Pre_meio_GC	polr3k
gemin2	0	0.344699	0.421	0.067	0	Pre_meio_GC	gemin2
hgh1	0	0.260878	0.325	0.067	0	Pre_meio_GC	hgh1
senp3a	0	0.253746	0.33	0.067	0	Pre_meio_GC	senp3a
nars	0	0.476992	0.541	0.068	0	Pre_meio_GC	nars
si:dkey-15h8.17	0	0.386685	0.407	0.068	0	Pre_meio_GC	si:dkey-15h8.17
tuba1c	0	0.350536	0.387	0.068	0	Pre_meio_GC	tuba1c
acaa1	0	0.314004	0.347	0.068	0	Pre_meio_GC	acaa1
stk35l	0	0.532891	0.573	0.069	0	Pre_meio_GC	stk35l
nusap1	0	0.356014	0.313	0.069	0	Pre_meio_GC	nusap1
naa15a	0	0.327881	0.411	0.069	0	Pre_meio_GC	naa15a
nol8	0	0.325454	0.387	0.069	0	Pre_meio_GC	nol8
hnrnph1l	0	0.268683	0.348	0.069	0	Pre_meio_GC	hnrnph1l
pum3	0	0.289577	0.368	0.07	0	Pre_meio_GC	pum3
mrpl52	0	0.280697	0.338	0.07	0	Pre_meio_GC	mrpl52
ctps1a	0	0.388219	0.45	0.071	0	Pre_meio_GC	ctps1a
emg1	0	0.310216	0.378	0.071	0	Pre_meio_GC	emg1
noc2l	0	0.308604	0.379	0.071	0	Pre_meio_GC	noc2l
si:dkey-230p4.1	0	0.288497	0.346	0.071	0	Pre_meio_GC	si:dkey-230p4.1
mrpl4	0	0.272308	0.364	0.071	0	Pre_meio_GC	mrpl4
rcc1l	0	0.253175	0.335	0.071	0	Pre_meio_GC	rcc1l
msh2	0	0.420806	0.461	0.072	0	Pre_meio_GC	msh2
ncapg	0	0.364989	0.407	0.072	0	Pre_meio_GC	ncapg
dnttip2	0	0.32571	0.405	0.072	0	Pre_meio_GC	dnttip2
pop5	0	0.289535	0.362	0.072	0	Pre_meio_GC	pop5
cul1a	0	0.277592	0.362	0.072	0	Pre_meio_GC	cul1a
cpsf1	0	0.264675	0.354	0.072	0	Pre_meio_GC	cpsf1
psmc1b	0	0.256882	0.331	0.072	0	Pre_meio_GC	psmc1b
edc4	0	0.385767	0.472	0.073	0	Pre_meio_GC	edc4
CABZ01115113.1	0	0.340603	0.389	0.073	0	Pre_meio_GC	CABZ01115113.1
rangap1b	0	0.329928	0.415	0.073	0	Pre_meio_GC	rangap1b
mre11a	0	0.302465	0.381	0.073	0	Pre_meio_GC	mre11a
gins4	0	0.27058	0.349	0.073	0	Pre_meio_GC	gins4
tomm22	0	0.477412	0.503	0.074	0	Pre_meio_GC	tomm22
znf106a	0	0.356602	0.426	0.074	0	Pre_meio_GC	znf106a
nat10	0	0.334145	0.407	0.074	0	Pre_meio_GC	nat10
rnasekb	0	0.263161	0.338	0.074	0	Pre_meio_GC	rnasekb
pde7a	0	0.257568	0.329	0.074	0	Pre_meio_GC	pde7a
tdrd1	0	0.854608	0.732	0.075	0	Pre_meio_GC	tdrd1
gnl2	0	0.366422	0.447	0.075	0	Pre_meio_GC	gnl2
rlf	0	0.257071	0.351	0.075	0	Pre_meio_GC	rlf
acadsb	0	0.250997	0.32	0.075	0	Pre_meio_GC	acadsb
dazap2	0	0.250648	0.348	0.075	0	Pre_meio_GC	dazap2
si:dkey-92i17.2	0	0.515224	0.55	0.076	0	Pre_meio_GC	si:dkey-92i17.2
zgc:63470	0	0.464563	0.509	0.076	0	Pre_meio_GC	zgc:63470
ssbp1	0	0.334165	0.403	0.076	0	Pre_meio_GC	ssbp1
prpf31	0	0.32654	0.358	0.076	0	Pre_meio_GC	prpf31
mad2l2	0	0.310358	0.397	0.076	0	Pre_meio_GC	mad2l2
atox1	0	0.2931	0.379	0.076	0	Pre_meio_GC	atox1
abt1	0	0.270215	0.36	0.076	0	Pre_meio_GC	abt1
cdc73	0	0.264898	0.356	0.076	0	Pre_meio_GC	cdc73
tma16	0	0.258787	0.351	0.076	0	Pre_meio_GC	tma16
calr	0	0.253064	0.333	0.076	0	Pre_meio_GC	calr
si:ch73-269m14.3	0	0.408047	0.388	0.077	0	Pre_meio_GC	si:ch73-269m14.3
supt3h	0	0.406431	0.475	0.077	0	Pre_meio_GC	supt3h
prpf3	0	0.37178	0.437	0.077	0	Pre_meio_GC	prpf3
tdrd6	0	0.361242	0.451	0.077	0	Pre_meio_GC	tdrd6
mrpl38	0	0.305024	0.383	0.077	0	Pre_meio_GC	mrpl38
xaf1	0	0.300079	0.361	0.077	0	Pre_meio_GC	xaf1
uqcc3	0	0.283092	0.358	0.077	0	Pre_meio_GC	uqcc3
gtf3aa	0	0.277504	0.365	0.077	0	Pre_meio_GC	gtf3aa
wdr36	0	0.267676	0.356	0.077	0	Pre_meio_GC	wdr36
zgc:161973	0	0.349337	0.42	0.078	0	Pre_meio_GC	zgc:161973
iah1	0	0.305252	0.394	0.078	0	Pre_meio_GC	iah1
AK6	0	0.275061	0.367	0.078	0	Pre_meio_GC	AK6
gnl3l	0	0.262277	0.353	0.078	0	Pre_meio_GC	gnl3l
setd3	0	0.441475	0.517	0.079	0	Pre_meio_GC	setd3
tuba8l2	0	0.385851	0.445	0.079	0	Pre_meio_GC	tuba8l2
neil1	0	0.295489	0.374	0.079	0	Pre_meio_GC	neil1
ppa1b	0	0.787646	0.641	0.08	0	Pre_meio_GC	ppa1b
tp53	0	0.343665	0.373	0.08	0	Pre_meio_GC	tp53
wdr3	0	0.342289	0.434	0.08	0	Pre_meio_GC	wdr3
btc	0	0.2843	0.376	0.08	0	Pre_meio_GC	btc
ppat	0	0.265324	0.356	0.08	0	Pre_meio_GC	ppat
mdn1	0	0.255703	0.332	0.08	0	Pre_meio_GC	mdn1
mki67	0	0.595576	0.562	0.081	0	Pre_meio_GC	mki67
kri1	0	0.466772	0.538	0.081	0	Pre_meio_GC	kri1
smim8	0	0.369225	0.432	0.081	0	Pre_meio_GC	smim8
yeats4	0	0.338306	0.438	0.081	0	Pre_meio_GC	yeats4
tssc4	0	0.324752	0.411	0.081	0	Pre_meio_GC	tssc4
ywhah	0	0.297596	0.38	0.081	0	Pre_meio_GC	ywhah
farsa	0	0.29325	0.383	0.081	0	Pre_meio_GC	farsa
hyi	0	0.28817	0.365	0.081	0	Pre_meio_GC	hyi
rab6bb	0	0.267811	0.35	0.081	0	Pre_meio_GC	rab6bb
sap30bp	0	0.255417	0.353	0.081	0	Pre_meio_GC	sap30bp
mrps25	0	0.574691	0.584	0.082	0	Pre_meio_GC	mrps25
hars	0	0.364879	0.438	0.082	0	Pre_meio_GC	hars
mrpl20	0	0.329042	0.392	0.082	0	Pre_meio_GC	mrpl20
dcaf5	0	0.317392	0.398	0.082	0	Pre_meio_GC	dcaf5
cdca5	0	0.296955	0.334	0.082	0	Pre_meio_GC	cdca5
rbbp9	0	0.282338	0.388	0.082	0	Pre_meio_GC	rbbp9
psmb10	0	0.282332	0.325	0.082	0	Pre_meio_GC	psmb10
rraga	0	0.274449	0.358	0.082	0	Pre_meio_GC	rraga
cript	0	0.25513	0.358	0.082	0	Pre_meio_GC	cript
cxxc1b	0	0.251422	0.34	0.082	0	Pre_meio_GC	cxxc1b
ss18l2	0	0.496616	0.495	0.083	0	Pre_meio_GC	ss18l2
uqcc2	0	0.397865	0.467	0.084	0	Pre_meio_GC	uqcc2
si:ch211-212k18.4	0	0.385799	0.485	0.084	0	Pre_meio_GC	si:ch211-212k18.4
cops5	0	0.352271	0.436	0.084	0	Pre_meio_GC	cops5
prpf8	0	0.328497	0.421	0.084	0	Pre_meio_GC	prpf8
lyar	0	0.315412	0.393	0.084	0	Pre_meio_GC	lyar
gins1	0	0.294958	0.368	0.084	0	Pre_meio_GC	gins1
psmd11b	0	0.272309	0.37	0.084	0	Pre_meio_GC	psmd11b
xrcc6	0	0.271787	0.377	0.084	0	Pre_meio_GC	xrcc6
fip1l1b	0	0.471165	0.515	0.085	0	Pre_meio_GC	fip1l1b
snrnp200	0	0.445772	0.491	0.085	0	Pre_meio_GC	snrnp200
psmd4b	0	0.425703	0.504	0.085	0	Pre_meio_GC	psmd4b
akt1s1	0	0.284408	0.375	0.085	0	Pre_meio_GC	akt1s1
prpf4	0	0.280605	0.358	0.085	0	Pre_meio_GC	prpf4
zgc:103697	0	0.263134	0.35	0.085	0	Pre_meio_GC	zgc:103697
ccnt2b	0	0.262543	0.377	0.085	0	Pre_meio_GC	ccnt2b
pole3	0	0.451869	0.52	0.086	0	Pre_meio_GC	pole3
polr2a	0	0.326345	0.434	0.086	0	Pre_meio_GC	polr2a
tnrc6b	0	0.322229	0.42	0.086	0	Pre_meio_GC	tnrc6b
chchd2	0	0.310235	0.384	0.086	0	Pre_meio_GC	chchd2
utp6	0	0.280746	0.388	0.086	0	Pre_meio_GC	utp6
si:ch211-173p18.3	0	0.278895	0.383	0.086	0	Pre_meio_GC	si:ch211-173p18.3
MZT1	0	0.275511	0.375	0.086	0	Pre_meio_GC	MZT1
tfam	0	0.274698	0.367	0.086	0	Pre_meio_GC	tfam
eci1	0	0.272635	0.358	0.086	0	Pre_meio_GC	eci1
ndufa7	0	0.262972	0.346	0.086	0	Pre_meio_GC	ndufa7
rars	0	0.261608	0.353	0.086	0	Pre_meio_GC	rars
smg7	0	0.252907	0.36	0.086	0	Pre_meio_GC	smg7
nsmce2	0	0.427042	0.477	0.087	0	Pre_meio_GC	nsmce2
cops4	0	0.4231	0.48	0.087	0	Pre_meio_GC	cops4
metap2b	0	0.412893	0.476	0.087	0	Pre_meio_GC	metap2b
zgc:56106	0	0.353769	0.449	0.087	0	Pre_meio_GC	zgc:56106
mrpl39	0	0.319444	0.404	0.087	0	Pre_meio_GC	mrpl39
dpm1	0	0.300651	0.389	0.087	0	Pre_meio_GC	dpm1
brd8	0	0.495685	0.492	0.088	0	Pre_meio_GC	brd8
AL935186.9	0	0.413964	0.429	0.088	0	Pre_meio_GC	AL935186.9
ubxn1	0	0.358944	0.424	0.088	0	Pre_meio_GC	ubxn1
srfbp1	0	0.344367	0.442	0.088	0	Pre_meio_GC	srfbp1
tomm70a	0	0.309109	0.4	0.088	0	Pre_meio_GC	tomm70a
czib	0	0.294533	0.391	0.088	0	Pre_meio_GC	czib
nup107	0	0.271048	0.377	0.088	0	Pre_meio_GC	nup107
hsdl2	0	0.261149	0.351	0.088	0	Pre_meio_GC	hsdl2
tdrd7a	0	0.256006	0.375	0.088	0	Pre_meio_GC	tdrd7a
ddx47	0	0.318344	0.4	0.089	0	Pre_meio_GC	ddx47
mrpl11	0	0.297717	0.387	0.089	0	Pre_meio_GC	mrpl11
ddx56	0	0.294709	0.392	0.089	0	Pre_meio_GC	ddx56
tomm40l	0	0.283725	0.367	0.089	0	Pre_meio_GC	tomm40l
zgc:63882	0	0.263903	0.366	0.089	0	Pre_meio_GC	zgc:63882
xpc	0	0.339539	0.424	0.09	0	Pre_meio_GC	xpc
ttf1	0	0.321673	0.433	0.09	0	Pre_meio_GC	ttf1
morc2	0	0.31557	0.422	0.09	0	Pre_meio_GC	morc2
bcap31	0	0.315423	0.409	0.09	0	Pre_meio_GC	bcap31
fnta	0	0.293019	0.374	0.09	0	Pre_meio_GC	fnta
usp9	0	0.286282	0.403	0.09	0	Pre_meio_GC	usp9
tdrd9	0	0.490337	0.583	0.091	0	Pre_meio_GC	tdrd9
noc3l	0	0.356842	0.469	0.091	0	Pre_meio_GC	noc3l
ddx43	0	0.343894	0.452	0.091	0	Pre_meio_GC	ddx43
rer1	0	0.280407	0.392	0.091	0	Pre_meio_GC	rer1
znf318	0	0.279564	0.381	0.091	0	Pre_meio_GC	znf318
mrps9	0	0.278681	0.398	0.091	0	Pre_meio_GC	mrps9
supt6h	0	0.276278	0.381	0.091	0	Pre_meio_GC	supt6h
hnrnph1	0	0.257711	0.368	0.091	0	Pre_meio_GC	hnrnph1
txndc17	0	0.376799	0.434	0.092	0	Pre_meio_GC	txndc17
sf3a3	0	0.294016	0.34	0.092	0	Pre_meio_GC	sf3a3
zgc:101851	0	0.274039	0.357	0.092	0	Pre_meio_GC	zgc:101851
fundc1	0	0.264771	0.372	0.092	0	Pre_meio_GC	fundc1
cox14	0	0.258382	0.337	0.092	0	Pre_meio_GC	cox14
si:dkeyp-55f12.3	0	0.251012	0.346	0.092	0	Pre_meio_GC	si:dkeyp-55f12.3
tomm6	0	0.583403	0.598	0.093	0	Pre_meio_GC	tomm6
ddx27	0	0.567149	0.621	0.093	0	Pre_meio_GC	ddx27
mrto4	0	0.552207	0.589	0.093	0	Pre_meio_GC	mrto4
cnot1	0	0.483793	0.584	0.093	0	Pre_meio_GC	cnot1
rrp36	0	0.404696	0.52	0.093	0	Pre_meio_GC	rrp36
matr3l1.1.1	0	0.398395	0.511	0.093	0	Pre_meio_GC	matr3l1.1.1
mrps18a	0	0.393053	0.461	0.093	0	Pre_meio_GC	mrps18a
mrps21	0	0.364683	0.461	0.093	0	Pre_meio_GC	mrps21
isg20	0	0.324757	0.406	0.093	0	Pre_meio_GC	isg20
rpp14	0	0.312508	0.46	0.093	0	Pre_meio_GC	rpp14
rfc3	0	0.302688	0.365	0.093	0	Pre_meio_GC	rfc3
tdrd5	0	0.264403	0.351	0.093	0	Pre_meio_GC	tdrd5
zgc:113426	0	0.320963	0.407	0.094	0	Pre_meio_GC	zgc:113426
nsmce1	0	0.316676	0.44	0.094	0	Pre_meio_GC	nsmce1
eftud2	0	0.305873	0.411	0.094	0	Pre_meio_GC	eftud2
zc3h13	0	0.301747	0.425	0.094	0	Pre_meio_GC	zc3h13
sars	0	0.295991	0.395	0.094	0	Pre_meio_GC	sars
rrp9	0	0.291939	0.357	0.094	0	Pre_meio_GC	rrp9
hexim1	0	0.27434	0.355	0.094	0	Pre_meio_GC	hexim1
phb2b	0	0.265969	0.373	0.094	0	Pre_meio_GC	phb2b
sart3	0	0.265014	0.388	0.094	0	Pre_meio_GC	sart3
mrpl46	0	0.25257	0.363	0.094	0	Pre_meio_GC	mrpl46
ndufa2	0	0.418439	0.487	0.095	0	Pre_meio_GC	ndufa2
mrps10	0	0.409145	0.46	0.095	0	Pre_meio_GC	mrps10
prpf6	0	0.390481	0.516	0.095	0	Pre_meio_GC	prpf6
psmd13	0	0.384338	0.468	0.095	0	Pre_meio_GC	psmd13
cenps	0	0.358604	0.44	0.095	0	Pre_meio_GC	cenps
vrk1	0	0.335121	0.436	0.095	0	Pre_meio_GC	vrk1
psma6b	0	0.310123	0.426	0.095	0	Pre_meio_GC	psma6b
znhit1	0	0.291568	0.402	0.095	0	Pre_meio_GC	znhit1
hectd1	0	0.290087	0.412	0.095	0	Pre_meio_GC	hectd1
tufm	0	0.288151	0.393	0.095	0	Pre_meio_GC	tufm
ankhd1	0	0.269519	0.402	0.095	0	Pre_meio_GC	ankhd1
tardbp	0	0.260231	0.381	0.095	0	Pre_meio_GC	tardbp
llph	0	0.58467	0.583	0.096	0	Pre_meio_GC	llph
pfdn1	0	0.54193	0.546	0.096	0	Pre_meio_GC	pfdn1
aimp1a	0	0.362096	0.456	0.096	0	Pre_meio_GC	aimp1a
si:dkey-28b4.7	0	0.333577	0.437	0.096	0	Pre_meio_GC	si:dkey-28b4.7
dlgap5	0	0.30923	0.367	0.096	0	Pre_meio_GC	dlgap5
si:dkey-6i22.5	0	0.301987	0.366	0.096	0	Pre_meio_GC	si:dkey-6i22.5
dus3l	0	0.29646	0.407	0.096	0	Pre_meio_GC	dus3l
srrt	0	0.295434	0.398	0.096	0	Pre_meio_GC	srrt
ing5b	0	0.284056	0.342	0.096	0	Pre_meio_GC	ing5b
mfap1	0	0.276143	0.382	0.096	0	Pre_meio_GC	mfap1
sec63	0	0.256762	0.368	0.096	0	Pre_meio_GC	sec63
top2a	0	0.642839	0.627	0.097	0	Pre_meio_GC	top2a
rnf17	0	0.540292	0.626	0.097	0	Pre_meio_GC	rnf17
cmss1	0	0.337254	0.438	0.097	0	Pre_meio_GC	cmss1
akap8l	0	0.28547	0.374	0.097	0	Pre_meio_GC	akap8l
rad23b	0	0.271339	0.389	0.097	0	Pre_meio_GC	rad23b
nup58	0	0.255287	0.363	0.097	0	Pre_meio_GC	nup58
mcm3	0	0.446557	0.504	0.098	0	Pre_meio_GC	mcm3
apex1	0	0.419685	0.495	0.098	0	Pre_meio_GC	apex1
kbtbd8	0	0.411965	0.514	0.098	0	Pre_meio_GC	kbtbd8
prpf39	0	0.408188	0.48	0.098	0	Pre_meio_GC	prpf39
mak16	0	0.391734	0.486	0.098	0	Pre_meio_GC	mak16
terb1	0	0.386377	0.508	0.098	0	Pre_meio_GC	terb1
hspa4b	0	0.361857	0.472	0.098	0	Pre_meio_GC	hspa4b
glod5	0	0.313578	0.406	0.098	0	Pre_meio_GC	glod5
psmc2	0	0.252357	0.359	0.098	0	Pre_meio_GC	psmc2
ppan	0	0.519121	0.526	0.099	0	Pre_meio_GC	ppan
piwil2	0	0.494011	0.56	0.099	0	Pre_meio_GC	piwil2
cox5b2	0	0.357748	0.449	0.099	0	Pre_meio_GC	cox5b2
utp3	0	0.326007	0.432	0.099	0	Pre_meio_GC	utp3
htatsf1	0	0.317944	0.438	0.099	0	Pre_meio_GC	htatsf1
zgc:112496	0	0.283699	0.388	0.099	0	Pre_meio_GC	zgc:112496
psmd12	0	0.265169	0.376	0.099	0	Pre_meio_GC	psmd12
pes	0	0.508318	0.556	0.1	0	Pre_meio_GC	pes
phax	0	0.425112	0.476	0.1	0	Pre_meio_GC	phax
msh6	0	0.37445	0.456	0.1	0	Pre_meio_GC	msh6
gars	0	0.358891	0.464	0.1	0	Pre_meio_GC	gars
mrps18c	0	0.313793	0.397	0.1	0	Pre_meio_GC	mrps18c
pin4	0	0.297272	0.39	0.1	0	Pre_meio_GC	pin4
adi1	0	0.295437	0.392	0.1	0	Pre_meio_GC	adi1
si:ch211-276i12.11	0	0.27453	0.375	0.1	0	Pre_meio_GC	si:ch211-276i12.11
phb	0	0.431944	0.493	0.101	0	Pre_meio_GC	phb
tmx1	0	0.421542	0.526	0.101	0	Pre_meio_GC	tmx1
drg2	0	0.396594	0.484	0.101	0	Pre_meio_GC	drg2
ube2d1b	0	0.384489	0.498	0.101	0	Pre_meio_GC	ube2d1b
nudt21	0	0.367968	0.458	0.101	0	Pre_meio_GC	nudt21
rpa1	0	0.36154	0.433	0.101	0	Pre_meio_GC	rpa1
psmc1a	0	0.329425	0.451	0.101	0	Pre_meio_GC	psmc1a
fam53b	0	0.308538	0.443	0.101	0	Pre_meio_GC	fam53b
dnajc8	0	0.303612	0.414	0.101	0	Pre_meio_GC	dnajc8
npepl1	0	0.286161	0.38	0.101	0	Pre_meio_GC	npepl1
hm13	0	0.267782	0.364	0.101	0	Pre_meio_GC	hm13
si:ch211-286b5.2	0	0.262641	0.45	0.101	0	Pre_meio_GC	si:ch211-286b5.2
zgc:162025	0	0.624287	0.657	0.102	0	Pre_meio_GC	zgc:162025
ncln	0	0.331736	0.412	0.102	0	Pre_meio_GC	ncln
hddc3	0	0.323632	0.436	0.102	0	Pre_meio_GC	hddc3
si:rp71-45k5.4	0	0.406529	0.486	0.103	0	Pre_meio_GC	si:rp71-45k5.4
cstf2	0	0.399603	0.481	0.103	0	Pre_meio_GC	cstf2
uchl5	0	0.391136	0.483	0.103	0	Pre_meio_GC	uchl5
smfn	0	0.645819	0.619	0.104	0	Pre_meio_GC	smfn
rrp1	0	0.390416	0.472	0.104	0	Pre_meio_GC	rrp1
wrb	0	0.31194	0.429	0.104	0	Pre_meio_GC	wrb
mrps11	0	0.305927	0.411	0.104	0	Pre_meio_GC	mrps11
usp10	0	0.304584	0.436	0.104	0	Pre_meio_GC	usp10
mrpl14	0	0.287733	0.383	0.104	0	Pre_meio_GC	mrpl14
hspa4a	0	0.27241	0.394	0.104	0	Pre_meio_GC	hspa4a
aurkaip1	0	0.265809	0.37	0.104	0	Pre_meio_GC	aurkaip1
gtf2h5	0	0.262453	0.39	0.104	0	Pre_meio_GC	gtf2h5
rap1aa	0	0.259561	0.389	0.104	0	Pre_meio_GC	rap1aa
eny2	0	0.488061	0.548	0.105	0	Pre_meio_GC	eny2
acin1b	0	0.377678	0.515	0.105	0	Pre_meio_GC	acin1b
ythdf2	0	0.343981	0.464	0.105	0	Pre_meio_GC	ythdf2
pprc1	0	0.292424	0.407	0.105	0	Pre_meio_GC	pprc1
cox6b1	0	0.51386	0.497	0.106	0	Pre_meio_GC	cox6b1
pdcd4a	0	0.503372	0.569	0.106	0	Pre_meio_GC	pdcd4a
hadhaa	0	0.409579	0.518	0.106	0	Pre_meio_GC	hadhaa
mrpl33	0	0.33988	0.478	0.106	0	Pre_meio_GC	mrpl33
tcea2	0	0.296714	0.402	0.106	0	Pre_meio_GC	tcea2
hmgn3	0	0.29559	0.417	0.106	0	Pre_meio_GC	hmgn3
cul4b	0	0.255097	0.404	0.106	0	Pre_meio_GC	cul4b
si:ch211-276i12.9	0	0.252412	0.374	0.106	0	Pre_meio_GC	si:ch211-276i12.9
mrpl30	0	0.340166	0.437	0.107	0	Pre_meio_GC	mrpl30
hyou1	0	0.302005	0.365	0.107	0	Pre_meio_GC	hyou1
sinhcafl	0	0.278552	0.419	0.107	0	Pre_meio_GC	sinhcafl
med6	0	0.274741	0.385	0.107	0	Pre_meio_GC	med6
dnph1	0	0.266967	0.379	0.107	0	Pre_meio_GC	dnph1
daxx	0	0.263166	0.411	0.107	0	Pre_meio_GC	daxx
mtx2	0	0.255936	0.376	0.107	0	Pre_meio_GC	mtx2
si:ch211-235e9.6	0	0.251284	0.375	0.107	0	Pre_meio_GC	si:ch211-235e9.6
dek	0	0.457957	0.444	0.108	0	Pre_meio_GC	dek
selenou1a	0	0.374701	0.469	0.108	0	Pre_meio_GC	selenou1a
dgcr6	0	0.373272	0.514	0.108	0	Pre_meio_GC	dgcr6
mcmbp	0	0.252389	0.343	0.108	0	Pre_meio_GC	mcmbp
tbcb	0	0.449895	0.532	0.109	0	Pre_meio_GC	tbcb
parp3	0	0.427127	0.543	0.109	0	Pre_meio_GC	parp3
med10	0	0.399947	0.478	0.109	0	Pre_meio_GC	med10
itpa	0	0.344874	0.452	0.109	0	Pre_meio_GC	itpa
nifk	0	0.334784	0.464	0.109	0	Pre_meio_GC	nifk
tdrkh	0	0.327604	0.48	0.109	0	Pre_meio_GC	tdrkh
zgc:158803	0	0.325605	0.484	0.109	0	Pre_meio_GC	zgc:158803
bms1	0	0.304448	0.407	0.109	0	Pre_meio_GC	bms1
orc4	0	0.295417	0.416	0.109	0	Pre_meio_GC	orc4
nudt1	0	0.294305	0.424	0.109	0	Pre_meio_GC	nudt1
chtf18	0	0.444972	0.58	0.11	0	Pre_meio_GC	chtf18
fam162a	0	0.315463	0.439	0.11	0	Pre_meio_GC	fam162a
psmd6	0	0.293367	0.419	0.11	0	Pre_meio_GC	psmd6
srsf2b	0	0.26234	0.411	0.11	0	Pre_meio_GC	srsf2b
pdrg1	0	0.258347	0.388	0.11	0	Pre_meio_GC	pdrg1
pole4	0	0.404075	0.481	0.111	0	Pre_meio_GC	pole4
ptges3a	0	0.303776	0.426	0.111	0	Pre_meio_GC	ptges3a
rabif	0	0.303659	0.439	0.111	0	Pre_meio_GC	rabif
ndufa10	0	0.250817	0.377	0.111	0	Pre_meio_GC	ndufa10
utp11l	0	0.27424	0.386	0.112	0	Pre_meio_GC	utp11l
pgam1a	0	0.272164	0.405	0.112	0	Pre_meio_GC	pgam1a
tomm40	0	0.266521	0.387	0.112	0	Pre_meio_GC	tomm40
cdca7b	0	0.589362	0.51	0.113	0	Pre_meio_GC	cdca7b
si:ch211-156b7.4	0	0.426194	0.471	0.113	0	Pre_meio_GC	si:ch211-156b7.4
ciapin1	0	0.331666	0.448	0.113	0	Pre_meio_GC	ciapin1
snrnp70	0	0.315543	0.423	0.113	0	Pre_meio_GC	snrnp70
taf7	0	0.31396	0.464	0.113	0	Pre_meio_GC	taf7
ewsr1a	0	0.299521	0.42	0.113	0	Pre_meio_GC	ewsr1a
faf2	0	0.295133	0.44	0.113	0	Pre_meio_GC	faf2
gadd45gip1	0	0.28674	0.387	0.113	0	Pre_meio_GC	gadd45gip1
emc2	0	0.278977	0.435	0.113	0	Pre_meio_GC	emc2
alkbh3	0	0.266604	0.419	0.113	0	Pre_meio_GC	alkbh3
wdr82	0	0.266038	0.381	0.113	0	Pre_meio_GC	wdr82
dazl	0	0.637593	0.615	0.114	0	Pre_meio_GC	dazl
hnrnpul1	0	0.368224	0.428	0.114	0	Pre_meio_GC	hnrnpul1
larp7	0	0.296112	0.432	0.114	0	Pre_meio_GC	larp7
hadhb	0	0.285689	0.399	0.114	0	Pre_meio_GC	hadhb
fam168b	0	0.272809	0.417	0.114	0	Pre_meio_GC	fam168b
sltm	0	0.265066	0.413	0.114	0	Pre_meio_GC	sltm
mybbp1a	0	0.694276	0.675	0.115	0	Pre_meio_GC	mybbp1a
exosc3	0	0.404068	0.477	0.115	0	Pre_meio_GC	exosc3
cse1l	0	0.371324	0.482	0.115	0	Pre_meio_GC	cse1l
cpsf2	0	0.370093	0.514	0.115	0	Pre_meio_GC	cpsf2
polr3f	0	0.358127	0.461	0.115	0	Pre_meio_GC	polr3f
ppil1	0	0.325404	0.436	0.115	0	Pre_meio_GC	ppil1
ndufa5	0	0.437863	0.475	0.116	0	Pre_meio_GC	ndufa5
dele1	0	0.412828	0.538	0.116	0	Pre_meio_GC	dele1
mphosph10	0	0.405805	0.505	0.116	0	Pre_meio_GC	mphosph10
trappc1	0	0.365319	0.487	0.116	0	Pre_meio_GC	trappc1
sms	0	0.351694	0.508	0.116	0	Pre_meio_GC	sms
ddost	0	0.333903	0.453	0.116	0	Pre_meio_GC	ddost
twistnb	0	0.262822	0.387	0.116	0	Pre_meio_GC	twistnb
si:dkey-189g17.2	0	0.480967	0.604	0.117	0	Pre_meio_GC	si:dkey-189g17.2
pias4a	0	0.340011	0.5	0.117	0	Pre_meio_GC	pias4a
lin52	0	0.321659	0.475	0.117	0	Pre_meio_GC	lin52
rtf1	0	0.303915	0.434	0.117	0	Pre_meio_GC	rtf1
fam204a	0	0.292633	0.416	0.117	0	Pre_meio_GC	fam204a
supt4h1	0	0.262498	0.396	0.117	0	Pre_meio_GC	supt4h1
psmd1	0	0.467798	0.572	0.118	0	Pre_meio_GC	psmd1
u2af2a	0	0.333241	0.474	0.118	0	Pre_meio_GC	u2af2a
adad1	0	0.317522	0.482	0.118	0	Pre_meio_GC	adad1
pcnp	0	0.307908	0.455	0.118	0	Pre_meio_GC	pcnp
nolc1	0	0.666615	0.616	0.119	0	Pre_meio_GC	nolc1
ptp4a1	0	0.444409	0.568	0.119	0	Pre_meio_GC	ptp4a1
mrps14	0	0.398683	0.536	0.119	0	Pre_meio_GC	mrps14
otub1b	0	0.273091	0.428	0.119	0	Pre_meio_GC	otub1b
pfdn6	0	0.507462	0.597	0.12	0	Pre_meio_GC	pfdn6
safb	0	0.465834	0.606	0.12	0	Pre_meio_GC	safb
gtf2b	0	0.463698	0.555	0.12	0	Pre_meio_GC	gtf2b
smc5	0	0.462741	0.572	0.12	0	Pre_meio_GC	smc5
ube2f	0	0.373149	0.482	0.12	0	Pre_meio_GC	ube2f
dctpp1	0	0.326998	0.398	0.12	0	Pre_meio_GC	dctpp1
gpatch4	0	0.310607	0.4	0.12	0	Pre_meio_GC	gpatch4
uchl3	0	0.269548	0.44	0.12	0	Pre_meio_GC	uchl3
pgam5	0	0.264525	0.39	0.121	0	Pre_meio_GC	pgam5
hormad1	0	0.431331	0.625	0.122	0	Pre_meio_GC	hormad1
zranb2	0	0.306876	0.461	0.122	0	Pre_meio_GC	zranb2
dhx15	0	0.275182	0.408	0.122	0	Pre_meio_GC	dhx15
gnl3	0	0.638863	0.655	0.123	0	Pre_meio_GC	gnl3
ndufb6	0	0.526265	0.617	0.123	0	Pre_meio_GC	ndufb6
abce1	0	0.289236	0.404	0.123	0	Pre_meio_GC	abce1
crebbpa	0	0.275142	0.416	0.123	0	Pre_meio_GC	crebbpa
rbmx2	0	0.273677	0.411	0.123	0	Pre_meio_GC	rbmx2
thoc2	0	0.260865	0.412	0.123	0	Pre_meio_GC	thoc2
rcc2	0	0.486403	0.535	0.124	0	Pre_meio_GC	rcc2
rfc5	0	0.320539	0.477	0.124	0	Pre_meio_GC	rfc5
mrpl18	0	0.293311	0.42	0.124	0	Pre_meio_GC	mrpl18
esf1	0	0.410841	0.541	0.125	0	Pre_meio_GC	esf1
mrpl21	0	0.375732	0.501	0.125	0	Pre_meio_GC	mrpl21
psmc6	0	0.340356	0.485	0.125	0	Pre_meio_GC	psmc6
cd2bp2	0	0.310364	0.446	0.125	0	Pre_meio_GC	cd2bp2
snw1	0	0.301968	0.45	0.125	0	Pre_meio_GC	snw1
nedd8	0	0.296181	0.443	0.125	0	Pre_meio_GC	nedd8
ddx18	0	0.442567	0.533	0.126	0	Pre_meio_GC	ddx18
ptgr1	0	0.430603	0.498	0.126	0	Pre_meio_GC	ptgr1
smc1al	0	0.380648	0.52	0.126	0	Pre_meio_GC	smc1al
ndufs3	0	0.360059	0.482	0.126	0	Pre_meio_GC	ndufs3
gtf2e2	0	0.333401	0.478	0.126	0	Pre_meio_GC	gtf2e2
med28	0	0.762961	0.699	0.127	0	Pre_meio_GC	med28
mcm6	0	0.573057	0.607	0.127	0	Pre_meio_GC	mcm6
sart1	0	0.561076	0.624	0.127	0	Pre_meio_GC	sart1
gtf2f1	0	0.528712	0.646	0.127	0	Pre_meio_GC	gtf2f1
denr	0	0.443602	0.504	0.127	0	Pre_meio_GC	denr
npm3	0	0.37459	0.483	0.127	0	Pre_meio_GC	npm3
ndufs4	0	0.360289	0.505	0.127	0	Pre_meio_GC	ndufs4
cenpx	0	0.35821	0.52	0.127	0	Pre_meio_GC	cenpx
chtopb	0	0.823448	0.694	0.128	0	Pre_meio_GC	chtopb
psmd8	0	0.620902	0.657	0.128	0	Pre_meio_GC	psmd8
eif4e1c	0	0.585816	0.619	0.128	0	Pre_meio_GC	eif4e1c
hist1h4l.10	0	0.570968	0.558	0.128	0	Pre_meio_GC	hist1h4l.10
mtap	0	0.498153	0.581	0.128	0	Pre_meio_GC	mtap
nkap	0	0.423486	0.58	0.128	0	Pre_meio_GC	nkap
ddx23	0	0.400138	0.537	0.128	0	Pre_meio_GC	ddx23
psmd14	0	0.25801	0.399	0.128	0	Pre_meio_GC	psmd14
eif1ad	0	0.608178	0.619	0.129	0	Pre_meio_GC	eif1ad
calr3b	0	0.358562	0.455	0.129	0	Pre_meio_GC	calr3b
pam16	0	0.344564	0.478	0.129	0	Pre_meio_GC	pam16
rrp8	0	0.343165	0.474	0.129	0	Pre_meio_GC	rrp8
psmg3	0	0.333738	0.464	0.129	0	Pre_meio_GC	psmg3
eif3jb	0	0.314168	0.462	0.129	0	Pre_meio_GC	eif3jb
birc5a	0	0.306956	0.416	0.129	0	Pre_meio_GC	birc5a
hnrnpl2	0	0.29729	0.434	0.129	0	Pre_meio_GC	hnrnpl2
psmc3	0	0.259995	0.389	0.129	0	Pre_meio_GC	psmc3
dpy30	0	0.526828	0.649	0.13	0	Pre_meio_GC	dpy30
prpf40a	0	0.367067	0.517	0.13	0	Pre_meio_GC	prpf40a
bysl	0	0.3398	0.435	0.13	0	Pre_meio_GC	bysl
eif4g1a	0	0.327615	0.433	0.13	0	Pre_meio_GC	eif4g1a
sumo3b	0	0.311943	0.382	0.13	0	Pre_meio_GC	sumo3b
hnrnpd	0	0.295263	0.449	0.13	0	Pre_meio_GC	hnrnpd
ruvbl1	0	0.265105	0.357	0.13	0	Pre_meio_GC	ruvbl1
lsm3	0	0.560105	0.61	0.131	0	Pre_meio_GC	lsm3
hnrnpa0a	0	0.411117	0.511	0.131	0	Pre_meio_GC	hnrnpa0a
ndufs6	0	0.383351	0.504	0.131	0	Pre_meio_GC	ndufs6
txlna	0	0.352498	0.531	0.131	0	Pre_meio_GC	txlna
rnf2	0	0.352411	0.494	0.131	0	Pre_meio_GC	rnf2
phf5a	0	0.320789	0.461	0.131	0	Pre_meio_GC	phf5a
ube2l3a	0	0.314378	0.442	0.131	0	Pre_meio_GC	ube2l3a
bxdc2	0	0.305931	0.442	0.131	0	Pre_meio_GC	bxdc2
nsfl1c	0	0.290334	0.455	0.131	0	Pre_meio_GC	nsfl1c
stmn1b	0	0.570034	0.708	0.132	0	Pre_meio_GC	stmn1b
aldh7a1	0	0.440719	0.544	0.132	0	Pre_meio_GC	aldh7a1
eif3ja	0	0.421197	0.547	0.132	0	Pre_meio_GC	eif3ja
api5	0	0.415208	0.532	0.132	0	Pre_meio_GC	api5
zgc:173742	0	0.402298	0.518	0.132	0	Pre_meio_GC	zgc:173742
dhfr	0	0.316933	0.457	0.132	0	Pre_meio_GC	dhfr
strap	0	0.264887	0.435	0.132	0	Pre_meio_GC	strap
phf20b	0	0.381135	0.502	0.133	0	Pre_meio_GC	phf20b
zgc:77086	0	0.361929	0.523	0.133	0	Pre_meio_GC	zgc:77086
hspa9	0	0.33937	0.455	0.133	0	Pre_meio_GC	hspa9
shmt1	0	0.27658	0.409	0.133	0	Pre_meio_GC	shmt1
psmc4	0	0.359799	0.478	0.134	0	Pre_meio_GC	psmc4
sypl2a	0	0.305502	0.496	0.134	0	Pre_meio_GC	sypl2a
ndufs2	0	0.294329	0.452	0.134	0	Pre_meio_GC	ndufs2
rpf1	0	0.282993	0.433	0.134	0	Pre_meio_GC	rpf1
c1d	0	0.250376	0.394	0.134	0	Pre_meio_GC	c1d
lsm14ab	0	0.620678	0.705	0.135	0	Pre_meio_GC	lsm14ab
supt16h	0	0.456504	0.606	0.135	0	Pre_meio_GC	supt16h
ndufa11	0	0.420838	0.547	0.135	0	Pre_meio_GC	ndufa11
emc10	0	0.396683	0.523	0.135	0	Pre_meio_GC	emc10
wdr43	0	0.390914	0.487	0.135	0	Pre_meio_GC	wdr43
zmat2	0	0.313761	0.465	0.135	0	Pre_meio_GC	zmat2
ube2nb	0	0.303908	0.466	0.135	0	Pre_meio_GC	ube2nb
pdcl	0	0.295882	0.467	0.135	0	Pre_meio_GC	pdcl
arid4a	0	0.271642	0.411	0.135	0	Pre_meio_GC	arid4a
abcf1	0	0.35336	0.498	0.136	0	Pre_meio_GC	abcf1
rbm25b	0	0.322886	0.501	0.136	0	Pre_meio_GC	rbm25b
uqcrc2b	0	0.291318	0.433	0.136	0	Pre_meio_GC	uqcrc2b
ipo7	0	0.27664	0.457	0.136	0	Pre_meio_GC	ipo7
cpsf6	0	0.257254	0.435	0.136	0	Pre_meio_GC	cpsf6
kmt2bb	0	0.437721	0.537	0.137	0	Pre_meio_GC	kmt2bb
lig1	0	0.426431	0.548	0.137	0	Pre_meio_GC	lig1
cops2	0	0.416021	0.596	0.137	0	Pre_meio_GC	cops2
ube2t	0	0.348099	0.497	0.137	0	Pre_meio_GC	ube2t
zgc:86598	0	0.292017	0.458	0.137	0	Pre_meio_GC	zgc:86598
coil	0	0.516013	0.596	0.138	0	Pre_meio_GC	coil
mcm5	0	0.397512	0.463	0.138	0	Pre_meio_GC	mcm5
txndc9	0	0.33927	0.493	0.138	0	Pre_meio_GC	txndc9
meaf6	0	0.321926	0.47	0.138	0	Pre_meio_GC	meaf6
rpf2	0	0.300376	0.43	0.138	0	Pre_meio_GC	rpf2
ss18	0	0.273467	0.443	0.138	0	Pre_meio_GC	ss18
nop2	0	0.715446	0.719	0.139	0	Pre_meio_GC	nop2
pbdc1	0	0.543018	0.621	0.139	0	Pre_meio_GC	pbdc1
srsf9	0	0.325656	0.475	0.139	0	Pre_meio_GC	srsf9
rad51	0	0.27176	0.452	0.139	0	Pre_meio_GC	rad51
esd	0	0.268997	0.414	0.139	0	Pre_meio_GC	esd
ndufa12	0	0.411647	0.542	0.14	0	Pre_meio_GC	ndufa12
pld6	0	0.384073	0.618	0.14	0	Pre_meio_GC	pld6
mrpl34	0	0.342048	0.474	0.14	0	Pre_meio_GC	mrpl34
exd1	0	0.331396	0.528	0.14	0	Pre_meio_GC	exd1
sap30l	0	0.253364	0.417	0.14	0	Pre_meio_GC	sap30l
tuba7l	0	0.511621	0.66	0.141	0	Pre_meio_GC	tuba7l
ddx39b	0	0.441836	0.565	0.141	0	Pre_meio_GC	ddx39b
ilf3b	0	0.438486	0.581	0.141	0	Pre_meio_GC	ilf3b
esco2	0	0.419458	0.488	0.141	0	Pre_meio_GC	esco2
ptges3b	0	0.37205	0.483	0.141	0	Pre_meio_GC	ptges3b
UTP14C	0	0.341876	0.521	0.141	0	Pre_meio_GC	UTP14C
maco1a	0	0.326153	0.527	0.141	0	Pre_meio_GC	maco1a
rfc4	0	0.408068	0.51	0.142	0	Pre_meio_GC	rfc4
ik	0	0.401774	0.582	0.142	0	Pre_meio_GC	ik
ube2e1	0	0.39222	0.495	0.142	0	Pre_meio_GC	ube2e1
ndufa3	0	0.343864	0.492	0.142	0	Pre_meio_GC	ndufa3
psma6a	0	0.318283	0.456	0.142	0	Pre_meio_GC	psma6a
trmt112	0	0.565308	0.618	0.143	0	Pre_meio_GC	trmt112
kpna2	0	0.444044	0.45	0.143	0	Pre_meio_GC	kpna2
psmc5	0	0.491564	0.631	0.144	0	Pre_meio_GC	psmc5
mrpl57	0	0.330543	0.46	0.144	0	Pre_meio_GC	mrpl57
usp1	0	0.258725	0.458	0.144	0	Pre_meio_GC	usp1
ndufab1a	0	0.538139	0.606	0.145	0	Pre_meio_GC	ndufab1a
dhx16	0	0.424836	0.615	0.145	0	Pre_meio_GC	dhx16
ube2c	0	0.404822	0.475	0.145	0	Pre_meio_GC	ube2c
sec11a	0	0.338019	0.507	0.145	0	Pre_meio_GC	sec11a
nop16	0	0.300757	0.399	0.145	0	Pre_meio_GC	nop16
dnd1	0	0.51631	0.528	0.146	0	Pre_meio_GC	dnd1
ubap2b	0	0.483651	0.614	0.146	0	Pre_meio_GC	ubap2b
timm23a	0	0.53936	0.646	0.147	0	Pre_meio_GC	timm23a
chd4b	0	0.344583	0.511	0.147	0	Pre_meio_GC	chd4b
uba1	0	0.340587	0.523	0.147	0	Pre_meio_GC	uba1
srp19	0	0.275228	0.446	0.147	0	Pre_meio_GC	srp19
dcun1d5	0	0.44358	0.587	0.148	0	Pre_meio_GC	dcun1d5
smndc1	0	0.378951	0.53	0.148	0	Pre_meio_GC	smndc1
rad21a	0	0.538193	0.537	0.149	0	Pre_meio_GC	rad21a
rpl7l1	0	0.384252	0.51	0.15	0	Pre_meio_GC	rpl7l1
eif4h	0	0.291773	0.447	0.15	0	Pre_meio_GC	eif4h
lrrc59	0	0.260505	0.426	0.15	0	Pre_meio_GC	lrrc59
fen1	0	0.445772	0.535	0.151	0	Pre_meio_GC	fen1
ubr7	0	0.42302	0.502	0.151	0	Pre_meio_GC	ubr7
med19a	0	0.305994	0.455	0.151	0	Pre_meio_GC	med19a
baz1b	0	0.428906	0.556	0.152	0	Pre_meio_GC	baz1b
nipblb	0	0.296203	0.514	0.152	0	Pre_meio_GC	nipblb
dnajc1	0	0.26333	0.446	0.152	0	Pre_meio_GC	dnajc1
dusp22b	0	0.535702	0.697	0.153	0	Pre_meio_GC	dusp22b
ptbp1a	0	0.39702	0.59	0.153	0	Pre_meio_GC	ptbp1a
nhp2	0	0.31649	0.477	0.153	0	Pre_meio_GC	nhp2
ssrp1a	0	0.658837	0.679	0.154	0	Pre_meio_GC	ssrp1a
ostc	0	0.318549	0.47	0.154	0	Pre_meio_GC	ostc
psmb5	0	0.260649	0.443	0.154	0	Pre_meio_GC	psmb5
zgc:110425	0	0.290322	0.525	0.155	0	Pre_meio_GC	zgc:110425
arpp19b	0	0.58498	0.639	0.156	0	Pre_meio_GC	arpp19b
ppig	0	0.584879	0.693	0.156	0	Pre_meio_GC	ppig
rnf7	0	0.265221	0.441	0.157	0	Pre_meio_GC	rnf7
hells	0	0.735623	0.747	0.158	0	Pre_meio_GC	hells
chd4a	0	0.596306	0.763	0.158	0	Pre_meio_GC	chd4a
dnajc9	0	0.59355	0.612	0.158	0	Pre_meio_GC	dnajc9
gtf2f2a	0	0.470846	0.648	0.158	0	Pre_meio_GC	gtf2f2a
psip1b	0	0.415607	0.63	0.158	0	Pre_meio_GC	psip1b
rbbp6	0	0.333194	0.54	0.158	0	Pre_meio_GC	rbbp6
prdx1	0	0.267164	0.477	0.158	0	Pre_meio_GC	prdx1
CABZ01005379.1	0	0.260086	0.405	0.158	0	Pre_meio_GC	CABZ01005379.1
cdv3	0	0.252752	0.424	0.158	0	Pre_meio_GC	cdv3
pa2g4a	0	0.350516	0.435	0.159	0	Pre_meio_GC	pa2g4a
rbb4l	0	0.326491	0.526	0.159	0	Pre_meio_GC	rbb4l
ifi45	0	0.377041	0.581	0.16	0	Pre_meio_GC	ifi45
ube2na	0	0.383072	0.537	0.161	0	Pre_meio_GC	ube2na
elocb	0	0.324588	0.455	0.161	0	Pre_meio_GC	elocb
hnrnpub	0	0.402851	0.543	0.162	0	Pre_meio_GC	hnrnpub
gkap1	0	0.36261	0.531	0.162	0	Pre_meio_GC	gkap1
ISCU (1 of many)	0	0.336209	0.489	0.162	0	Pre_meio_GC	ISCU (1 of many)
thrap3b	0	0.478504	0.695	0.163	0	Pre_meio_GC	thrap3b
cope	0	0.267449	0.449	0.163	0	Pre_meio_GC	cope
mgmt	0	0.847655	0.765	0.165	0	Pre_meio_GC	mgmt
ubtf	0	0.815906	0.787	0.165	0	Pre_meio_GC	ubtf
si:dkey-67c22.2	0	0.348005	0.542	0.166	0	Pre_meio_GC	si:dkey-67c22.2
morc3a	0	0.291926	0.63	0.166	0	Pre_meio_GC	morc3a
snrpd3l	0	0.519589	0.623	0.167	0	Pre_meio_GC	snrpd3l
chrac1	0	0.291703	0.471	0.167	0	Pre_meio_GC	chrac1
pnn	0	0.255366	0.461	0.167	0	Pre_meio_GC	pnn
pdap1a	0	0.493453	0.607	0.168	0	Pre_meio_GC	pdap1a
rpa2	0	0.348014	0.507	0.168	0	Pre_meio_GC	rpa2
eif4bb	0	0.292665	0.461	0.168	0	Pre_meio_GC	eif4bb
zgc:56699	0	0.369401	0.596	0.169	0	Pre_meio_GC	zgc:56699
snrnp27	0	0.3044	0.5	0.169	0	Pre_meio_GC	snrnp27
snrpa1	0	0.41077	0.543	0.17	0	Pre_meio_GC	snrpa1
sf3a2	0	0.419889	0.547	0.171	0	Pre_meio_GC	sf3a2
mrpl12	0	0.458804	0.542	0.172	0	Pre_meio_GC	mrpl12
AL935174.5	0	0.413591	0.611	0.172	0	Pre_meio_GC	AL935174.5
tmem131	0	0.347445	0.593	0.172	0	Pre_meio_GC	tmem131
spcs1	0	0.279776	0.476	0.172	0	Pre_meio_GC	spcs1
glo1	0	0.495528	0.585	0.173	0	Pre_meio_GC	glo1
parp1	0	0.639352	0.764	0.174	0	Pre_meio_GC	parp1
sf3b2	0	0.598155	0.711	0.174	0	Pre_meio_GC	sf3b2
si:dkey-180p18.9	0	0.383227	0.563	0.174	0	Pre_meio_GC	si:dkey-180p18.9
si:dkey-276j7.1	0	0.295938	0.582	0.174	0	Pre_meio_GC	si:dkey-276j7.1
zgc:158564	0	0.490305	0.675	0.175	0	Pre_meio_GC	zgc:158564
pin1	0	0.39215	0.534	0.175	0	Pre_meio_GC	pin1
polr2d	0	0.440478	0.599	0.176	0	Pre_meio_GC	polr2d
slbp	0	0.298715	0.461	0.176	0	Pre_meio_GC	slbp
phb2a	0	0.358039	0.588	0.177	0	Pre_meio_GC	phb2a
psmb3	0	0.648049	0.708	0.178	0	Pre_meio_GC	psmb3
psmd7	0	0.57355	0.667	0.178	0	Pre_meio_GC	psmd7
taf13	0	0.425994	0.558	0.179	0	Pre_meio_GC	taf13
rpa3	0	0.540348	0.669	0.18	0	Pre_meio_GC	rpa3
fkbp2	0	0.495826	0.606	0.18	0	Pre_meio_GC	fkbp2
nudc	0	0.705559	0.73	0.181	0	Pre_meio_GC	nudc
ddx39aa	0	0.535648	0.618	0.181	0	Pre_meio_GC	ddx39aa
ndufs5	0	0.465226	0.568	0.181	0	Pre_meio_GC	ndufs5
cox8b	0	0.4305	0.655	0.182	0	Pre_meio_GC	cox8b
sod2	0	0.420739	0.563	0.182	0	Pre_meio_GC	sod2
ndufb3	0	0.288362	0.495	0.183	0	Pre_meio_GC	ndufb3
pho	0	1.00931	0.737	0.184	0	Pre_meio_GC	pho
aldh6a1	0	0.354351	0.557	0.184	0	Pre_meio_GC	aldh6a1
rtca	0	0.313664	0.515	0.184	0	Pre_meio_GC	rtca
calm3a.1	0	0.267149	0.479	0.184	0	Pre_meio_GC	calm3a.1
znf706	0	0.327331	0.502	0.185	0	Pre_meio_GC	znf706
emd	0	0.255752	0.456	0.185	0	Pre_meio_GC	emd
ebna1bp2	0	0.444645	0.587	0.186	0	Pre_meio_GC	ebna1bp2
uqcrc1	0	0.436002	0.596	0.188	0	Pre_meio_GC	uqcrc1
fam133b	0	0.261145	0.52	0.189	0	Pre_meio_GC	fam133b
snrpg	0	0.582496	0.652	0.191	0	Pre_meio_GC	snrpg
vcp	0	0.443953	0.611	0.191	0	Pre_meio_GC	vcp
ppid	0	0.433655	0.69	0.192	0	Pre_meio_GC	ppid
pfdn4	0	0.315498	0.514	0.192	0	Pre_meio_GC	pfdn4
elavl2	0	0.577978	0.657	0.193	0	Pre_meio_GC	elavl2
srrm2	0	0.527705	0.732	0.193	0	Pre_meio_GC	srrm2
psmb4	0	0.493014	0.636	0.193	0	Pre_meio_GC	psmb4
taf15	0	0.4642	0.627	0.193	0	Pre_meio_GC	taf15
hp1bp3	0	0.392344	0.572	0.195	0	Pre_meio_GC	hp1bp3
zgc:92287	0	0.383902	0.619	0.195	0	Pre_meio_GC	zgc:92287
krtcap2	0	0.59794	0.665	0.197	0	Pre_meio_GC	krtcap2
micos10	0	0.609975	0.733	0.198	0	Pre_meio_GC	micos10
rwdd1	0	0.407596	0.598	0.198	0	Pre_meio_GC	rwdd1
psma2	0	0.387676	0.592	0.198	0	Pre_meio_GC	psma2
eif5b	0	0.406871	0.668	0.2	0	Pre_meio_GC	eif5b
bccip	0	0.59097	0.66	0.201	0	Pre_meio_GC	bccip
u2af1	0	0.287363	0.474	0.201	0	Pre_meio_GC	u2af1
ndufs7	0	0.590185	0.687	0.203	0	Pre_meio_GC	ndufs7
ndufb10	0	0.396034	0.585	0.203	0	Pre_meio_GC	ndufb10
ahcy	0	0.388268	0.539	0.203	0	Pre_meio_GC	ahcy
btf3l4	0	0.319544	0.517	0.203	0	Pre_meio_GC	btf3l4
ndufb5	0	0.288084	0.518	0.203	0	Pre_meio_GC	ndufb5
cox5ab	0	0.437674	0.606	0.204	0	Pre_meio_GC	cox5ab
clta	0	0.395094	0.594	0.204	0	Pre_meio_GC	clta
piwil1	0	1.29993	0.888	0.205	0	Pre_meio_GC	piwil1
u2af2b	0	0.607168	0.72	0.205	0	Pre_meio_GC	u2af2b
hdac1	0	0.899176	0.73	0.206	0	Pre_meio_GC	hdac1
magoh	0	0.595345	0.699	0.206	0	Pre_meio_GC	magoh
dut	0	0.57119	0.661	0.206	0	Pre_meio_GC	dut
ndufab1b	0	0.491702	0.64	0.206	0	Pre_meio_GC	ndufab1b
tpi1b	0	0.334061	0.6	0.206	0	Pre_meio_GC	tpi1b
tomm7	0	0.370424	0.562	0.207	0	Pre_meio_GC	tomm7
dido1	0	0.391417	0.645	0.208	0	Pre_meio_GC	dido1
baz1a.1	0	0.505346	0.707	0.209	0	Pre_meio_GC	baz1a.1
lsm7	0	1.26528	0.829	0.21	0	Pre_meio_GC	lsm7
sap18	0	0.536368	0.69	0.21	0	Pre_meio_GC	sap18
prdx3	0	0.501135	0.667	0.21	0	Pre_meio_GC	prdx3
psmb2	0	0.486794	0.628	0.21	0	Pre_meio_GC	psmb2
nap1l1	0	0.707125	0.762	0.211	0	Pre_meio_GC	nap1l1
hypk	0	0.343836	0.55	0.211	0	Pre_meio_GC	hypk
ilf2	0	0.699908	0.752	0.212	0	Pre_meio_GC	ilf2
si:ch211-217k17.7	0	0.424619	0.597	0.212	0	Pre_meio_GC	si:ch211-217k17.7
tuba8l	0	0.828891	0.741	0.214	0	Pre_meio_GC	tuba8l
si:ch211-288g17.3	0	0.475707	0.576	0.214	0	Pre_meio_GC	si:ch211-288g17.3
eif4a3	0	0.458716	0.639	0.215	0	Pre_meio_GC	eif4a3
eif6	0	0.273954	0.518	0.216	0	Pre_meio_GC	eif6
sumo2b	0	0.262186	0.534	0.216	0	Pre_meio_GC	sumo2b
idh2	0	0.413645	0.629	0.218	0	Pre_meio_GC	idh2
sf3b6	0	0.320763	0.568	0.218	0	Pre_meio_GC	sf3b6
prmt1	0	0.506072	0.627	0.219	0	Pre_meio_GC	prmt1
c1qbp	0	0.453304	0.558	0.22	0	Pre_meio_GC	c1qbp
ywhaqb	0	0.443993	0.706	0.22	0	Pre_meio_GC	ywhaqb
pcna	0	0.751885	0.706	0.221	0	Pre_meio_GC	pcna
mcm2	0	0.432195	0.584	0.221	0	Pre_meio_GC	mcm2
eif3c	0	0.30344	0.57	0.222	0	Pre_meio_GC	eif3c
ndufa1	0	0.286583	0.556	0.222	0	Pre_meio_GC	ndufa1
psma5	0	0.554509	0.695	0.223	0	Pre_meio_GC	psma5
psma4	0	0.396075	0.618	0.223	0	Pre_meio_GC	psma4
lsm4	0	0.655815	0.745	0.224	0	Pre_meio_GC	lsm4
psma3	0	0.478272	0.664	0.224	0	Pre_meio_GC	psma3
brk1	0	0.327926	0.56	0.226	0	Pre_meio_GC	brk1
eif3s10	0	0.365545	0.591	0.228	0	Pre_meio_GC	eif3s10
naa10	0	0.3087	0.566	0.228	0	Pre_meio_GC	naa10
zgc:55461	0	0.520133	0.704	0.229	0	Pre_meio_GC	zgc:55461
h2afy2	0	0.473921	0.701	0.23	0	Pre_meio_GC	h2afy2
lsm5	0	0.575388	0.75	0.231	0	Pre_meio_GC	lsm5
gpx4b	0	0.387775	0.591	0.231	0	Pre_meio_GC	gpx4b
srsf3b	0	0.43012	0.632	0.233	0	Pre_meio_GC	srsf3b
atp5md	0	0.323714	0.572	0.234	0	Pre_meio_GC	atp5md
fbl	0	0.487409	0.562	0.235	0	Pre_meio_GC	fbl
ddx61	0	0.422749	0.66	0.235	0	Pre_meio_GC	ddx61
polr2f	0	0.353985	0.586	0.235	0	Pre_meio_GC	polr2f
bud31	0	0.387995	0.628	0.236	0	Pre_meio_GC	bud31
hspd1	0	0.354755	0.609	0.238	0	Pre_meio_GC	hspd1
srrm1	0	0.309518	0.635	0.238	0	Pre_meio_GC	srrm1
psmb7	0	0.679092	0.785	0.239	0	Pre_meio_GC	psmb7
zgc:103482	0	0.440495	0.743	0.24	0	Pre_meio_GC	zgc:103482
tubb2b	0	0.93106	0.75	0.242	0	Pre_meio_GC	tubb2b
dkc1	0	0.589388	0.648	0.242	0	Pre_meio_GC	dkc1
snrpd2	0	0.747807	0.734	0.243	0	Pre_meio_GC	snrpd2
snrpe	0	0.805452	0.784	0.244	0	Pre_meio_GC	snrpe
ndufa6	0	0.402883	0.62	0.244	0	Pre_meio_GC	ndufa6
psmb6	0	0.596501	0.716	0.246	0	Pre_meio_GC	psmb6
nop58	0	0.708688	0.709	0.247	0	Pre_meio_GC	nop58
chaf1a	0	0.526022	0.774	0.249	0	Pre_meio_GC	chaf1a
si:ch211-51e12.7	0	0.407497	0.646	0.249	0	Pre_meio_GC	si:ch211-51e12.7
ndufa8	0	0.527487	0.717	0.25	0	Pre_meio_GC	ndufa8
psmb1	0	0.468039	0.705	0.25	0	Pre_meio_GC	psmb1
dynlrb1	0	0.369944	0.672	0.251	0	Pre_meio_GC	dynlrb1
pomp	0	0.467523	0.695	0.252	0	Pre_meio_GC	pomp
eno3	0	0.375471	0.613	0.253	0	Pre_meio_GC	eno3
sec61b	0	0.333676	0.647	0.254	0	Pre_meio_GC	sec61b
nutf2l	0	0.5054	0.701	0.255	0	Pre_meio_GC	nutf2l
polr2l	0	0.501394	0.708	0.255	0	Pre_meio_GC	polr2l
ndufc2	0	0.426101	0.698	0.257	0	Pre_meio_GC	ndufc2
cycsb	0	0.397851	0.628	0.257	0	Pre_meio_GC	cycsb
stmn1a	0	0.894286	0.828	0.258	0	Pre_meio_GC	stmn1a
nop56	0	0.416443	0.65	0.26	0	Pre_meio_GC	nop56
ndufb7	0	0.626613	0.747	0.261	0	Pre_meio_GC	ndufb7
snu13b	0	0.734421	0.793	0.264	0	Pre_meio_GC	snu13b
atp5if1a	0	0.446086	0.715	0.265	0	Pre_meio_GC	atp5if1a
dynll2b	0	0.393945	0.686	0.267	0	Pre_meio_GC	dynll2b
si:dkey-33c12.4	0	0.413822	0.684	0.268	0	Pre_meio_GC	si:dkey-33c12.4
tomm20a	0	0.760667	0.813	0.269	0	Pre_meio_GC	tomm20a
tmem258	0	0.634032	0.757	0.269	0	Pre_meio_GC	tmem258
ndufb2	0	0.436343	0.71	0.269	0	Pre_meio_GC	ndufb2
cnbpa	0	0.396134	0.614	0.272	0	Pre_meio_GC	cnbpa
lsm12b	0	0.374607	0.629	0.276	0	Pre_meio_GC	lsm12b
uqcrq	0	0.36104	0.673	0.277	0	Pre_meio_GC	uqcrq
gstp1	0	0.48031	0.72	0.279	0	Pre_meio_GC	gstp1
calm3b	0	0.464771	0.644	0.28	0	Pre_meio_GC	calm3b
cox7a2a	0	0.545585	0.755	0.284	0	Pre_meio_GC	cox7a2a
ndufb4	0	0.39878	0.662	0.285	0	Pre_meio_GC	ndufb4
ddx4	0	1.79278	0.989	0.286	0	Pre_meio_GC	ddx4
psma1	0	0.319395	0.613	0.286	0	Pre_meio_GC	psma1
mif	0	0.943299	0.846	0.287	0	Pre_meio_GC	mif
vdac1	0	0.358095	0.627	0.287	0	Pre_meio_GC	vdac1
selenoh	0	0.335072	0.683	0.289	0	Pre_meio_GC	selenoh
alyref	0	0.498106	0.804	0.291	0	Pre_meio_GC	alyref
ywhaqa	0	0.411363	0.682	0.291	0	Pre_meio_GC	ywhaqa
selenof	0	0.517178	0.699	0.292	0	Pre_meio_GC	selenof
eif5	0	0.364963	0.673	0.292	0	Pre_meio_GC	eif5
ube2d2	0	0.416333	0.663	0.293	0	Pre_meio_GC	ube2d2
tma7	0	0.30382	0.604	0.293	0	Pre_meio_GC	tma7
atp5mf	0	0.413412	0.704	0.295	0	Pre_meio_GC	atp5mf
acin1a	0	0.441396	0.719	0.296	0	Pre_meio_GC	acin1a
eif2s2	0	0.338504	0.62	0.299	0	Pre_meio_GC	eif2s2
sub1a	0	0.718198	0.737	0.301	0	Pre_meio_GC	sub1a
mycbp	0	0.571205	0.804	0.303	0	Pre_meio_GC	mycbp
atp5mc1	0	0.408037	0.711	0.303	0	Pre_meio_GC	atp5mc1
skp1	0	0.288199	0.598	0.303	0	Pre_meio_GC	skp1
rsl1d1	0	0.783647	0.768	0.304	0	Pre_meio_GC	rsl1d1
zgc:162944	0	0.365173	0.644	0.305	0	Pre_meio_GC	zgc:162944
gnb1a	0	0.350594	0.716	0.305	0	Pre_meio_GC	gnb1a
STMP1	0	0.25706	0.655	0.305	0	Pre_meio_GC	STMP1
sub1b	0	0.786083	0.883	0.308	0	Pre_meio_GC	sub1b
lsm6	0	0.885594	0.905	0.31	0	Pre_meio_GC	lsm6
snrpd1	0	1.18322	0.942	0.311	0	Pre_meio_GC	snrpd1
zgc:111986	0	0.281642	0.673	0.311	0	Pre_meio_GC	zgc:111986
psma8	0	0.470614	0.739	0.312	0	Pre_meio_GC	psma8
eif5a2	0	0.402937	0.725	0.314	0	Pre_meio_GC	eif5a2
cox8a	0	0.604204	0.66	0.315	0	Pre_meio_GC	cox8a
snrpb	0	0.704726	0.83	0.319	0	Pre_meio_GC	snrpb
ranbp1	0	0.374782	0.626	0.322	0	Pre_meio_GC	ranbp1
sumo3a	0	0.295362	0.69	0.323	0	Pre_meio_GC	sumo3a
uqcrb	0	0.4522	0.734	0.325	0	Pre_meio_GC	uqcrb
hnrnpa0b	0	0.675363	0.744	0.327	0	Pre_meio_GC	hnrnpa0b
mphosph8	0	0.317819	0.736	0.332	0	Pre_meio_GC	mphosph8
rbx1	0	0.697925	0.821	0.335	0	Pre_meio_GC	rbx1
pfn2l	0	0.453008	0.693	0.335	0	Pre_meio_GC	pfn2l
hint1	0	1.02606	0.861	0.336	0	Pre_meio_GC	hint1
csnk2b	0	0.341401	0.711	0.339	0	Pre_meio_GC	csnk2b
tcp1	0	0.680116	0.811	0.34	0	Pre_meio_GC	tcp1
hmgb2a	0	0.474566	0.759	0.344	0	Pre_meio_GC	hmgb2a
paip2b	0	0.316273	0.669	0.346	0	Pre_meio_GC	paip2b
sem1	0	0.439504	0.752	0.347	0	Pre_meio_GC	sem1
atp5pf	0	0.445512	0.73	0.35	0	Pre_meio_GC	atp5pf
cct4	0	0.591661	0.767	0.351	0	Pre_meio_GC	cct4
gstr	0	0.753451	0.795	0.353	0	Pre_meio_GC	gstr
pabpn1	0	0.334407	0.697	0.355	0	Pre_meio_GC	pabpn1
atp5f1c	0	0.367323	0.685	0.356	0	Pre_meio_GC	atp5f1c
eif3k	0	0.359903	0.689	0.356	0	Pre_meio_GC	eif3k
cct3	0	0.468381	0.766	0.359	0	Pre_meio_GC	cct3
ndufb8	0	0.612917	0.77	0.36	0	Pre_meio_GC	ndufb8
h3f3a	0	0.676233	0.823	0.366	0	Pre_meio_GC	h3f3a
seta	0	0.845563	0.875	0.367	0	Pre_meio_GC	seta
ola1	0	0.376411	0.675	0.368	0	Pre_meio_GC	ola1
calm3a	0	0.648031	0.878	0.37	0	Pre_meio_GC	calm3a
cct5	0	0.806861	0.856	0.373	0	Pre_meio_GC	cct5
atp5po	0	0.422024	0.753	0.379	0	Pre_meio_GC	atp5po
adh5	0	0.304712	0.685	0.38	0	Pre_meio_GC	adh5
ccng1	0	0.65739	0.74	0.382	0	Pre_meio_GC	ccng1
cox7c	0	0.499031	0.8	0.382	0	Pre_meio_GC	cox7c
atp5f1d	0	0.363957	0.674	0.387	0	Pre_meio_GC	atp5f1d
cct2.1	0	0.479492	0.768	0.389	0	Pre_meio_GC	cct2.1
snrpf	0	0.895709	0.904	0.391	0	Pre_meio_GC	snrpf
syncrip	0	0.549187	0.794	0.391	0	Pre_meio_GC	syncrip
uqcrh	0	0.527344	0.788	0.393	0	Pre_meio_GC	uqcrh
npm1a	0	1.3089	0.88	0.396	0	Pre_meio_GC	npm1a
cox6c	0	0.382531	0.767	0.402	0	Pre_meio_GC	cox6c
ube2v2	0	0.49928	0.841	0.41	0	Pre_meio_GC	ube2v2
cbx3a	0	0.591141	0.856	0.411	0	Pre_meio_GC	cbx3a
hnrnpabb	0	0.496871	0.898	0.414	0	Pre_meio_GC	hnrnpabb
cox7b	0	0.452503	0.815	0.416	0	Pre_meio_GC	cox7b
setb	0	0.798658	0.908	0.431	0	Pre_meio_GC	setb
cct7	0	0.764393	0.879	0.434	0	Pre_meio_GC	cct7
erh	0	0.612272	0.899	0.45	0	Pre_meio_GC	erh
ncl	0	0.483106	0.779	0.457	0	Pre_meio_GC	ncl
cct6a	0	0.371403	0.805	0.46	0	Pre_meio_GC	cct6a
cox5aa	0	0.74243	0.891	0.461	0	Pre_meio_GC	cox5aa
rbm8a	0	0.764076	0.935	0.462	0	Pre_meio_GC	rbm8a
h2afvb	0	1.00483	0.978	0.475	0	Pre_meio_GC	h2afvb
sod1	0	0.759902	0.93	0.475	0	Pre_meio_GC	sod1
gstm.1	0	0.398763	0.844	0.484	0	Pre_meio_GC	gstm.1
atp5pd	0	0.538433	0.863	0.485	0	Pre_meio_GC	atp5pd
atp5pb	0	0.535177	0.876	0.492	0	Pre_meio_GC	atp5pb
h2afx1	0	0.585726	0.869	0.496	0	Pre_meio_GC	h2afx1
cox6a1	0	0.652633	0.921	0.497	0	Pre_meio_GC	cox6a1
hmgb2b	0	0.781576	0.974	0.5	0	Pre_meio_GC	hmgb2b
eif5a	0	0.367028	0.84	0.507	0	Pre_meio_GC	eif5a
gapdhs	0	0.438808	0.844	0.513	0	Pre_meio_GC	gapdhs
eif3g	0	0.408459	0.793	0.519	0	Pre_meio_GC	eif3g
hmgn2	0	0.653893	0.897	0.526	0	Pre_meio_GC	hmgn2
COX5B	0	0.570788	0.908	0.537	0	Pre_meio_GC	COX5B
atp5fa1	0	0.497594	0.91	0.568	0	Pre_meio_GC	atp5fa1
khdrbs1a	0	0.470573	0.932	0.569	0	Pre_meio_GC	khdrbs1a
atp5l	0	0.600466	0.92	0.575	0	Pre_meio_GC	atp5l
si:ch211-222l21.1	0	0.603298	0.987	0.597	0	Pre_meio_GC	si:ch211-222l21.1
cirbpa	0	0.889445	0.991	0.608	0	Pre_meio_GC	cirbpa
prdx2	0	0.356374	0.892	0.618	0	Pre_meio_GC	prdx2
hnrnpa0l.1	0	0.534539	0.976	0.653	0	Pre_meio_GC	hnrnpa0l.1
tubb4b	0	0.559344	0.945	0.666	0	Pre_meio_GC	tubb4b
rpl6	0	0.413394	0.957	0.711	0	Pre_meio_GC	rpl6
ran	0	0.529833	0.963	0.725	0	Pre_meio_GC	ran
atp5mc3b	0	0.506402	0.991	0.815	0	Pre_meio_GC	atp5mc3b
rps4x	0	0.331487	0.999	0.963	0	Pre_meio_GC	rps4x
rpl11	0	0.39084	0.999	0.969	0	Pre_meio_GC	rpl11
rplp2l	0	0.450794	1	0.972	0	Pre_meio_GC	rplp2l
rpl23a	0	0.432088	0.999	0.972	0	Pre_meio_GC	rpl23a
rpl35a	0	0.494179	1	0.977	0	Pre_meio_GC	rpl35a
rpl14	0	0.320342	0.998	0.977	0	Pre_meio_GC	rpl14
rpl39	0	0.279118	1	0.979	0	Pre_meio_GC	rpl39
rpsa	0	0.337078	1	0.982	0	Pre_meio_GC	rpsa
rps26l	0	0.275349	0.999	0.982	0	Pre_meio_GC	rps26l
rps19	0	0.253489	1	0.982	0	Pre_meio_GC	rps19
rplp0	0	0.747701	1	0.984	0	Pre_meio_GC	rplp0
rps10	0	0.293004	1	0.985	0	Pre_meio_GC	rps10
rps21	0	0.253834	1	0.985	0	Pre_meio_GC	rps21
rps25	0	0.329733	1	0.987	0	Pre_meio_GC	rps25
akap1a	5.14615e-307	0.315392	0.409	0.159	1.1197e-302	Pre_meio_GC	akap1a
rpl22l1	7.34533e-303	0.315471	0.934	0.751	1.5982e-298	Pre_meio_GC	rpl22l1
rps27l	8.08985e-289	0.317337	0.537	0.265	1.76019e-284	Pre_meio_GC	rps27l
h3f3b.1.2	4.57878e-281	0.259641	0.518	0.245	9.96251e-277	Pre_meio_GC	h3f3b.1.2
ndufb9	9.1866e-280	0.253166	0.506	0.241	1.99882e-275	Pre_meio_GC	ndufb9
srsf5a	1.20531e-274	0.299317	0.784	0.503	2.62251e-270	Pre_meio_GC	srsf5a
atp5if1b	1.78932e-272	0.257462	0.558	0.273	3.8932e-268	Pre_meio_GC	atp5if1b
rbbp4	1.65785e-269	0.263359	0.423	0.183	3.60715e-265	Pre_meio_GC	rbbp4
cdk1	1.19331e-264	0.287232	0.28	0.1	2.59641e-260	Pre_meio_GC	cdk1
ubc	1.86775e-261	0.269789	0.962	0.755	4.06384e-257	Pre_meio_GC	ubc
slc25a3b	3.58525e-257	0.299418	0.877	0.63	7.80079e-253	Pre_meio_GC	slc25a3b
eif3d	4.60012e-255	0.282027	0.741	0.48	1.00089e-250	Pre_meio_GC	eif3d
ddx21	1.115e-252	0.271632	0.626	0.359	2.42603e-248	Pre_meio_GC	ddx21
cox4i1	3.86757e-244	0.278624	0.924	0.758	8.41506e-240	Pre_meio_GC	cox4i1
eif3f	1.59321e-241	0.296143	0.903	0.7	3.4665e-237	Pre_meio_GC	eif3f
tuba8l4	1.91932e-205	0.324644	0.702	0.456	4.17605e-201	Pre_meio_GC	tuba8l4

## Sheet: GC_meiosis
	p_val	avg_logFC	pct.1	pct.2	p_val_adj	cluster	gene
hmgb1a	0	2.24024	0.968	0.365	0	GC_meiosis	hmgb1a
sycp1	0	1.87964	0.836	0.127	0	GC_meiosis	sycp1
sycp3	0	1.8763	0.926	0.1	0	GC_meiosis	sycp3
hmgb1b	0	1.77372	0.985	0.409	0	GC_meiosis	hmgb1b
zgc:1104251	0	1.67985	0.88	0.156	0	GC_meiosis	zgc:110425
zte38	0	1.66202	0.84	0.029	0	GC_meiosis	zte38
dmc1	0	1.62016	0.819	0.043	0	GC_meiosis	dmc1
tuba7l1	0	1.58801	0.911	0.172	0	GC_meiosis	tuba7l
si:dkey-40g16.5	0	1.51626	0.781	0.104	0	GC_meiosis	si:dkey-40g16.5
hmgb2b1	0	1.46817	0.999	0.554	0	GC_meiosis	hmgb2b
smc1b	0	1.45868	0.871	0.136	0	GC_meiosis	smc1b
morc3a1	0	1.40298	0.909	0.187	0	GC_meiosis	morc3a
spdya	0	1.37317	0.793	0.082	0	GC_meiosis	spdya
rbm8a1	0	1.3681	0.989	0.512	0	GC_meiosis	rbm8a
spata22	0	1.35099	0.854	0.079	0	GC_meiosis	spata22
mycbp1	0	1.35041	0.921	0.349	0	GC_meiosis	mycbp
mphosph81	0	1.31567	0.949	0.354	0	GC_meiosis	mphosph8
CABZ01083945.1	0	1.30233	0.83	0.062	0	GC_meiosis	CABZ01083945.1
chaf1a1	0	1.28363	0.889	0.298	0	GC_meiosis	chaf1a
zgc:194246	0	1.27919	0.787	0.152	0	GC_meiosis	zgc:194246
eif4eb	0	1.26569	0.804	0.143	0	GC_meiosis	eif4eb
si:ch211-222l21.11	0	1.25615	1	0.642	0	GC_meiosis	si:ch211-222l21.1
hirip3	0	1.22648	0.825	0.196	0	GC_meiosis	hirip3
hormad11	0	1.21411	0.801	0.16	0	GC_meiosis	hormad1
ppid1	0	1.19271	0.819	0.236	0	GC_meiosis	ppid
e2f5	0	1.16464	0.791	0.101	0	GC_meiosis	e2f5
pld61	0	1.16267	0.793	0.175	0	GC_meiosis	pld6
atp5meb	0	1.15821	0.919	0.514	0	GC_meiosis	atp5meb
calm3a1	0	1.15719	0.925	0.425	0	GC_meiosis	calm3a
cks2	0	1.15676	0.793	0.124	0	GC_meiosis	cks2
ube2v21	0	1.1479	0.922	0.452	0	GC_meiosis	ube2v2
tpi1b1	0	1.12953	0.768	0.233	0	GC_meiosis	tpi1b
brdt	0	1.12117	0.831	0.222	0	GC_meiosis	brdt
smc3	0	1.11252	0.762	0.126	0	GC_meiosis	smc3
h2afvb1	0	1.11	0.997	0.534	0	GC_meiosis	h2afvb
dusp22b1	0	1.10997	0.776	0.209	0	GC_meiosis	dusp22b
stmn1b1	0	1.10337	0.808	0.189	0	GC_meiosis	stmn1b
mindy3	0	1.09884	0.778	0.076	0	GC_meiosis	mindy3
hnrnpa3	0	1.09424	0.801	0.112	0	GC_meiosis	hnrnpa3
sub1b1	0	1.09153	0.886	0.377	0	GC_meiosis	sub1b
rad21l1	0	1.08593	0.739	0.089	0	GC_meiosis	rad21l1
cox8b1	0	1.06744	0.745	0.228	0	GC_meiosis	cox8b
akap1a1	0	1.06522	0.625	0.163	0	GC_meiosis	akap1a
syce2	0	1.06317	0.755	0.086	0	GC_meiosis	syce2
cdk2	0	1.05159	0.697	0.083	0	GC_meiosis	cdk2
tpi1a	0	1.03695	0.639	0.143	0	GC_meiosis	tpi1a
si:ch211-199g17.9	0	1.02756	0.706	0.055	0	GC_meiosis	si:ch211-199g17.9
erh1	0	1.02252	0.929	0.5	0	GC_meiosis	erh
CCNB1IP1	0	1.01898	0.731	0.062	0	GC_meiosis	CCNB1IP1
sycp2	0	1.00977	0.714	0.051	0	GC_meiosis	sycp2
lsm61	0	1.00404	0.887	0.384	0	GC_meiosis	lsm6
hpf1	0	0.982029	0.759	0.169	0	GC_meiosis	hpf1
zswim5	0	0.966204	0.78	0.184	0	GC_meiosis	zswim5
pcp4l1	0	0.962092	0.716	0.089	0	GC_meiosis	pcp4l1
dut1	0	0.950219	0.707	0.255	0	GC_meiosis	dut
tex11	0	0.949571	0.687	0.033	0	GC_meiosis	tex11
esco21	0	0.941721	0.697	0.157	0	GC_meiosis	esco2
hmgn21	0	0.938728	0.925	0.567	0	GC_meiosis	hmgn2
si:ch211-241j8.2	0	0.938561	0.687	0.078	0	GC_meiosis	si:ch211-241j8.2
h2afy21	0	0.935477	0.753	0.28	0	GC_meiosis	h2afy2
srrm21	0	0.931299	0.815	0.248	0	GC_meiosis	srrm2
dda1	0	0.924877	0.701	0.168	0	GC_meiosis	dda1
selenok	0	0.908844	0.619	0.206	0	GC_meiosis	selenok
exd11	0	0.907572	0.618	0.176	0	GC_meiosis	exd1
usp11	0	0.894069	0.735	0.147	0	GC_meiosis	usp1
ube2d21	0	0.890067	0.783	0.323	0	GC_meiosis	ube2d2
rtca1	0	0.886115	0.664	0.205	0	GC_meiosis	rtca
dynlrb11	0	0.883	0.7	0.298	0	GC_meiosis	dynlrb1
sod11	0	0.879879	0.937	0.529	0	GC_meiosis	sod1
prdx11	0	0.876948	0.626	0.178	0	GC_meiosis	prdx1
si:dkey-276j7.11	0	0.875768	0.768	0.2	0	GC_meiosis	si:dkey-276j7.1
atp5f1b	0	0.873008	0.969	0.642	0	GC_meiosis	atp5f1b
si:ch211-161h7.4	0	0.872548	0.701	0.115	0	GC_meiosis	si:ch211-161h7.4
srpk1a	0	0.872388	0.733	0.183	0	GC_meiosis	srpk1a
parp11	0	0.872261	0.763	0.245	0	GC_meiosis	parp1
piwil11	0	0.87013	0.817	0.296	0	GC_meiosis	piwil1
ndufc21	0	0.858764	0.686	0.311	0	GC_meiosis	ndufc2
cnppd1	0	0.855859	0.688	0.105	0	GC_meiosis	cnppd1
polr2f1	0	0.849319	0.671	0.266	0	GC_meiosis	polr2f
si:ch211-286b5.21	0	0.836236	0.69	0.113	0	GC_meiosis	si:ch211-286b5.2
cirbpa1	0	0.835161	0.992	0.654	0	GC_meiosis	cirbpa
parp2	0	0.831136	0.677	0.102	0	GC_meiosis	parp2
hells1	0	0.82984	0.697	0.235	0	GC_meiosis	hells
chd4a1	0	0.827476	0.747	0.233	0	GC_meiosis	chd4a
si:ch211-214j24.10	0	0.82262	0.72	0.275	0	GC_meiosis	si:ch211-214j24.10
si:ch211-176l24.4	0	0.82231	0.687	0.108	0	GC_meiosis	si:ch211-176l24.4
h2afva	0	0.818678	0.686	0.277	0	GC_meiosis	h2afva
psmb71	0	0.817949	0.693	0.316	0	GC_meiosis	psmb7
ddx39b1	0	0.817934	0.64	0.183	0	GC_meiosis	ddx39b
spata4	0	0.817381	0.67	0.093	0	GC_meiosis	spata4
si:ch211-239j9.1	0	0.814478	0.669	0.086	0	GC_meiosis	si:ch211-239j9.1
tdrkh1	0	0.813751	0.66	0.132	0	GC_meiosis	tdrkh
psmc3ip	0	0.803635	0.595	0.109	0	GC_meiosis	psmc3ip
ndufb21	0	0.796351	0.66	0.328	0	GC_meiosis	ndufb2
pcm1	0	0.795877	0.633	0.082	0	GC_meiosis	pcm1
ufd1l	0	0.793654	0.659	0.142	0	GC_meiosis	ufd1l
h3f3b.1	0	0.788804	0.868	0.488	0	GC_meiosis	h3f3b.1
rbbp41	0	0.788265	0.618	0.188	0	GC_meiosis	rbbp4
cox7a2a1	0	0.787495	0.694	0.348	0	GC_meiosis	cox7a2a
ccdc83	0	0.787055	0.613	0.04	0	GC_meiosis	ccdc83
bbip1	0	0.78582	0.644	0.11	0	GC_meiosis	bbip1
tprb	0	0.782938	0.636	0.121	0	GC_meiosis	tprb
elavl4	0	0.780522	0.642	0.087	0	GC_meiosis	elavl4
ywhabb	0	0.778032	0.674	0.35	0	GC_meiosis	ywhabb
fam133b1	0	0.771565	0.61	0.218	0	GC_meiosis	fam133b
rnf19a	0	0.771236	0.687	0.168	0	GC_meiosis	rnf19a
nutf2l1	0	0.771176	0.709	0.308	0	GC_meiosis	nutf2l
sdsl	0	0.771018	0.577	0.019	0	GC_meiosis	sdsl
ezh2	0	0.770671	0.686	0.137	0	GC_meiosis	ezh2
polr2l1	0	0.768054	0.65	0.317	0	GC_meiosis	polr2l
si:ch211-277c7.7	0	0.76676	0.583	0.043	0	GC_meiosis	si:ch211-277c7.7
atp5mea	0	0.761173	0.663	0.346	0	GC_meiosis	atp5mea
si:ch211-10a23.2	0	0.757264	0.586	0.063	0	GC_meiosis	si:ch211-10a23.2
eif5b1	0	0.757078	0.7	0.253	0	GC_meiosis	eif5b
tmem1311	0	0.756965	0.698	0.21	0	GC_meiosis	tmem131
rbpms2b	0	0.753993	0.561	0.183	0	GC_meiosis	rbpms2b
atad2	0	0.752414	0.629	0.08	0	GC_meiosis	atad2
maco1a1	0	0.749557	0.674	0.169	0	GC_meiosis	maco1a
cep19	0	0.744946	0.623	0.087	0	GC_meiosis	cep19
rbb4l1	0	0.739936	0.553	0.2	0	GC_meiosis	rbb4l
dpy301	0	0.739431	0.56	0.203	0	GC_meiosis	dpy30
psmb51	0	0.738189	0.623	0.167	0	GC_meiosis	psmb5
map7d3	0	0.736261	0.655	0.13	0	GC_meiosis	map7d3
csnk1a1	0	0.73423	0.746	0.324	0	GC_meiosis	csnk1a1
msh4	0	0.7318	0.551	0.039	0	GC_meiosis	msh4
cops9	0	0.730956	0.585	0.111	0	GC_meiosis	cops9
zglp1	0	0.72952	0.548	0.159	0	GC_meiosis	zglp1
nipblb1	0	0.729194	0.65	0.179	0	GC_meiosis	nipblb
si:ch211-51e12.71	0	0.727817	0.652	0.296	0	GC_meiosis	si:ch211-51e12.7
eif4e1b	0	0.727743	0.578	0.207	0	GC_meiosis	eif4e1b
setb1	0	0.723312	0.855	0.495	0	GC_meiosis	setb
flot1b	0	0.721526	0.687	0.179	0	GC_meiosis	flot1b
adad11	0	0.720603	0.625	0.145	0	GC_meiosis	adad1
ddx611	0	0.718904	0.752	0.275	0	GC_meiosis	ddx61
ankrd12	0	0.717853	0.636	0.21	0	GC_meiosis	ankrd12
zgc:1034821	0	0.715645	0.686	0.308	0	GC_meiosis	zgc:103482
rad511	0	0.713437	0.574	0.162	0	GC_meiosis	rad51
snrnp271	0	0.710598	0.555	0.202	0	GC_meiosis	snrnp27
rbx11	0	0.710362	0.746	0.403	0	GC_meiosis	rbx1
hsp90aa1.2	0	0.709831	0.988	0.585	0	GC_meiosis	hsp90aa1.2
STMP11	0	0.70946	0.662	0.347	0	GC_meiosis	STMP1
si:ch211-286b5.5	0	0.709434	0.702	0.247	0	GC_meiosis	si:ch211-286b5.5
tnnc2	0	0.709426	0.596	0.079	0	GC_meiosis	tnnc2
spata6l	0	0.702894	0.476	0.15	0	GC_meiosis	spata6l
sem11	0	0.699803	0.685	0.404	0	GC_meiosis	sem1
baz1a.11	0	0.693525	0.717	0.268	0	GC_meiosis	baz1a.1
cnp	0	0.692801	0.598	0.287	0	GC_meiosis	cnp
vps4b	0	0.692271	0.671	0.183	0	GC_meiosis	vps4b
lin521	0	0.689638	0.564	0.15	0	GC_meiosis	lin52
ppig1	0	0.688578	0.667	0.223	0	GC_meiosis	ppig
cox6a11	0	0.685994	0.897	0.551	0	GC_meiosis	cox6a1
gnl31	0	0.685499	0.494	0.207	0	GC_meiosis	gnl3
psmd71	0	0.685255	0.578	0.248	0	GC_meiosis	psmd7
gtf2a1	0	0.685033	0.579	0.222	0	GC_meiosis	gtf2a1
psmb11	0	0.684064	0.603	0.317	0	GC_meiosis	psmb1
si:dkey-46a10.3	0	0.682786	0.628	0.167	0	GC_meiosis	si:dkey-46a10.3
si:ch211-152c8.2	0	0.681077	0.569	0.031	0	GC_meiosis	si:ch211-152c8.2
rai14	0	0.680177	0.58	0.061	0	GC_meiosis	rai14
chmp5b	0	0.679707	0.596	0.184	0	GC_meiosis	chmp5b
dcun1d51	0	0.67408	0.53	0.208	0	GC_meiosis	dcun1d5
bida	0	0.672987	0.612	0.129	0	GC_meiosis	bida
clgn	0	0.67268	0.587	0.093	0	GC_meiosis	clgn
zgc:1585641	0	0.669062	0.673	0.235	0	GC_meiosis	zgc:158564
odf3l2a	0	0.666025	0.518	0.124	0	GC_meiosis	odf3l2a
srrm11	0	0.665473	0.725	0.275	0	GC_meiosis	srrm1
cox6b2	0	0.665383	0.96	0.75	0	GC_meiosis	cox6b2
wdr76	0	0.664433	0.572	0.079	0	GC_meiosis	wdr76
sumo3a1	0	0.663533	0.66	0.371	0	GC_meiosis	sumo3a
rpa21	0	0.660561	0.522	0.207	0	GC_meiosis	rpa2
dhx161	0	0.660255	0.652	0.197	0	GC_meiosis	dhx16
lsm51	0	0.659391	0.625	0.309	0	GC_meiosis	lsm5
atp5pd1	0	0.659224	0.816	0.536	0	GC_meiosis	atp5pd
uchl31	0	0.657605	0.554	0.145	0	GC_meiosis	uchl3
COX5B1	0	0.656099	0.901	0.583	0	GC_meiosis	COX5B
etfa	0	0.653926	0.612	0.153	0	GC_meiosis	etfa
cox7b1	0	0.653286	0.773	0.469	0	GC_meiosis	cox7b
selenoh1	0	0.652868	0.681	0.337	0	GC_meiosis	selenoh
chtopb1	0	0.652119	0.558	0.213	0	GC_meiosis	chtopb
ssrp1a1	0	0.651723	0.588	0.228	0	GC_meiosis	ssrp1a
snrpf1	0	0.648708	0.824	0.463	0	GC_meiosis	snrpf
micos101	0	0.647827	0.585	0.28	0	GC_meiosis	micos10
atp5l1	0	0.647785	0.91	0.618	0	GC_meiosis	atp5l
uqcrq1	0	0.644514	0.599	0.333	0	GC_meiosis	uqcrq
nup50	0	0.643411	0.528	0.119	0	GC_meiosis	nup50
ccnd3	0	0.642643	0.567	0.088	0	GC_meiosis	ccnd3
faah2a	0	0.642611	0.579	0.099	0	GC_meiosis	faah2a
nsfl1c1	0	0.640285	0.58	0.155	0	GC_meiosis	nsfl1c
txlna1	0	0.639906	0.624	0.168	0	GC_meiosis	txlna
rbm46	0	0.639316	0.511	0.101	0	GC_meiosis	rbm46
pane1	0	0.638793	0.52	0.093	0	GC_meiosis	pane1
cox6c1	0	0.633872	0.726	0.451	0	GC_meiosis	cox6c
ap3s2	0	0.632846	0.589	0.123	0	GC_meiosis	ap3s2
dgcr61	0	0.632313	0.574	0.149	0	GC_meiosis	dgcr6
csnk2b1	0	0.632144	0.662	0.39	0	GC_meiosis	csnk2b
terb11	0	0.632113	0.596	0.137	0	GC_meiosis	terb1
clta1	0	0.63097	0.548	0.257	0	GC_meiosis	clta
gnpda1	0	0.629114	0.573	0.122	0	GC_meiosis	gnpda1
cox5b21	0	0.628764	0.538	0.13	0	GC_meiosis	cox5b2
gstr1	0	0.624985	0.773	0.409	0	GC_meiosis	gstr
senp2	0	0.624322	0.558	0.087	0	GC_meiosis	senp2
si:dkeyp-72h1.1	0	0.623776	0.542	0.052	0	GC_meiosis	si:dkeyp-72h1.1
mrps141	0	0.620017	0.495	0.174	0	GC_meiosis	mrps14
rad9b	0	0.619237	0.504	0.039	0	GC_meiosis	rad9b
tspo	0	0.617981	0.561	0.106	0	GC_meiosis	tspo
UBL4A	0	0.616439	0.445	0.15	0	GC_meiosis	UBL4A
psmd4a	0	0.615831	0.558	0.123	0	GC_meiosis	psmd4a
smarca1	0	0.61399	0.57	0.151	0	GC_meiosis	smarca1
pafah1b1a	0	0.609709	0.557	0.113	0	GC_meiosis	pafah1b1a
smek1	0	0.605405	0.572	0.111	0	GC_meiosis	smek1
rfc51	0	0.603246	0.575	0.154	0	GC_meiosis	rfc5
cenpp	0	0.601077	0.541	0.087	0	GC_meiosis	cenpp
cpsf21	0	0.599022	0.549	0.159	0	GC_meiosis	cpsf2
cenpx1	0	0.598061	0.487	0.178	0	GC_meiosis	cenpx
slirp	0	0.595279	0.437	0.147	0	GC_meiosis	slirp
nuf2	0	0.593138	0.567	0.123	0	GC_meiosis	nuf2
zgc:554611	0	0.591973	0.64	0.294	0	GC_meiosis	zgc:55461
ndufa81	0	0.59177	0.602	0.32	0	GC_meiosis	ndufa8
mgmt1	0	0.590772	0.582	0.26	0	GC_meiosis	mgmt
tmem59	0	0.590038	0.581	0.194	0	GC_meiosis	tmem59
piwil21	0	0.588971	0.473	0.165	0	GC_meiosis	piwil2
trmt1121	0	0.588728	0.496	0.215	0	GC_meiosis	trmt112
rpia	0	0.588462	0.437	0.143	0	GC_meiosis	rpia
ciapin11	0	0.587807	0.502	0.147	0	GC_meiosis	ciapin1
aifm1	0	0.587753	0.567	0.127	0	GC_meiosis	aifm1
AL935186.91	0	0.586062	0.492	0.121	0	GC_meiosis	AL935186.9
si:dkey-189g17.21	0	0.584228	0.543	0.183	0	GC_meiosis	si:dkey-189g17.2
cyb5r1	0	0.582159	0.558	0.107	0	GC_meiosis	cyb5r1
hddc2	0	0.581098	0.446	0.116	0	GC_meiosis	hddc2
prdx21	0	0.579561	0.915	0.648	0	GC_meiosis	prdx2
smarcad1a	0	0.579024	0.54	0.104	0	GC_meiosis	smarcad1a
cops7a	0	0.578268	0.449	0.126	0	GC_meiosis	cops7a
gkap11	0	0.573457	0.533	0.206	0	GC_meiosis	gkap1
AL935174.51	0	0.571931	0.613	0.225	0	GC_meiosis	AL935174.5
lin37	0	0.570107	0.465	0.119	0	GC_meiosis	lin37
zgc:1588031	0	0.567758	0.561	0.144	0	GC_meiosis	zgc:158803
si:ch1073-75f15.2	0	0.566975	0.482	0.044	0	GC_meiosis	si:ch1073-75f15.2
fermt1	0	0.566759	0.458	0.059	0	GC_meiosis	fermt1
eloal	0	0.565954	0.509	0.116	0	GC_meiosis	eloal
msh5	0	0.565198	0.47	0.019	0	GC_meiosis	msh5
psmc1a1	0	0.563858	0.434	0.145	0	GC_meiosis	psmc1a
atrx	0	0.56312	0.707	0.363	0	GC_meiosis	atrx
fanci	0	0.560397	0.527	0.091	0	GC_meiosis	fanci
tuba8l1	0	0.559896	0.608	0.294	0	GC_meiosis	tuba8l
psmc51	0	0.558124	0.526	0.215	0	GC_meiosis	psmc5
gtf2b1	0	0.554605	0.51	0.178	0	GC_meiosis	gtf2b
rarres3l	0	0.554544	0.468	0.063	0	GC_meiosis	rarres3l
adipor2	0	0.55447	0.523	0.11	0	GC_meiosis	adipor2
zgc:66472	0	0.553582	0.541	0.119	0	GC_meiosis	zgc:66472
gpia	0	0.552647	0.47	0.166	0	GC_meiosis	gpia
gps1	0	0.551047	0.524	0.095	0	GC_meiosis	gps1
anp32a	0	0.550233	0.615	0.277	0	GC_meiosis	anp32a
unga	0	0.549242	0.428	0.159	0	GC_meiosis	unga
rnf8	0	0.548633	0.525	0.118	0	GC_meiosis	rnf8
strap1	0	0.547671	0.454	0.166	0	GC_meiosis	strap
zgc:770861	0	0.545789	0.562	0.175	0	GC_meiosis	zgc:77086
mdm2	0	0.545342	0.529	0.09	0	GC_meiosis	mdm2
otub1b1	0	0.544327	0.522	0.144	0	GC_meiosis	otub1b
si:ch211-276i12.91	0	0.543765	0.49	0.124	0	GC_meiosis	si:ch211-276i12.9
ubtf1	0	0.541449	0.639	0.258	0	GC_meiosis	ubtf
hist1h4l.71	0	0.540767	0.375	0.09	0	GC_meiosis	hist1h4l.7
dtnbp1a	0	0.539495	0.513	0.125	0	GC_meiosis	dtnbp1a
zgc:92335	0	0.538918	0.518	0.106	0	GC_meiosis	zgc:92335
top2a1	0	0.537885	0.555	0.17	0	GC_meiosis	top2a
psip1b1	0	0.536775	0.599	0.219	0	GC_meiosis	psip1b
znf593	0	0.536147	0.426	0.121	0	GC_meiosis	znf593
srsf2b1	0	0.531404	0.54	0.131	0	GC_meiosis	srsf2b
rcc21	0	0.530995	0.558	0.171	0	GC_meiosis	rcc2
figla	0	0.529228	0.449	0.105	0	GC_meiosis	figla
r3hdml	0	0.529108	0.465	0.039	0	GC_meiosis	r3hdml
sec22ba	0	0.528809	0.533	0.147	0	GC_meiosis	sec22ba
cnpy1	0	0.528635	0.524	0.102	0	GC_meiosis	cnpy1
elob.1	0	0.528184	0.576	0.166	0	GC_meiosis	elob.1
ik1	0	0.525467	0.583	0.195	0	GC_meiosis	ik
lim2.2	0	0.524859	0.495	0.069	0	GC_meiosis	lim2.2
pdrg11	0	0.524806	0.537	0.125	0	GC_meiosis	pdrg1
rnf10	0	0.522454	0.534	0.187	0	GC_meiosis	rnf10
baz1b1	0	0.522377	0.554	0.201	0	GC_meiosis	baz1b
lin9	0	0.52223	0.484	0.098	0	GC_meiosis	lin9
atl3	0	0.520996	0.508	0.128	0	GC_meiosis	atl3
atp6v1g1	0	0.520471	0.447	0.165	0	GC_meiosis	atp6v1g1
supt16h1	0	0.519063	0.557	0.198	0	GC_meiosis	supt16h
rabif1	0	0.518216	0.514	0.141	0	GC_meiosis	rabif
ubc1	0	0.517727	0.978	0.778	0	GC_meiosis	ubc
pcgf6	0	0.517481	0.49	0.087	0	GC_meiosis	pcgf6
si:ch211-212d10.2	0	0.516989	0.51	0.113	0	GC_meiosis	si:ch211-212d10.2
smc51	0	0.515464	0.54	0.178	0	GC_meiosis	smc5
sympk	0	0.515267	0.516	0.105	0	GC_meiosis	sympk
tchp	0	0.514361	0.506	0.101	0	GC_meiosis	tchp
zgc:193690	0	0.512355	0.514	0.112	0	GC_meiosis	zgc:193690
polr3glb	0	0.511692	0.511	0.137	0	GC_meiosis	polr3glb
gtf2f2a1	0	0.51135	0.565	0.227	0	GC_meiosis	gtf2f2a
lig11	0	0.509805	0.522	0.19	0	GC_meiosis	lig1
thrap3b1	0	0.509278	0.619	0.237	0	GC_meiosis	thrap3b
rbm25b1	0	0.508946	0.547	0.174	0	GC_meiosis	rbm25b
cpeb4b	0	0.508605	0.49	0.145	0	GC_meiosis	cpeb4b
si:ch211-227n13.3	0	0.508098	0.52	0.113	0	GC_meiosis	si:ch211-227n13.3
ube2g1a	0	0.507254	0.529	0.146	0	GC_meiosis	ube2g1a
prpf40a1	0	0.506232	0.563	0.171	0	GC_meiosis	prpf40a
ppm1ab	0	0.505912	0.496	0.09	0	GC_meiosis	ppm1ab
lpin2	0	0.50281	0.471	0.064	0	GC_meiosis	lpin2
sfr1	0	0.502225	0.463	0.104	0	GC_meiosis	sfr1
ddx41	0	0.501226	0.885	0.384	0	GC_meiosis	ddx4
cops21	0	0.499804	0.565	0.196	0	GC_meiosis	cops2
dnph11	0	0.497545	0.469	0.129	0	GC_meiosis	dnph1
pafah1b1b	0	0.495355	0.501	0.138	0	GC_meiosis	pafah1b1b
ckba	0	0.495337	0.512	0.12	0	GC_meiosis	ckba
si:dkey-15h8.171	0	0.495148	0.436	0.105	0	GC_meiosis	si:dkey-15h8.17
afmid	0	0.494548	0.495	0.124	0	GC_meiosis	afmid
spoplb	0	0.493643	0.476	0.089	0	GC_meiosis	spoplb
uhrf1	0	0.493132	0.483	0.099	0	GC_meiosis	uhrf1
hspa4a1	0	0.49224	0.504	0.125	0	GC_meiosis	hspa4a
atp6v0ca	0	0.49171	0.495	0.198	0	GC_meiosis	atp6v0ca
henmt1	0	0.490628	0.458	0.105	0	GC_meiosis	henmt1
trappc3	0	0.489387	0.505	0.124	0	GC_meiosis	trappc3
nedd81	0	0.489008	0.466	0.16	0	GC_meiosis	nedd8
pabpc1b	0	0.488596	0.698	0.329	0	GC_meiosis	pabpc1b
ANKRD66	0	0.486066	0.422	0.061	0	GC_meiosis	ANKRD66
stra6	0	0.484603	0.438	0.061	0	GC_meiosis	stra6
crybb1	0	0.483542	0.441	0.058	0	GC_meiosis	crybb1
snrnp25	0	0.481081	0.481	0.094	0	GC_meiosis	snrnp25
rad1	0	0.480446	0.462	0.083	0	GC_meiosis	rad1
UTP14C1	0	0.479605	0.509	0.188	0	GC_meiosis	UTP14C
pole41	0	0.478901	0.478	0.156	0	GC_meiosis	pole4
trappc11	0	0.47874	0.455	0.165	0	GC_meiosis	trappc1
cdc42	0	0.478394	0.626	0.254	0	GC_meiosis	cdc42
ss181	0	0.477897	0.52	0.165	0	GC_meiosis	ss18
alkbh31	0	0.47404	0.498	0.14	0	GC_meiosis	alkbh3
xrcc1	0	0.472764	0.46	0.079	0	GC_meiosis	xrcc1
rpp141	0	0.472401	0.446	0.139	0	GC_meiosis	rpp14
cdk11b	0	0.47228	0.453	0.114	0	GC_meiosis	cdk11b
hnrnpd1	0	0.470551	0.526	0.159	0	GC_meiosis	hnrnpd
spdl1	0	0.469542	0.46	0.085	0	GC_meiosis	spdl1
fkbp8	0	0.467886	0.494	0.124	0	GC_meiosis	fkbp8
si:ch211-22i13.2	0	0.466313	0.479	0.147	0	GC_meiosis	si:ch211-22i13.2
m1ap	0	0.465168	0.417	0.041	0	GC_meiosis	m1ap
cenpw	0	0.46473	0.464	0.11	0	GC_meiosis	cenpw
kalrnb	0	0.463461	0.439	0.085	0	GC_meiosis	kalrnb
thap12a	0	0.460497	0.49	0.122	0	GC_meiosis	thap12a
psme1	0	0.458598	0.497	0.164	0	GC_meiosis	psme1
ripply2	0	0.458589	0.401	0.061	0	GC_meiosis	ripply2
larp4b	0	0.458113	0.479	0.11	0	GC_meiosis	larp4b
selenou1a1	0	0.457842	0.476	0.15	0	GC_meiosis	selenou1a
cdh13	0	0.456795	0.42	0.05	0	GC_meiosis	cdh13
nsmce11	0	0.456197	0.491	0.13	0	GC_meiosis	nsmce1
cnot9	0	0.45491	0.471	0.114	0	GC_meiosis	cnot9
pdcl1	0	0.454151	0.521	0.169	0	GC_meiosis	pdcl
uba11	0	0.454067	0.533	0.191	0	GC_meiosis	uba1
gins3	0	0.451822	0.384	0.122	0	GC_meiosis	gins3
sept8a	0	0.451804	0.476	0.117	0	GC_meiosis	sept8a
kdm1a	0	0.451209	0.48	0.122	0	GC_meiosis	kdm1a
kdm5c	0	0.450907	0.484	0.126	0	GC_meiosis	kdm5c
prpf38b	0	0.449195	0.5	0.145	0	GC_meiosis	prpf38b
tmem33	0	0.449051	0.479	0.125	0	GC_meiosis	tmem33
atl1	0	0.448263	0.447	0.079	0	GC_meiosis	atl1
sucla2	0	0.446877	0.449	0.095	0	GC_meiosis	sucla2
zgc:123105	0	0.446712	0.482	0.117	0	GC_meiosis	zgc:123105
gtf2h51	0	0.444977	0.443	0.132	0	GC_meiosis	gtf2h5
spint2	0	0.444599	0.445	0.126	0	GC_meiosis	spint2
rnf171	0	0.444108	0.496	0.177	0	GC_meiosis	rnf17
cacybp	0	0.441455	0.462	0.136	0	GC_meiosis	cacybp
dnajc18	0	0.440819	0.466	0.116	0	GC_meiosis	dnajc18
idh3b	0	0.440666	0.412	0.118	0	GC_meiosis	idh3b
gid8a	0	0.440293	0.459	0.106	0	GC_meiosis	gid8a
bsdc1	0	0.439502	0.45	0.107	0	GC_meiosis	bsdc1
si:ch211-147d7.5	0	0.438434	0.438	0.079	0	GC_meiosis	si:ch211-147d7.5
cetn3	0	0.437618	0.429	0.138	0	GC_meiosis	cetn3
chchd3b	0	0.435932	0.432	0.062	0	GC_meiosis	chchd3b
echdc2	0	0.435678	0.425	0.108	0	GC_meiosis	echdc2
u2surp	0	0.435063	0.524	0.18	0	GC_meiosis	u2surp
hmmr	0	0.434709	0.448	0.105	0	GC_meiosis	hmmr
lrp13	0	0.434193	0.403	0.135	0	GC_meiosis	lrp13
si:dkey-31g6.4	0	0.433135	0.425	0.077	0	GC_meiosis	si:dkey-31g6.4
tuba1b	0	0.432828	0.439	0.099	0	GC_meiosis	tuba1b
gb:bc139872	0	0.432449	0.44	0.089	0	GC_meiosis	gb:bc139872
fkbp3	0	0.431406	0.472	0.119	0	GC_meiosis	fkbp3
arid4a1	0	0.43106	0.484	0.159	0	GC_meiosis	arid4a
fam168b1	0	0.430916	0.451	0.146	0	GC_meiosis	fam168b
otub1a	0	0.430831	0.443	0.115	0	GC_meiosis	otub1a
cdc7	0	0.430567	0.434	0.088	0	GC_meiosis	cdc7
gabpa	0	0.430474	0.464	0.107	0	GC_meiosis	gabpa
dguok	0	0.430111	0.429	0.101	0	GC_meiosis	dguok
ehd1b	0	0.429879	0.435	0.09	0	GC_meiosis	ehd1b
si:ch73-95l15.5	0	0.428854	0.437	0.078	0	GC_meiosis	si:ch73-95l15.5
zgc:103692	0	0.428073	0.418	0.12	0	GC_meiosis	zgc:103692
lnpk	0	0.427664	0.445	0.107	0	GC_meiosis	lnpk
mrnip	0	0.427423	0.433	0.084	0	GC_meiosis	mrnip
chtf181	0	0.427155	0.499	0.177	0	GC_meiosis	chtf18
daxx1	0	0.427116	0.467	0.137	0	GC_meiosis	daxx
pcnp1	0	0.426594	0.471	0.157	0	GC_meiosis	pcnp
pdcd4b	0	0.425441	0.382	0.12	0	GC_meiosis	pdcd4b
safb1	0	0.424822	0.496	0.192	0	GC_meiosis	safb
opn1sw2	0	0.424733	0.375	0.032	0	GC_meiosis	opn1sw2
tfpt	0	0.42297	0.425	0.102	0	GC_meiosis	tfpt
trir	0	0.420814	0.447	0.117	0	GC_meiosis	trir
rad54l2	0	0.419995	0.433	0.077	0	GC_meiosis	rad54l2
sinhcafl1	0	0.419547	0.466	0.139	0	GC_meiosis	sinhcafl
bcap311	0	0.419101	0.413	0.128	0	GC_meiosis	bcap31
gpn2	0	0.419074	0.37	0.118	0	GC_meiosis	gpn2
rbm39a	0	0.417292	0.49	0.166	0	GC_meiosis	rbm39a
idh3g	0	0.41728	0.436	0.105	0	GC_meiosis	idh3g
ggnbp2	0	0.416018	0.443	0.12	0	GC_meiosis	ggnbp2
ap2s1	0	0.413613	0.455	0.109	0	GC_meiosis	ap2s1
zw10	0	0.413545	0.439	0.11	0	GC_meiosis	zw10
calr3b1	0	0.412893	0.474	0.166	0	GC_meiosis	calr3b
ppp1r26	0	0.411937	0.45	0.132	0	GC_meiosis	ppp1r26
fh	0	0.411061	0.435	0.122	0	GC_meiosis	fh
dhps	0	0.410893	0.438	0.114	0	GC_meiosis	dhps
stip1	0	0.408381	0.466	0.147	0	GC_meiosis	stip1
mapre1b	0	0.407642	0.435	0.093	0	GC_meiosis	mapre1b
manf	0	0.40714	0.38	0.116	0	GC_meiosis	manf
bms11	0	0.406845	0.429	0.142	0	GC_meiosis	bms1
rab1ab	0	0.405313	0.492	0.173	0	GC_meiosis	rab1ab
ip6k2a	0	0.404721	0.462	0.141	0	GC_meiosis	ip6k2a
ccdc9b	0	0.404393	0.415	0.106	0	GC_meiosis	ccdc9b
yipf6	0	0.404382	0.431	0.096	0	GC_meiosis	yipf6
nudt11	0	0.403962	0.457	0.143	0	GC_meiosis	nudt1
lhx8a	0	0.403764	0.393	0.104	0	GC_meiosis	lhx8a
ilf3b1	0	0.403547	0.512	0.202	0	GC_meiosis	ilf3b
si:dkey-30c15.10	0	0.402942	0.39	0.076	0	GC_meiosis	si:dkey-30c15.10
dele11	0	0.402195	0.482	0.174	0	GC_meiosis	dele1
mob1bb	0	0.401608	0.423	0.115	0	GC_meiosis	mob1bb
tnni2b.1	0	0.401254	0.385	0.047	0	GC_meiosis	tnni2b.1
terb2	0	0.401228	0.377	0.034	0	GC_meiosis	terb2
prkar1b	0	0.400749	0.415	0.093	0	GC_meiosis	prkar1b
si:ch211-173m16.2	0	0.399944	0.404	0.081	0	GC_meiosis	si:ch211-173m16.2
huwe1	0	0.399803	0.44	0.111	0	GC_meiosis	huwe1
zgc:153293	0	0.39929	0.421	0.115	0	GC_meiosis	zgc:153293
si:ch73-86n18.1	0	0.397645	0.384	0.073	0	GC_meiosis	si:ch73-86n18.1
wrb1	0	0.395681	0.455	0.14	0	GC_meiosis	wrb
ift46	0	0.39498	0.424	0.113	0	GC_meiosis	ift46
msh61	0	0.394621	0.449	0.143	0	GC_meiosis	msh6
ppp6r3	0	0.394409	0.442	0.128	0	GC_meiosis	ppp6r3
stard14	0	0.393817	0.438	0.119	0	GC_meiosis	stard14
zswim8	0	0.393405	0.412	0.098	0	GC_meiosis	zswim8
setdb1a	0	0.393019	0.419	0.096	0	GC_meiosis	setdb1a
rmnd5b	0	0.392633	0.43	0.126	0	GC_meiosis	rmnd5b
ankhd11	0	0.390953	0.445	0.127	0	GC_meiosis	ankhd1
zranb21	0	0.389839	0.465	0.163	0	GC_meiosis	zranb2
si:ch211-199b20.3	0	0.388205	0.377	0.053	0	GC_meiosis	si:ch211-199b20.3
cwc25	0	0.386524	0.427	0.134	0	GC_meiosis	cwc25
exd2	0	0.385115	0.392	0.125	0	GC_meiosis	exd2
tdrd51	0	0.385051	0.386	0.12	0	GC_meiosis	tdrd5
gmppaa	0	0.383771	0.402	0.099	0	GC_meiosis	gmppaa
ddx42	0	0.383637	0.441	0.14	0	GC_meiosis	ddx42
chmp4bb	0	0.383479	0.429	0.12	0	GC_meiosis	chmp4bb
ube2a	0	0.383376	0.433	0.13	0	GC_meiosis	ube2a
chodl	0	0.382547	0.368	0.052	0	GC_meiosis	chodl
srsf1b	0	0.381941	0.453	0.132	0	GC_meiosis	srsf1b
pds5a	0	0.381449	0.39	0.075	0	GC_meiosis	pds5a
tdrd61	0	0.381298	0.432	0.124	0	GC_meiosis	tdrd6
si:ch211-126c2.4	0	0.380916	0.383	0.069	0	GC_meiosis	si:ch211-126c2.4
pias4a1	0	0.380672	0.467	0.167	0	GC_meiosis	pias4a
trip13	0	0.379437	0.385	0.12	0	GC_meiosis	trip13
ndel1a	0	0.379406	0.398	0.1	0	GC_meiosis	ndel1a
wnk1a	0	0.379392	0.397	0.096	0	GC_meiosis	wnk1a
chaf1b	0	0.378367	0.393	0.08	0	GC_meiosis	chaf1b
cux1b	0	0.376363	0.412	0.09	0	GC_meiosis	cux1b
vamp1	0	0.375779	0.355	0.039	0	GC_meiosis	vamp1
insb	0	0.372773	0.374	0.062	0	GC_meiosis	insb
si:dkey-57a22.11	0	0.372761	0.412	0.101	0	GC_meiosis	si:dkey-57a22.11
eftud21	0	0.372076	0.442	0.128	0	GC_meiosis	eftud2
brap	0	0.371829	0.384	0.069	0	GC_meiosis	brap
timm17a	0	0.370802	0.415	0.123	0	GC_meiosis	timm17a
taf11	0	0.370577	0.395	0.111	0	GC_meiosis	taf11
sart31	0	0.370438	0.418	0.125	0	GC_meiosis	sart3
rad50	0	0.370379	0.401	0.109	0	GC_meiosis	rad50
ddx431	0	0.370371	0.435	0.137	0	GC_meiosis	ddx43
cnot11	0	0.369236	0.466	0.167	0	GC_meiosis	cnot1
moto	0	0.367816	0.395	0.083	0	GC_meiosis	moto
ttll4	0	0.367245	0.388	0.089	0	GC_meiosis	ttll4
wdr21.1	0	0.367033	0.394	0.09	0	GC_meiosis	wdr21.1
sccpdha	0	0.365557	0.372	0.077	0	GC_meiosis	sccpdha
ing5b1	0	0.36441	0.404	0.118	0	GC_meiosis	ing5b
bola1	0	0.364132	0.407	0.108	0	GC_meiosis	bola1
map2k2a	0	0.36395	0.397	0.09	0	GC_meiosis	map2k2a
snrnp701	0	0.361151	0.436	0.149	0	GC_meiosis	snrnp70
nup93	0	0.360635	0.382	0.105	0	GC_meiosis	nup93
nf2a	0	0.358333	0.364	0.057	0	GC_meiosis	nf2a
pdcd11	0	0.357385	0.401	0.121	0	GC_meiosis	pdcd11
nap1l4b	0	0.357361	0.409	0.123	0	GC_meiosis	nap1l4b
poln	0	0.357132	0.343	0.039	0	GC_meiosis	poln
bcat1	0	0.357078	0.364	0.076	0	GC_meiosis	bcat1
gnai1	0	0.356579	0.399	0.119	0	GC_meiosis	gnai1
micu2	0	0.356082	0.42	0.13	0	GC_meiosis	micu2
clip2	0	0.355181	0.364	0.067	0	GC_meiosis	clip2
chmp2bb	0	0.353976	0.409	0.123	0	GC_meiosis	chmp2bb
rrp361	0	0.352487	0.447	0.153	0	GC_meiosis	rrp36
phpt1	0	0.35048	0.382	0.098	0	GC_meiosis	phpt1
tdrd7a1	0	0.349739	0.397	0.12	0	GC_meiosis	tdrd7a
hcfc1b	0	0.349529	0.385	0.079	0	GC_meiosis	hcfc1b
chchd7	0	0.349508	0.392	0.115	0	GC_meiosis	chchd7
dmrt1	0	0.348011	0.368	0.091	0	GC_meiosis	dmrt1
mapk6	0	0.346597	0.379	0.08	0	GC_meiosis	mapk6
mbd3b	0	0.346311	0.4	0.122	0	GC_meiosis	mbd3b
hsf2	0	0.345699	0.411	0.12	0	GC_meiosis	hsf2
sec631	0	0.345219	0.404	0.125	0	GC_meiosis	sec63
usp7	0	0.343196	0.381	0.097	0	GC_meiosis	usp7
cpne2	0	0.342373	0.336	0.042	0	GC_meiosis	cpne2
si:rp71-19m20.1	0	0.342369	0.391	0.109	0	GC_meiosis	si:rp71-19m20.1
os9	0	0.341641	0.386	0.118	0	GC_meiosis	os9
yipf5	0	0.341488	0.374	0.102	0	GC_meiosis	yipf5
crebzf	0	0.339757	0.4	0.113	0	GC_meiosis	crebzf
col11a1a	0	0.339039	0.34	0.044	0	GC_meiosis	col11a1a
eme1	0	0.338952	0.368	0.101	0	GC_meiosis	eme1
glud1b	0	0.338756	0.392	0.119	0	GC_meiosis	glud1b
psmf1	0	0.336231	0.391	0.113	0	GC_meiosis	psmf1
ankrd40	0	0.335743	0.38	0.106	0	GC_meiosis	ankrd40
arl4aa	0	0.335735	0.394	0.118	0	GC_meiosis	arl4aa
neb	0	0.333942	0.285	0.038	0	GC_meiosis	neb
dnm1l	0	0.333704	0.394	0.126	0	GC_meiosis	dnm1l
hnrnph11	0	0.332649	0.392	0.122	0	GC_meiosis	hnrnph1
fbxo25	0	0.33263	0.37	0.075	0	GC_meiosis	fbxo25
ppp2r1bb	0	0.332428	0.391	0.111	0	GC_meiosis	ppp2r1bb
xpot	0	0.33159	0.369	0.086	0	GC_meiosis	xpot
cript1	0	0.33151	0.389	0.112	0	GC_meiosis	cript
arl6	0	0.331044	0.363	0.088	0	GC_meiosis	arl6
zgc:92107	0	0.330947	0.355	0.082	0	GC_meiosis	zgc:92107
si:dkey-170l10.1	0	0.330699	0.356	0.1	0	GC_meiosis	si:dkey-170l10.1
si:ch73-167f10.1	0	0.329787	0.363	0.083	0	GC_meiosis	si:ch73-167f10.1
mmab	0	0.329662	0.364	0.101	0	GC_meiosis	mmab
smarcb1b	0	0.328108	0.381	0.106	0	GC_meiosis	smarcb1b
senp6b	0	0.327964	0.337	0.067	0	GC_meiosis	senp6b
nfe2l3	0	0.325767	0.354	0.095	0	GC_meiosis	nfe2l3
uap1	0	0.325354	0.358	0.08	0	GC_meiosis	uap1
nsl1	0	0.324641	0.36	0.08	0	GC_meiosis	nsl1
arid2	0	0.324592	0.366	0.079	0	GC_meiosis	arid2
nsg21	0	0.323664	0.373	0.096	0	GC_meiosis	nsg2
kdm2ab	0	0.3236	0.354	0.078	0	GC_meiosis	kdm2ab
mcm8	0	0.323485	0.319	0.031	0	GC_meiosis	mcm8
primpol	0	0.323261	0.341	0.065	0	GC_meiosis	primpol
commd2	0	0.322862	0.361	0.106	0	GC_meiosis	commd2
tmf1	0	0.322458	0.358	0.093	0	GC_meiosis	tmf1
mad1l1	0	0.32219	0.367	0.107	0	GC_meiosis	mad1l1
lrriq1	0	0.322031	0.324	0.049	0	GC_meiosis	lrriq1
vip	0	0.322022	0.298	0.037	0	GC_meiosis	vip
arl6ip4	0	0.32192	0.37	0.112	0	GC_meiosis	arl6ip4
xpo1b	0	0.319429	0.362	0.096	0	GC_meiosis	xpo1b
CU929391.11	0	0.317327	0.351	0.087	0	GC_meiosis	CU929391.1
brwd1	0	0.316741	0.353	0.098	0	GC_meiosis	brwd1
atp1a3a	0	0.316536	0.356	0.084	0	GC_meiosis	atp1a3a
rad54l	0	0.316167	0.337	0.066	0	GC_meiosis	rad54l
si:ch211-214c7.51	0	0.315547	0.338	0.083	0	GC_meiosis	si:ch211-214c7.5
bola3	0	0.315263	0.375	0.11	0	GC_meiosis	bola3
dmac2l	0	0.315076	0.354	0.086	0	GC_meiosis	dmac2l
bcl7a	0	0.314934	0.35	0.086	0	GC_meiosis	bcl7a
hcfc1a	0	0.313685	0.366	0.105	0	GC_meiosis	hcfc1a
gpd1a	0	0.309923	0.348	0.082	0	GC_meiosis	gpd1a
ckap5	0	0.309552	0.357	0.102	0	GC_meiosis	ckap5
iqck	0	0.309433	0.352	0.083	0	GC_meiosis	iqck
nit1	0	0.307918	0.336	0.073	0	GC_meiosis	nit1
ube2g2	0	0.305771	0.382	0.112	0	GC_meiosis	ube2g2
cenpe	0	0.3055	0.32	0.075	0	GC_meiosis	cenpe
galn	0	0.305322	0.293	0.037	0	GC_meiosis	galn
CABZ01044053.1	0	0.303395	0.35	0.099	0	GC_meiosis	CABZ01044053.1
ankrd31	0	0.302767	0.329	0.072	0	GC_meiosis	ankrd31
zgc:152968	0	0.302447	0.296	0.06	0	GC_meiosis	zgc:152968
zgc:113452	0	0.30241	0.302	0.066	0	GC_meiosis	zgc:113452
si:dkey-1h6.8	0	0.301915	0.28	0.016	0	GC_meiosis	si:dkey-1h6.8
tfdp2	0	0.301834	0.348	0.095	0	GC_meiosis	tfdp2
dbf4	0	0.301528	0.306	0.059	0	GC_meiosis	dbf4
mettl27	0	0.299123	0.308	0.051	0	GC_meiosis	mettl27
bicc2	0	0.298936	0.3	0.038	0	GC_meiosis	bicc2
pimr93	0	0.29863	0.281	0.038	0	GC_meiosis	pimr93
mier2	0	0.297663	0.308	0.054	0	GC_meiosis	mier2
CABZ01080599.1	0	0.297551	0.321	0.083	0	GC_meiosis	CABZ01080599.1
kcnip3b	0	0.297506	0.316	0.071	0	GC_meiosis	kcnip3b
oc90	0	0.296463	0.298	0.058	0	GC_meiosis	oc90
smc6	0	0.29561	0.32	0.07	0	GC_meiosis	smc6
MCMDC2	0	0.294932	0.276	0.013	0	GC_meiosis	MCMDC2
zgc:658941	0	0.294509	0.361	0.099	0	GC_meiosis	zgc:65894
ccdc36	0	0.294002	0.305	0.043	0	GC_meiosis	ccdc36
rnf212b	0	0.293391	0.285	0.026	0	GC_meiosis	rnf212b
ogfod1	0	0.29308	0.33	0.082	0	GC_meiosis	ogfod1
si:ch211-127m7.2	0	0.292903	0.325	0.084	0	GC_meiosis	si:ch211-127m7.2
phf20l1	0	0.29253	0.324	0.072	0	GC_meiosis	phf20l1
ttll6	0	0.292239	0.305	0.054	0	GC_meiosis	ttll6
hltf	0	0.289761	0.32	0.075	0	GC_meiosis	hltf
ercc6l	0	0.289224	0.329	0.083	0	GC_meiosis	ercc6l
hps5	0	0.288881	0.298	0.049	0	GC_meiosis	hps5
nnt	0	0.288616	0.352	0.087	0	GC_meiosis	nnt
pex5	0	0.287608	0.316	0.072	0	GC_meiosis	pex5
aclya	0	0.287533	0.324	0.064	0	GC_meiosis	aclya
vta1	0	0.285951	0.336	0.09	0	GC_meiosis	vta1
vat1	0	0.283234	0.665	0.26	0	GC_meiosis	vat1
arl13a	0	0.282118	0.302	0.066	0	GC_meiosis	arl13a
sec13	0	0.281527	0.333	0.088	0	GC_meiosis	sec13
BX323839.1	0	0.281524	0.297	0.052	0	GC_meiosis	BX323839.1
oard1	0	0.280904	0.317	0.076	0	GC_meiosis	oard1
cfap70	0	0.280857	0.283	0.036	0	GC_meiosis	cfap70
me2	0	0.280216	0.316	0.076	0	GC_meiosis	me2
kctd9a	0	0.277737	0.297	0.056	0	GC_meiosis	kctd9a
r3hdm1	0	0.277695	0.316	0.079	0	GC_meiosis	r3hdm1
ccne2	0	0.276294	0.28	0.054	0	GC_meiosis	ccne2
SBNO2	0	0.27568	0.282	0.057	0	GC_meiosis	SBNO2
skap2	0	0.27515	0.33	0.085	0	GC_meiosis	skap2
actc1b	0	0.273957	0.303	0.075	0	GC_meiosis	actc1b
fam117aa	0	0.273217	0.275	0.037	0	GC_meiosis	fam117aa
stag1b	0	0.272457	0.292	0.069	0	GC_meiosis	stag1b
BX001014.2	0	0.271837	0.297	0.057	0	GC_meiosis	BX001014.2
stim1a	0	0.270927	0.348	0.093	0	GC_meiosis	stim1a
abhd2b	0	0.269777	0.244	0.013	0	GC_meiosis	abhd2b
arf3a	0	0.268721	0.272	0.043	0	GC_meiosis	arf3a
st6galnac5b	0	0.268606	0.274	0.04	0	GC_meiosis	st6galnac5b
BX255908.1	0	0.268568	0.273	0.043	0	GC_meiosis	BX255908.1
si:dkey-90m5.4	0	0.267189	0.251	0.032	0	GC_meiosis	si:dkey-90m5.4
tnnt2d	0	0.265508	0.298	0.071	0	GC_meiosis	tnnt2d
sfi1	0	0.257985	0.293	0.064	0	GC_meiosis	sfi1
ift81	0	0.257178	0.281	0.061	0	GC_meiosis	ift81
fam57ba	0	0.256164	0.279	0.054	0	GC_meiosis	fam57ba
si:dkey-27p23.3	0	0.254605	0.27	0.054	0	GC_meiosis	si:dkey-27p23.3
gdpd1	0	0.252171	0.272	0.055	0	GC_meiosis	gdpd1
si:dkey-112a7.4	1.22742e-307	0.299794	0.358	0.103	2.67063e-303	GC_meiosis	si:dkey-112a7.4
atrxl	1.75788e-307	0.28687	0.34	0.095	3.8248e-303	GC_meiosis	atrxl
golgb1	8.2199e-307	0.447543	0.515	0.214	1.78849e-302	GC_meiosis	golgb1
pnisr	2.75927e-306	0.355954	0.454	0.162	6.00362e-302	GC_meiosis	pnisr
hadhaa1	3.45132e-306	0.387318	0.453	0.163	7.50938e-302	GC_meiosis	hadhaa
zgc:153215	1.3728e-305	0.361339	0.378	0.118	2.98693e-301	GC_meiosis	zgc:153215
polr2a1	4.54689e-304	0.331894	0.405	0.132	9.89313e-300	GC_meiosis	polr2a
CU467110.2	8.04163e-304	0.25362	0.281	0.066	1.7497e-299	GC_meiosis	CU467110.2
mcrs1	8.86654e-304	0.288485	0.33	0.091	1.92918e-299	GC_meiosis	mcrs1
arih1l	8.81688e-303	0.25963	0.293	0.073	1.91838e-298	GC_meiosis	arih1l
calm3b1	9.22676e-303	0.552565	0.618	0.327	2.00756e-298	GC_meiosis	calm3b
ska1	2.05244e-302	0.275389	0.323	0.088	4.46569e-298	GC_meiosis	ska1
katnal1	2.83209e-302	0.263039	0.302	0.077	6.16207e-298	GC_meiosis	katnal1
nup205	8.88408e-302	0.253839	0.306	0.078	1.933e-297	GC_meiosis	nup205
phb2a1	2.42704e-301	0.444824	0.53	0.233	5.28076e-297	GC_meiosis	phb2a
sms1	6.37679e-300	0.363151	0.46	0.169	1.38746e-295	GC_meiosis	sms
zgc:92606	1.28471e-299	0.329527	0.422	0.14	2.79526e-295	GC_meiosis	zgc:92606
gon4l	5.47654e-299	0.265053	0.307	0.08	1.19159e-294	GC_meiosis	gon4l
si:dkey-119f1.11	1.74954e-298	0.335545	0.401	0.13	3.80666e-294	GC_meiosis	si:dkey-119f1.1
acot13	5.14138e-298	0.306771	0.379	0.12	1.11866e-293	GC_meiosis	acot13
ipo4	1.39035e-297	0.2766	0.331	0.091	3.02512e-293	GC_meiosis	ipo4
ilf3a	4.86265e-297	0.306844	0.353	0.105	1.05802e-292	GC_meiosis	ilf3a
mob4	1.0538e-296	0.414698	0.409	0.144	2.29285e-292	GC_meiosis	mob4
irf6	1.87958e-295	0.33829	0.377	0.12	4.08958e-291	GC_meiosis	irf6
uqcc1	1.19668e-293	0.291028	0.339	0.098	2.60374e-289	GC_meiosis	uqcc1
socs6b	1.99882e-293	0.26172	0.31	0.083	4.34903e-289	GC_meiosis	socs6b
morc21	2.27345e-293	0.326481	0.401	0.133	4.94657e-289	GC_meiosis	morc2
bloc1s1	3.54946e-293	0.30907	0.363	0.111	7.72291e-289	GC_meiosis	bloc1s1
cep350	7.9122e-293	0.277243	0.331	0.093	1.72154e-288	GC_meiosis	cep350
atad5a	8.97743e-293	0.305182	0.359	0.108	1.95331e-288	GC_meiosis	atad5a
utp11l1	1.02856e-292	0.425972	0.404	0.143	2.23794e-288	GC_meiosis	utp11l
letm1	1.17775e-292	0.26158	0.311	0.083	2.56256e-288	GC_meiosis	letm1
tma71	5.57501e-292	0.623588	0.582	0.333	1.21301e-287	GC_meiosis	tma7
si:ch211-13c6.2	7.61768e-292	0.321301	0.388	0.126	1.65745e-287	GC_meiosis	si:ch211-13c6.2
ppp4r2b	1.75843e-290	0.341207	0.389	0.129	3.82599e-286	GC_meiosis	ppp4r2b
CR933730.1	3.22407e-290	0.264139	0.313	0.085	7.01494e-286	GC_meiosis	CR933730.1
treh	8.17694e-290	0.537525	0.338	0.108	1.77914e-285	GC_meiosis	treh
ptges3a1	3.07103e-288	0.3517	0.423	0.15	6.68195e-284	GC_meiosis	ptges3a
atf7ip	5.86121e-288	0.337224	0.419	0.144	1.27528e-283	GC_meiosis	atf7ip
si:dkey-67c22.21	1.05196e-287	0.421777	0.514	0.214	2.28886e-283	GC_meiosis	si:dkey-67c22.2
luc7l3	5.58286e-286	0.312609	0.381	0.123	1.21472e-281	GC_meiosis	luc7l3
sept4a	1.0819e-285	0.268219	0.313	0.086	2.35399e-281	GC_meiosis	sept4a
mcm61	1.10968e-285	0.567686	0.484	0.2	2.41444e-281	GC_meiosis	mcm6
birc5a1	1.38174e-285	0.530862	0.417	0.164	3.00639e-281	GC_meiosis	birc5a
fasn	1.4178e-285	0.26828	0.316	0.087	3.08484e-281	GC_meiosis	fasn
stau1	5.0607e-285	0.329663	0.391	0.132	1.10111e-280	GC_meiosis	stau1
tdrd91	8.70017e-285	0.372799	0.448	0.167	1.89298e-280	GC_meiosis	tdrd9
si:dkeyp-27c8.2	1.5992e-284	0.297096	0.34	0.101	3.47955e-280	GC_meiosis	si:dkeyp-27c8.2
maf1	9.19426e-284	0.284451	0.326	0.093	2.00049e-279	GC_meiosis	maf1
babam1	1.12776e-283	0.285124	0.332	0.097	2.45378e-279	GC_meiosis	babam1
bloc1s2	2.64098e-282	0.280573	0.322	0.091	5.74625e-278	GC_meiosis	bloc1s2
pigl	1.28163e-281	0.282229	0.318	0.09	2.78856e-277	GC_meiosis	pigl
hat1	2.40046e-280	0.289227	0.354	0.108	5.22292e-276	GC_meiosis	hat1
coa5	2.5876e-280	0.268844	0.314	0.088	5.6301e-276	GC_meiosis	coa5
selenoj	2.14535e-279	0.273372	0.309	0.085	4.66785e-275	GC_meiosis	selenoj
rbmx21	2.43284e-279	0.368289	0.425	0.156	5.29338e-275	GC_meiosis	rbmx2
dhfr1	6.04137e-279	0.355046	0.453	0.172	1.31448e-274	GC_meiosis	dhfr
aldh2.1	1.00209e-278	0.325201	0.378	0.126	2.18034e-274	GC_meiosis	aldh2.1
srp191	1.09589e-278	0.499211	0.441	0.184	2.38444e-274	GC_meiosis	srp19
gabarapa	1.71429e-278	0.366802	0.51	0.208	3.72996e-274	GC_meiosis	gabarapa
cct6a1	2.21473e-278	0.572187	0.712	0.513	4.8188e-274	GC_meiosis	cct6a
cfap298	6.25246e-277	0.287296	0.325	0.096	1.36041e-272	GC_meiosis	cfap298
gtf2a2	9.71961e-277	0.393574	0.381	0.133	2.11479e-272	GC_meiosis	gtf2a2
dpp3	1.98033e-275	0.252345	0.351	0.105	4.30879e-271	GC_meiosis	dpp3
pbrm1	4.2692e-275	0.264004	0.31	0.087	9.28893e-271	GC_meiosis	pbrm1
si:zfos-905g2.1	5.80754e-274	0.33059	0.372	0.124	1.2636e-269	GC_meiosis	si:zfos-905g2.1
timm23a1	1.37606e-273	0.503804	0.493	0.226	2.99404e-269	GC_meiosis	timm23a
ldlrap1a	6.58539e-273	0.37266	0.395	0.141	1.43285e-268	GC_meiosis	ldlrap1a
cdk8	9.74338e-273	0.278069	0.334	0.1	2.11997e-268	GC_meiosis	cdk8
cep131	2.05127e-272	0.260909	0.306	0.085	4.46315e-268	GC_meiosis	cep131
si:dkey-148h10.5	2.78948e-272	0.265683	0.299	0.082	6.06935e-268	GC_meiosis	si:dkey-148h10.5
chmp2a	1.186e-271	0.300528	0.389	0.129	2.58049e-267	GC_meiosis	chmp2a
taf71	2.03891e-270	0.337875	0.43	0.16	4.43626e-266	GC_meiosis	taf7
smndc11	4.29709e-270	0.427221	0.476	0.201	9.34961e-266	GC_meiosis	smndc1
plekhb2	1.07827e-268	0.276109	0.336	0.102	2.34609e-264	GC_meiosis	plekhb2
rab10	1.36721e-268	0.396866	0.523	0.233	2.97478e-264	GC_meiosis	rab10
KIF2A	2.00561e-268	0.300111	0.368	0.121	4.3638e-264	GC_meiosis	KIF2A
czib1	5.26663e-268	0.341802	0.373	0.126	1.14591e-263	GC_meiosis	czib
nap1l4a	5.65448e-268	0.298816	0.374	0.125	1.2303e-263	GC_meiosis	nap1l4a
dedd	8.91368e-268	0.31519	0.386	0.133	1.93944e-263	GC_meiosis	dedd
h3f3d	9.00828e-268	0.447288	0.947	0.701	1.96002e-263	GC_meiosis	h3f3d
kmt2ba	2.10603e-267	0.291028	0.353	0.112	4.58231e-263	GC_meiosis	kmt2ba
swt1	1.18506e-266	0.301419	0.363	0.118	2.57844e-262	GC_meiosis	swt1
CABZ01005379.11	1.46616e-264	0.410232	0.45	0.182	3.19007e-260	GC_meiosis	CABZ01005379.1
itpa1	5.78104e-264	0.42209	0.406	0.156	1.25784e-259	GC_meiosis	itpa
plcg2	5.93878e-264	0.255682	0.297	0.083	1.29216e-259	GC_meiosis	plcg2
igbp1	1.13967e-263	0.266894	0.302	0.086	2.4797e-259	GC_meiosis	igbp1
dhx151	1.33547e-262	0.4435	0.404	0.157	2.90571e-258	GC_meiosis	dhx15
khdrbs1b	1.2329e-261	0.354749	0.429	0.164	2.68255e-257	GC_meiosis	khdrbs1b
hist1h4l.121	1.33057e-261	0.570769	0.304	0.09	2.89504e-257	GC_meiosis	hist1h4l.12
arl2	4.84318e-261	0.286799	0.333	0.104	1.05378e-256	GC_meiosis	arl2
rtf2	4.08105e-260	0.31206	0.393	0.138	8.87954e-256	GC_meiosis	rtf2
txnl4a	1.02653e-259	0.408325	0.371	0.135	2.23353e-255	GC_meiosis	txnl4a
faf21	3.58048e-259	0.357667	0.413	0.156	7.7904e-255	GC_meiosis	faf2
zgc:101744	2.79544e-258	0.478993	0.387	0.148	6.08231e-254	GC_meiosis	zgc:101744
trip12	5.35967e-258	0.270412	0.318	0.095	1.16616e-253	GC_meiosis	trip12
mcm21	9.49416e-258	0.687343	0.521	0.272	2.06574e-253	GC_meiosis	mcm2
ispd	1.44308e-257	0.281092	0.326	0.101	3.13985e-253	GC_meiosis	ispd
hspa4b1	1.84618e-257	0.325044	0.41	0.15	4.01691e-253	GC_meiosis	hspa4b
fubp1	1.43715e-256	0.315313	0.418	0.155	3.12694e-252	GC_meiosis	fubp1
smarcc1b	3.6217e-256	0.25369	0.296	0.084	7.8801e-252	GC_meiosis	smarcc1b
rab18a	4.06837e-256	0.297535	0.364	0.123	8.85197e-252	GC_meiosis	rab18a
si:dkey-52l18.4	4.25303e-256	0.283938	0.332	0.104	9.25375e-252	GC_meiosis	si:dkey-52l18.4
pgk1	5.42312e-255	0.554461	0.51	0.271	1.17996e-250	GC_meiosis	pgk1
cul4b1	9.48598e-255	0.318445	0.397	0.143	2.06396e-250	GC_meiosis	cul4b
usf1	5.74388e-254	0.282306	0.331	0.104	1.24975e-249	GC_meiosis	usf1
auh	1.09175e-253	0.323301	0.383	0.137	2.37544e-249	GC_meiosis	auh
crnkl1	1.41873e-253	0.27634	0.347	0.114	3.08688e-249	GC_meiosis	crnkl1
ufc1	1.91107e-253	0.292639	0.355	0.118	4.15811e-249	GC_meiosis	ufc1
adnpa	8.1185e-253	0.263108	0.321	0.099	1.76642e-248	GC_meiosis	adnpa
nsmce21	1.45696e-252	0.420641	0.387	0.145	3.17005e-248	GC_meiosis	nsmce2
ndel1b	1.48559e-252	0.26271	0.297	0.086	3.23235e-248	GC_meiosis	ndel1b
snrpg1	3.58897e-252	0.555707	0.518	0.263	7.80887e-248	GC_meiosis	snrpg
psma81	1.52908e-250	0.565928	0.606	0.38	3.32698e-246	GC_meiosis	psma8
chchd3a	1.53819e-249	0.29761	0.354	0.119	3.34678e-245	GC_meiosis	chchd3a
fnta1	2.13997e-249	0.34352	0.362	0.126	4.65614e-245	GC_meiosis	fnta
brf2	8.66011e-249	0.270737	0.321	0.099	1.88427e-244	GC_meiosis	brf2
atp5if1b1	2.37318e-248	0.540865	0.555	0.308	5.16356e-244	GC_meiosis	atp5if1b
ube2t1	1.07775e-247	0.529722	0.426	0.189	2.34496e-243	GC_meiosis	ube2t
mrto41	1.30408e-247	0.50267	0.415	0.174	2.83742e-243	GC_meiosis	mrto4
dnajc4	1.03309e-245	0.269029	0.327	0.105	2.2478e-241	GC_meiosis	dnajc4
kdm4b	1.12609e-245	0.278157	0.355	0.119	2.45014e-241	GC_meiosis	kdm4b
ube2q1	8.51258e-245	0.27978	0.331	0.107	1.85217e-240	GC_meiosis	ube2q1
parp31	2.30688e-244	0.328954	0.436	0.174	5.0193e-240	GC_meiosis	parp3
mtpn	6.03896e-244	0.276756	0.372	0.126	1.31396e-239	GC_meiosis	mtpn
xrcc61	1.53625e-243	0.287208	0.357	0.122	3.34258e-239	GC_meiosis	xrcc6
sf1	2.00836e-243	0.291395	0.37	0.129	4.36979e-239	GC_meiosis	sf1
asf1bb	2.82664e-242	0.289838	0.355	0.121	6.1502e-238	GC_meiosis	asf1bb
si:ch211-198a12.6	8.81004e-242	0.263995	0.354	0.118	1.91689e-237	GC_meiosis	si:ch211-198a12.6
fam204a1	9.53548e-242	0.317846	0.406	0.154	2.07473e-237	GC_meiosis	fam204a
ccdc137	3.82667e-241	0.290442	0.363	0.128	8.32607e-237	GC_meiosis	ccdc137
bmi1b	2.56823e-240	0.258626	0.306	0.094	5.58796e-236	GC_meiosis	bmi1b
si:ch211-102c2.7	4.33359e-240	0.277098	0.336	0.111	9.42903e-236	GC_meiosis	si:ch211-102c2.7
si:dkey-185e18.7	4.34128e-240	0.284449	0.341	0.115	9.44576e-236	GC_meiosis	si:dkey-185e18.7
pomp1	1.01513e-238	0.575871	0.551	0.323	2.20871e-234	GC_meiosis	pomp
taf151	1.91195e-238	0.522904	0.503	0.261	4.16001e-234	GC_meiosis	taf15
mlst8	1.9503e-237	0.255134	0.306	0.095	4.24347e-233	GC_meiosis	mlst8
ewsr1a1	2.30334e-237	0.304262	0.401	0.153	5.0116e-233	GC_meiosis	ewsr1a
tmem167a	2.38248e-237	0.292139	0.362	0.127	5.1838e-233	GC_meiosis	tmem167a
ppp1r2	3.62973e-237	0.289824	0.352	0.122	7.89757e-233	GC_meiosis	ppp1r2
si:ch211-235e9.61	8.97147e-237	0.398167	0.369	0.14	1.95201e-232	GC_meiosis	si:ch211-235e9.6
pcmt	1.28001e-236	0.266411	0.353	0.121	2.78505e-232	GC_meiosis	pcmt
tomm20a1	2.12882e-236	0.493439	0.63	0.357	4.63188e-232	GC_meiosis	tomm20a
hectd11	2.34286e-236	0.295551	0.379	0.137	5.09759e-232	GC_meiosis	hectd1
nedd8l	2.44185e-236	0.333925	0.364	0.132	5.31298e-232	GC_meiosis	nedd8l
smad5	6.09662e-236	0.270654	0.332	0.109	1.3265e-231	GC_meiosis	smad5
cct71	1.60177e-235	0.487428	0.734	0.505	3.48514e-231	GC_meiosis	cct7
slmapb	2.52942e-235	0.295776	0.369	0.133	5.50351e-231	GC_meiosis	slmapb
rad23b1	6.53997e-235	0.285375	0.372	0.134	1.42297e-230	GC_meiosis	rad23b
fxr1	2.9285e-234	0.270897	0.327	0.108	6.37183e-230	GC_meiosis	fxr1
hddc31	1.85116e-233	0.296769	0.391	0.148	4.02774e-229	GC_meiosis	hddc3
cbx1a	2.13062e-233	0.359434	0.479	0.212	4.63581e-229	GC_meiosis	cbx1a
ascl1b	7.52285e-232	0.276069	0.331	0.11	1.63682e-227	GC_meiosis	ascl1b
batf3	6.53155e-231	0.26047	0.322	0.105	1.42114e-226	GC_meiosis	batf3
dynll2b1	7.66398e-231	0.583093	0.569	0.332	1.66753e-226	GC_meiosis	dynll2b
srp9	9.70123e-230	0.279779	0.339	0.114	2.11079e-225	GC_meiosis	srp9
rnaseh2b	1.64859e-229	0.371627	0.356	0.133	3.587e-225	GC_meiosis	rnaseh2b
thoc21	3.51638e-229	0.296302	0.41	0.158	7.65095e-225	GC_meiosis	thoc2
atp5fa11	1.37105e-228	0.447035	0.859	0.615	2.98314e-224	GC_meiosis	atp5fa1
sltm1	2.57647e-228	0.295503	0.399	0.152	5.60588e-224	GC_meiosis	sltm
matr3l1.1.11	2.809e-228	0.294049	0.405	0.156	6.11182e-224	GC_meiosis	matr3l1.1.1
lmnl3	6.91353e-228	0.45584	0.357	0.142	1.50424e-223	GC_meiosis	lmnl3
stx12	9.34381e-228	0.275549	0.353	0.125	2.03303e-223	GC_meiosis	stx12
tbca	3.22814e-227	0.557262	0.473	0.25	7.02379e-223	GC_meiosis	tbca
sf3b21	4.00239e-227	0.488866	0.506	0.264	8.7084e-223	GC_meiosis	sf3b2
acin1a1	1.51982e-226	0.483025	0.606	0.361	3.30684e-222	GC_meiosis	acin1a
u2af2a1	2.39068e-226	0.321594	0.416	0.168	5.20165e-222	GC_meiosis	u2af2a
si:dkey-188i13.11	3.06804e-226	0.509545	0.538	0.28	6.67543e-222	GC_meiosis	si:dkey-188i13.11
oaz1a	3.77954e-225	0.292133	0.886	0.64	8.22352e-221	GC_meiosis	oaz1a
znf865	4.85478e-225	0.315722	0.414	0.166	1.0563e-220	GC_meiosis	znf865
ptp4a2a	5.2925e-225	0.30156	0.348	0.125	1.15154e-220	GC_meiosis	ptp4a2a
psmd61	1.28114e-224	0.384256	0.38	0.152	2.78751e-220	GC_meiosis	psmd6
sypl2a1	1.79823e-224	0.317903	0.446	0.183	3.91259e-220	GC_meiosis	sypl2a
hnrnpua	1.95306e-224	0.277372	0.365	0.132	4.24948e-220	GC_meiosis	hnrnpua
psmc61	3.07704e-224	0.44837	0.405	0.178	6.69502e-220	GC_meiosis	psmc6
TXN	4.29853e-224	0.417716	0.886	0.703	9.35275e-220	GC_meiosis	TXN
dnajb6b	6.07117e-224	0.254907	0.3	0.095	1.32096e-219	GC_meiosis	dnajb6b
ndufa13	7.39971e-224	0.507839	0.498	0.27	1.61003e-219	GC_meiosis	ndufa1
nudcd3	8.33562e-224	0.276802	0.359	0.13	1.81366e-219	GC_meiosis	nudcd3
setd4	2.4646e-223	0.273897	0.3	0.095	5.36249e-219	GC_meiosis	setd4
ube2ib	1.55739e-222	0.393982	0.438	0.197	3.38857e-218	GC_meiosis	ube2ib
ppp2r5eb	5.60586e-222	0.275159	0.345	0.12	1.21972e-217	GC_meiosis	ppp2r5eb
rap1aa1	1.81338e-221	0.304327	0.373	0.14	3.94556e-217	GC_meiosis	rap1aa
usf1l	2.28148e-221	0.313748	0.366	0.136	4.96403e-217	GC_meiosis	usf1l
noc3l1	6.16388e-221	0.298467	0.383	0.147	1.34114e-216	GC_meiosis	noc3l
mad2l21	6.7928e-221	0.270222	0.344	0.121	1.47798e-216	GC_meiosis	mad2l2
ccdc124	8.83239e-220	0.314439	0.374	0.143	1.92175e-215	GC_meiosis	ccdc124
commd7	2.31503e-218	0.300576	0.351	0.128	5.03705e-214	GC_meiosis	commd7
rbm4.2	2.77198e-218	0.29592	0.398	0.157	6.03127e-214	GC_meiosis	rbm4.2
zgc:922871	2.11723e-217	0.503277	0.497	0.261	4.60666e-213	GC_meiosis	zgc:92287
coq7	1.77389e-215	0.251057	0.299	0.097	3.85964e-211	GC_meiosis	coq7
cnot3a	2.51069e-215	0.28749	0.366	0.138	5.46277e-211	GC_meiosis	cnot3a
si:ch211-173p18.31	4.15156e-215	0.271413	0.348	0.126	9.03297e-211	GC_meiosis	si:ch211-173p18.3
npm2a	1.05821e-214	0.353929	0.315	0.111	2.30245e-210	GC_meiosis	npm2a
polr2h	1.97855e-214	0.279218	0.328	0.115	4.30492e-210	GC_meiosis	polr2h
dpm11	9.30078e-214	0.285467	0.35	0.128	2.02366e-209	GC_meiosis	dpm1
psmd121	4.73158e-213	0.28182	0.36	0.134	1.0295e-208	GC_meiosis	psmd12
ndufs71	4.77614e-212	0.499214	0.517	0.282	1.03919e-207	GC_meiosis	ndufs7
kat8	1.94255e-210	0.26055	0.327	0.115	4.22659e-206	GC_meiosis	kat8
mtx21	3.77425e-210	0.359817	0.356	0.142	8.21202e-206	GC_meiosis	mtx2
zgc:101679	4.25932e-210	0.28044	0.331	0.119	9.26742e-206	GC_meiosis	zgc:101679
dync1li2	5.96501e-210	0.250891	0.32	0.111	1.29787e-205	GC_meiosis	dync1li2
si:ch211-235e9.8	1.20489e-209	0.282746	0.326	0.115	2.6216e-205	GC_meiosis	si:ch211-235e9.8
snrpd11	8.70913e-209	0.439441	0.729	0.414	1.89493e-204	GC_meiosis	snrpd1
si:ch211-210c8.7	1.22644e-206	0.281099	0.324	0.115	2.66849e-202	GC_meiosis	si:ch211-210c8.7
gnb1a1	1.49069e-206	0.360284	0.65	0.362	3.24344e-202	GC_meiosis	gnb1a
bsg	8.64873e-206	0.450182	0.677	0.453	1.88179e-201	GC_meiosis	bsg
atp5f1d1	1.1385e-205	0.492999	0.625	0.428	2.47714e-201	GC_meiosis	atp5f1d
slc25a3b1	9.1094e-205	0.401754	0.867	0.661	1.98202e-200	GC_meiosis	slc25a3b
srek1ip1	5.54784e-204	0.281342	0.361	0.139	1.2071e-199	GC_meiosis	srek1ip1
gtf2e21	8.94577e-204	0.454896	0.39	0.179	1.94642e-199	GC_meiosis	gtf2e2
etfb	1.91919e-202	0.312176	0.363	0.143	4.17578e-198	GC_meiosis	etfb
sept7b	2.64778e-202	0.279892	0.396	0.162	5.76105e-198	GC_meiosis	sept7b
samm50	3.06981e-202	0.252696	0.32	0.114	6.6793e-198	GC_meiosis	samm50
lsm14ab1	3.13123e-201	0.329062	0.494	0.229	6.81293e-197	GC_meiosis	lsm14ab
copa	6.97899e-201	0.260508	0.344	0.128	1.51849e-196	GC_meiosis	copa
cenps1	2.62015e-199	0.390481	0.355	0.147	5.70093e-195	GC_meiosis	cenps
zgc:1619731	2.87359e-198	0.267746	0.344	0.128	6.25237e-194	GC_meiosis	zgc:161973
wdr821	1.30978e-197	0.357681	0.36	0.148	2.84982e-193	GC_meiosis	wdr82
mrps211	1.69888e-197	0.367354	0.36	0.15	3.69642e-193	GC_meiosis	mrps21
atp5mc3b1	2.14549e-197	0.348422	0.985	0.837	4.66816e-193	GC_meiosis	atp5mc3b
mrps91	3.50737e-197	0.27076	0.35	0.134	7.63133e-193	GC_meiosis	mrps9
bud311	1.01684e-196	0.507009	0.507	0.298	2.21243e-192	GC_meiosis	bud31
snrnp2001	1.81874e-196	0.298	0.374	0.148	3.95721e-192	GC_meiosis	snrnp200
usp39	5.2572e-196	0.286677	0.341	0.13	1.14386e-191	GC_meiosis	usp39
tasor2	8.23304e-196	0.304298	0.366	0.148	1.79134e-191	GC_meiosis	tasor2
serinc1	9.66612e-196	0.291654	0.395	0.158	2.10315e-191	GC_meiosis	serinc1
sart11	1.00741e-195	0.352032	0.455	0.208	2.19193e-191	GC_meiosis	sart1
uba2	2.87508e-195	0.291057	0.319	0.117	6.25559e-191	GC_meiosis	uba2
dynll1	1.48153e-194	0.430064	0.651	0.372	3.22351e-190	GC_meiosis	dynll1
ahi1	4.68676e-193	0.252923	0.305	0.108	1.01974e-188	GC_meiosis	ahi1
emc21	7.7073e-193	0.283491	0.383	0.158	1.67695e-188	GC_meiosis	emc2
ptpn2b	8.63489e-193	0.251928	0.313	0.113	1.87878e-188	GC_meiosis	ptpn2b
si:ch211-199g17.2	3.25682e-192	0.265801	0.416	0.171	7.08618e-188	GC_meiosis	si:ch211-199g17.2
prpf61	4.39273e-192	0.267405	0.39	0.161	9.55771e-188	GC_meiosis	prpf6
sigmar1	1.53667e-191	0.367127	0.344	0.142	3.34348e-187	GC_meiosis	sigmar1
naa15b	3.56938e-191	0.266234	0.334	0.127	7.76625e-187	GC_meiosis	naa15b
fam53b1	7.61024e-191	0.270817	0.373	0.151	1.65584e-186	GC_meiosis	fam53b
rnf168	8.84229e-191	0.282187	0.322	0.121	1.9239e-186	GC_meiosis	rnf168
fnbp4	2.55217e-190	0.254667	0.353	0.138	5.55301e-186	GC_meiosis	fnbp4
psmd11	6.99745e-190	0.385548	0.414	0.192	1.52251e-185	GC_meiosis	psmd1
ss18l21	8.49872e-190	0.381632	0.36	0.149	1.84915e-185	GC_meiosis	ss18l2
gcsha	1.34128e-188	0.338079	0.331	0.131	2.91836e-184	GC_meiosis	gcsha
smim20	3.66224e-188	0.286657	0.327	0.125	7.96831e-184	GC_meiosis	smim20
s100u	1.0209e-187	0.273955	0.391	0.162	2.22127e-183	GC_meiosis	s100u
tmx11	1.7073e-187	0.291109	0.396	0.168	3.71474e-183	GC_meiosis	tmx1
si:ch211-207i20.3	2.51875e-187	0.255642	0.309	0.113	5.4803e-183	GC_meiosis	si:ch211-207i20.3
banf1	3.05662e-187	0.474592	0.471	0.254	6.65059e-183	GC_meiosis	banf1
si:dkey-6i22.51	3.47812e-187	0.287735	0.34	0.132	7.5677e-183	GC_meiosis	si:dkey-6i22.5
cbx3a1	1.01041e-186	0.44311	0.705	0.484	2.19844e-182	GC_meiosis	cbx3a
cd2bp21	5.73373e-186	0.385613	0.38	0.172	1.24755e-181	GC_meiosis	cd2bp2
cdk5rap3	9.21989e-185	0.264403	0.35	0.14	2.00606e-180	GC_meiosis	cdk5rap3
cox6b11	1.47934e-184	0.346323	0.391	0.166	3.21875e-180	GC_meiosis	cox6b1
prpf391	1.47357e-183	0.355535	0.366	0.158	3.20619e-179	GC_meiosis	prpf39
ccni	1.78654e-183	0.364125	0.754	0.492	3.88714e-179	GC_meiosis	ccni
rsrc2	9.60482e-183	0.323551	0.351	0.146	2.08982e-178	GC_meiosis	rsrc2
mesd	1.82151e-181	0.304396	0.371	0.159	3.96324e-177	GC_meiosis	mesd
gstm.11	2.03306e-181	0.418426	0.74	0.54	4.42353e-177	GC_meiosis	gstm.1
dldh	2.47913e-181	0.324045	0.435	0.205	5.39408e-177	GC_meiosis	dldh
psma51	3.14667e-180	0.514986	0.501	0.304	6.84652e-176	GC_meiosis	psma5
alg13	2.65808e-179	0.330503	0.333	0.133	5.78344e-175	GC_meiosis	alg13
larp71	5.83687e-179	0.308132	0.373	0.16	1.26999e-174	GC_meiosis	larp7
mccc2	1.76722e-178	0.266088	0.314	0.119	3.84512e-174	GC_meiosis	mccc2
uqcrh1	2.48473e-178	0.466532	0.637	0.459	5.40628e-174	GC_meiosis	uqcrh
rps19bp1	6.87793e-178	0.397162	0.346	0.154	1.4965e-173	GC_meiosis	rps19bp1
si:dkey-33c12.41	7.34066e-178	0.418476	0.556	0.334	1.59718e-173	GC_meiosis	si:dkey-33c12.4
ccdc130	7.21882e-177	0.265036	0.323	0.126	1.57067e-172	GC_meiosis	ccdc130
nasp	2.98998e-175	0.253245	0.62	0.317	6.5056e-171	GC_meiosis	nasp
rbbp61	1.66988e-174	0.291547	0.453	0.215	3.63333e-170	GC_meiosis	rbbp6
tspan3a	1.69023e-172	0.263328	0.392	0.169	3.6776e-168	GC_meiosis	tspan3a
ndufv1	9.70776e-172	0.265934	0.353	0.148	2.11221e-167	GC_meiosis	ndufv1
hnrnpk	1.84115e-171	0.308674	0.408	0.189	4.00597e-167	GC_meiosis	hnrnpk
rchy1	1.99961e-171	0.291436	0.312	0.124	4.35076e-167	GC_meiosis	rchy1
ktn1	1.00623e-170	0.286053	0.373	0.16	2.18935e-166	GC_meiosis	ktn1
smco4	2.1812e-169	0.260265	0.349	0.145	4.74585e-165	GC_meiosis	smco4
ndufs21	2.68394e-169	0.385752	0.381	0.181	5.83972e-165	GC_meiosis	ndufs2
jagn1b	3.78554e-168	0.265349	0.372	0.161	8.23657e-164	GC_meiosis	jagn1b
upf3b	3.29874e-167	0.252008	0.333	0.134	7.1774e-163	GC_meiosis	upf3b
hadhb1	6.24218e-167	0.326024	0.351	0.155	1.35817e-162	GC_meiosis	hadhb
rnf4	2.25294e-165	0.313326	0.296	0.117	4.90195e-161	GC_meiosis	rnf4
chrac11	7.15128e-165	0.438826	0.404	0.212	1.55598e-160	GC_meiosis	chrac1
vamp3	3.52806e-164	0.385656	0.448	0.234	7.67635e-160	GC_meiosis	vamp3
ndufa4l	3.95636e-164	0.340468	0.905	0.744	8.60825e-160	GC_meiosis	ndufa4l
si:ch211-226l4.6	6.60995e-163	0.328431	0.445	0.207	1.43819e-158	GC_meiosis	si:ch211-226l4.6
pgam1a1	5.61795e-162	0.300549	0.351	0.154	1.22235e-157	GC_meiosis	pgam1a
gabarapb	9.71914e-162	0.401618	0.656	0.46	2.11469e-157	GC_meiosis	gabarapb
pole31	3.75164e-161	0.313289	0.358	0.158	8.16281e-157	GC_meiosis	pole3
dnajc81	7.3655e-160	0.314882	0.338	0.148	1.60259e-155	GC_meiosis	dnajc8
eif3s101	2.23732e-159	0.43096	0.488	0.285	4.86796e-155	GC_meiosis	eif3s10
clns1a	1.74665e-157	0.264046	0.308	0.125	3.80036e-153	GC_meiosis	clns1a
vrk11	3.69263e-157	0.26926	0.342	0.147	8.03443e-153	GC_meiosis	vrk1
calm1a	1.80431e-154	0.322383	0.554	0.317	3.92582e-150	GC_meiosis	calm1a
ptges3b1	2.25882e-154	0.403463	0.381	0.195	4.91474e-150	GC_meiosis	ptges3b
si:ch211-276i12.111	5.66564e-152	0.297708	0.322	0.14	1.23273e-147	GC_meiosis	si:ch211-276i12.11
ppifb	1.84081e-150	0.379497	0.341	0.163	4.00524e-146	GC_meiosis	ppifb
rwdd11	2.0261e-150	0.450503	0.441	0.265	4.40838e-146	GC_meiosis	rwdd1
nkap1	2.02389e-149	0.285493	0.416	0.203	4.40357e-145	GC_meiosis	nkap
vdac3	3.12851e-149	0.252066	0.412	0.196	6.80701e-145	GC_meiosis	vdac3
csnk2a1	6.70121e-146	0.358519	0.431	0.233	1.45805e-141	GC_meiosis	csnk2a1
mfap11	7.25283e-146	0.27792	0.319	0.138	1.57807e-141	GC_meiosis	mfap1
ubap2b1	1.21966e-144	0.334145	0.424	0.226	2.65374e-140	GC_meiosis	ubap2b
anp32b	2.52685e-144	0.433596	0.405	0.231	5.49792e-140	GC_meiosis	anp32b
cope1	6.30626e-144	0.386748	0.385	0.205	1.37212e-139	GC_meiosis	cope
gstp11	3.09832e-142	0.422197	0.556	0.352	6.74132e-138	GC_meiosis	gstp1
snw11	5.55009e-142	0.269043	0.368	0.174	1.20759e-137	GC_meiosis	snw1
nktr	9.9168e-142	0.262944	0.363	0.17	2.1577e-137	GC_meiosis	nktr
gatd3a	1.51986e-141	0.276751	0.337	0.153	3.30691e-137	GC_meiosis	gatd3a
ddx231	1.73761e-141	0.265067	0.397	0.195	3.78069e-137	GC_meiosis	ddx23
rpf11	8.29776e-140	0.302198	0.365	0.179	1.80543e-135	GC_meiosis	rpf1
snrpd21	2.57763e-139	0.487379	0.508	0.33	5.60841e-135	GC_meiosis	snrpd2
slbp1	5.26762e-139	0.402918	0.41	0.216	1.14613e-134	GC_meiosis	slbp
kbtbd81	3.99612e-137	0.257264	0.356	0.167	8.69475e-133	GC_meiosis	kbtbd8
arhgdia	1.34603e-136	0.273735	0.443	0.232	2.92869e-132	GC_meiosis	arhgdia
rnf21	4.75705e-134	0.275673	0.38	0.189	1.03504e-129	GC_meiosis	rnf2
mphosph101	1.0702e-133	0.353576	0.358	0.181	2.32854e-129	GC_meiosis	mphosph10
orc41	1.22471e-133	0.341716	0.324	0.158	2.66473e-129	GC_meiosis	orc4
lyrm4	1.81979e-133	0.329725	0.307	0.144	3.9595e-129	GC_meiosis	lyrm4
ddost1	2.19868e-132	0.262347	0.354	0.169	4.78388e-128	GC_meiosis	ddost
vcp1	1.60586e-131	0.42116	0.433	0.264	3.49403e-127	GC_meiosis	vcp
psmc31	7.96711e-131	0.304672	0.34	0.166	1.73348e-126	GC_meiosis	psmc3
ube2ia	9.50822e-130	0.294217	0.351	0.173	2.0688e-125	GC_meiosis	ube2ia
abcf11	1.6214e-129	0.276631	0.384	0.193	3.52785e-125	GC_meiosis	abcf1
tardbpl	2.02523e-127	0.258575	0.344	0.166	4.4065e-123	GC_meiosis	tardbpl
atp5md1	4.23763e-127	0.441134	0.448	0.29	9.22024e-123	GC_meiosis	atp5md
ndufb31	2.02497e-125	0.421254	0.395	0.233	4.40593e-121	GC_meiosis	ndufb3
dazl1	4.67008e-125	0.358884	0.382	0.203	1.01612e-120	GC_meiosis	dazl
lamtor5	5.58246e-125	0.377279	0.344	0.183	1.21463e-120	GC_meiosis	lamtor5
gtf2f11	2.30278e-124	0.253077	0.418	0.218	5.01039e-120	GC_meiosis	gtf2f1
hspa8	1.36818e-121	0.274612	0.97	0.812	2.97689e-117	GC_meiosis	hspa8
psma41	1.75896e-121	0.435275	0.447	0.291	3.82714e-117	GC_meiosis	psma4
psma6b1	2.14593e-121	0.281322	0.313	0.149	4.66912e-117	GC_meiosis	psma6b
zgc:865981	1.10402e-120	0.254134	0.368	0.187	2.40212e-116	GC_meiosis	zgc:86598
ndufs41	1.51538e-120	0.378078	0.35	0.191	3.29716e-116	GC_meiosis	ndufs4
si:ch211-282b22.1	1.86491e-120	0.272489	0.324	0.156	4.05767e-116	GC_meiosis	si:ch211-282b22.1
ak2	4.37316e-120	0.393547	0.433	0.275	9.51513e-116	GC_meiosis	ak2
calm3a.11	2.62649e-119	0.33829	0.4	0.229	5.71472e-115	GC_meiosis	calm3a.1
zgc:1119861	5.47163e-119	0.266196	0.587	0.365	1.19052e-114	GC_meiosis	zgc:111986
polr3f1	2.33142e-115	0.317601	0.33	0.173	5.0727e-111	GC_meiosis	polr3f
cox4i11	1.28295e-114	0.284038	0.892	0.782	2.79143e-110	GC_meiosis	cox4i1
brk11	5.78648e-112	0.382659	0.436	0.282	1.25902e-107	GC_meiosis	brk1
ppm1g	1.5611e-111	0.277082	0.353	0.186	3.39664e-107	GC_meiosis	ppm1g
ppp2r2d	4.08886e-111	0.281458	0.33	0.169	8.89654e-107	GC_meiosis	ppp2r2d
s100a1	1.00347e-110	0.270532	0.375	0.174	2.18335e-106	GC_meiosis	s100a1
mif1	3.20227e-110	0.356892	0.57	0.388	6.9675e-106	GC_meiosis	mif
fabp3	3.23722e-110	0.327364	0.444	0.268	7.04355e-106	GC_meiosis	fabp3
psmd3	8.4424e-110	0.313658	0.271	0.129	1.8369e-105	GC_meiosis	psmd3
glrx3	6.93765e-109	0.304774	0.3	0.15	1.50949e-104	GC_meiosis	glrx3
seta1	2.4532e-107	0.322384	0.628	0.459	5.33767e-103	GC_meiosis	seta
cox7c1	9.5598e-107	0.351235	0.609	0.456	2.08002e-102	GC_meiosis	cox7c
hsbp1b	3.6151e-106	0.297329	0.367	0.205	7.86574e-102	GC_meiosis	hsbp1b
selenow1	1.95967e-105	0.306648	0.598	0.445	4.26386e-101	GC_meiosis	selenow1
pgam51	1.82155e-104	0.258246	0.319	0.162	3.96333e-100	GC_meiosis	pgam5
gapdhs1	9.39753e-104	0.313013	0.732	0.567	2.04472e-99	GC_meiosis	gapdhs
sf3b61	1.25107e-103	0.313532	0.44	0.276	2.72207e-99	GC_meiosis	sf3b6
elavl21	1.71889e-103	0.369382	0.445	0.275	3.73995e-99	GC_meiosis	elavl2
u2af2b1	1.11215e-102	0.306398	0.471	0.298	2.41982e-98	GC_meiosis	u2af2b
rpn1	1.7229e-102	0.268584	0.341	0.182	3.74868e-98	GC_meiosis	rpn1
pdap1a1	6.61068e-102	0.402345	0.389	0.248	1.43835e-97	GC_meiosis	pdap1a
pnn1	1.20501e-101	0.320037	0.368	0.214	2.62186e-97	GC_meiosis	pnn
buc	1.74867e-101	0.304995	0.277	0.13	3.80476e-97	GC_meiosis	buc
pfdn41	2.22853e-101	0.352433	0.396	0.246	4.84883e-97	GC_meiosis	pfdn4
paip2b1	7.74346e-100	0.393254	0.514	0.404	1.68482e-95	GC_meiosis	paip2b
dcaf13	2.4503e-99	0.281926	0.276	0.138	5.33136e-95	GC_meiosis	dcaf13
eif61	1.00787e-98	0.425147	0.399	0.267	2.19292e-94	GC_meiosis	eif6
cct2.11	1.73221e-98	0.364122	0.589	0.457	3.76893e-94	GC_meiosis	cct2.1
nifk1	1.92652e-98	0.2993	0.317	0.17	4.19172e-94	GC_meiosis	nifk
srsf5a1	6.90167e-98	0.32375	0.674	0.55	1.50167e-93	GC_meiosis	srsf5a
rac1a	2.48491e-95	0.298371	0.347	0.198	5.40667e-91	GC_meiosis	rac1a
sec11a1	3.18857e-94	0.280432	0.36	0.206	6.93768e-90	GC_meiosis	sec11a
syf2	8.29208e-94	0.340969	0.377	0.238	1.80419e-89	GC_meiosis	syf2
cdv31	1.98452e-93	0.308236	0.345	0.2	4.31793e-89	GC_meiosis	cdv3
ndufb61	2.06762e-93	0.344887	0.358	0.214	4.49873e-89	GC_meiosis	ndufb6
suclg1	6.50741e-92	0.352942	0.337	0.202	1.41588e-87	GC_meiosis	suclg1
syncrip1	1.30565e-90	0.369716	0.571	0.467	2.84083e-86	GC_meiosis	syncrip
ndufa111	8.44273e-89	0.344096	0.346	0.209	1.83697e-84	GC_meiosis	ndufa11
chtopa	9.0443e-89	0.307224	0.35	0.207	1.96786e-84	GC_meiosis	chtopa
ndufb41	2.45865e-88	0.383636	0.474	0.354	5.34952e-84	GC_meiosis	ndufb4
arpc3	1.22663e-83	0.298391	0.45	0.31	2.6689e-79	GC_meiosis	arpc3
uqcrfs1	1.90214e-83	0.365646	0.448	0.326	4.13869e-79	GC_meiosis	uqcrfs1
myl12.2	1.02358e-81	0.375362	0.358	0.237	2.2271e-77	GC_meiosis	myl12.2
uqcrb1	1.73068e-81	0.361248	0.512	0.402	3.76561e-77	GC_meiosis	uqcrb
psma6a1	4.11712e-81	0.325231	0.322	0.196	8.95803e-77	GC_meiosis	psma6a
fen11	1.34888e-80	0.322445	0.349	0.22	2.9349e-76	GC_meiosis	fen1
ube2v1	1.63891e-80	0.328435	0.381	0.255	3.56594e-76	GC_meiosis	ube2v1
sdhc	1.44967e-79	0.328028	0.329	0.206	3.15419e-75	GC_meiosis	sdhc
dad1	9.49141e-79	0.346706	0.465	0.334	2.06514e-74	GC_meiosis	dad1
rps27l1	6.78001e-78	0.380245	0.429	0.311	1.47519e-73	GC_meiosis	rps27l
pfdn61	1.80695e-77	0.27872	0.344	0.209	3.93157e-73	GC_meiosis	pfdn6
psmd141	2.4574e-77	0.308518	0.296	0.174	5.3468e-73	GC_meiosis	psmd14
snrpe1	9.72607e-77	0.262833	0.507	0.343	2.1162e-72	GC_meiosis	snrpe
psmc41	4.0863e-76	0.284878	0.32	0.195	8.89097e-72	GC_meiosis	psmc4
rfc41	1.10751e-75	0.346943	0.333	0.208	2.40972e-71	GC_meiosis	rfc4
nop21	1.37347e-75	0.274323	0.401	0.248	2.9884e-71	GC_meiosis	nop2
pfn2l1	3.17484e-71	0.319174	0.5	0.402	6.90781e-67	GC_meiosis	pfn2l
psma21	5.58337e-70	0.313316	0.387	0.271	1.21483e-65	GC_meiosis	psma2
ubr71	7.53598e-70	0.267343	0.34	0.213	1.63968e-65	GC_meiosis	ubr7
ywhae1	2.98021e-68	0.295015	0.362	0.244	6.48434e-64	GC_meiosis	ywhae1
mrps111	1.438e-67	0.276549	0.269	0.158	3.1288e-63	GC_meiosis	mrps11
cct51	8.05551e-67	0.259838	0.595	0.463	1.75272e-62	GC_meiosis	cct5
nudc1	3.62003e-64	0.287706	0.409	0.286	7.87646e-60	GC_meiosis	nudc
snrpb1	4.05079e-64	0.250375	0.572	0.412	8.81371e-60	GC_meiosis	snrpb
lsm1	2.4961e-63	0.261231	0.285	0.172	5.43101e-59	GC_meiosis	lsm1
hmgb3b	8.87953e-63	0.265987	0.329	0.212	1.93201e-58	GC_meiosis	hmgb3b
zmat5	6.43783e-61	0.256874	0.254	0.15	1.40074e-56	GC_meiosis	zmat5
ewsr1b	4.62948e-59	0.262931	0.3	0.191	1.00728e-54	GC_meiosis	ewsr1b
uqcrc2b1	6.62642e-58	0.267548	0.294	0.189	1.44178e-53	GC_meiosis	uqcrc2b
ndufa21	1.27374e-57	0.268596	0.273	0.168	2.77141e-53	GC_meiosis	ndufa2
meaf61	2.26614e-56	0.265451	0.302	0.199	4.93066e-52	GC_meiosis	meaf6
zgc:1629441	3.4311e-56	0.298348	0.459	0.368	7.4654e-52	GC_meiosis	zgc:162944
ywhaba	1.4867e-55	0.294401	0.513	0.436	3.23475e-51	GC_meiosis	ywhaba
ndufb71	3.35546e-54	0.285762	0.455	0.356	7.30082e-50	GC_meiosis	ndufb7
polr2d1	5.20297e-54	0.269425	0.36	0.257	1.13206e-49	GC_meiosis	polr2d
mrpl211	1.01567e-52	0.278749	0.296	0.196	2.20989e-48	GC_meiosis	mrpl21
arl6ip1	7.41152e-50	0.277422	0.449	0.359	1.6126e-45	GC_meiosis	arl6ip1
rnps1	6.47452e-49	0.261209	0.308	0.212	1.40873e-44	GC_meiosis	rnps1
mapre1a	4.25099e-48	0.281958	0.314	0.222	9.24931e-44	GC_meiosis	mapre1a
cycsb1	7.67414e-47	0.268667	0.418	0.328	1.66974e-42	GC_meiosis	cycsb
sub1a1	9.60853e-45	0.343302	0.457	0.388	2.09062e-40	GC_meiosis	sub1a
magoh1	2.27416e-43	0.274426	0.391	0.304	4.94811e-39	GC_meiosis	magoh
psma31	2.54131e-43	0.277509	0.391	0.31	5.52938e-39	GC_meiosis	psma3
ndufb91	3.88407e-42	0.278277	0.368	0.29	8.45096e-38	GC_meiosis	ndufb9
snrpa11	1.05172e-41	0.277041	0.327	0.242	2.28833e-37	GC_meiosis	snrpa1
eif4a31	8.96604e-39	0.272574	0.372	0.299	1.95083e-34	GC_meiosis	eif4a3
dnajc91	5.97764e-37	0.265788	0.329	0.248	1.30062e-32	GC_meiosis	dnajc9
sf3a21	2.14826e-34	0.274182	0.315	0.245	4.67418e-30	GC_meiosis	sf3a2
vdac11	2.1407e-32	0.269786	0.408	0.355	4.65774e-28	GC_meiosis	vdac1
ndufb101	3.12777e-31	0.252257	0.344	0.279	6.80541e-27	GC_meiosis	ndufb10
atp5mc3a	2.3962e-30	0.259099	0.36	0.303	5.21364e-26	GC_meiosis	atp5mc3a
cyc1	3.27669e-30	0.256169	0.306	0.242	7.12943e-26	GC_meiosis	cyc1
ndufa61	1.94524e-23	0.256714	0.363	0.321	4.23245e-19	GC_meiosis	ndufa6

## Sheet: GC_Post_meio
	p_val	avg_logFC	pct.1	pct.2	p_val_adj	cluster	gene
si:dkey-37o8.1	0	1.90487	0.886	0.127	0	Post_meio_GC	si:dkey-37o8.1
si:dkey-208k4.2	0	1.65404	0.855	0.096	0	Post_meio_GC	si:dkey-208k4.2
cldnd	0	1.6169	0.978	0.14	0	Post_meio_GC	cldnd
si:dkey-241l7.2	0	1.51467	0.989	0.128	0	Post_meio_GC	si:dkey-241l7.2
pabpn1l	0	1.46142	0.843	0.163	0	Post_meio_GC	pabpn1l
zar1	0	1.46102	0.872	0.128	0	Post_meio_GC	zar1
zp3a.2	0	1.4245	0.841	0.102	0	Post_meio_GC	zp3a.2
zp3b	0	1.41046	0.857	0.103	0	Post_meio_GC	zp3b
si:ch211-14a17.7	0	1.40081	0.833	0.1	0	Post_meio_GC	si:ch211-14a17.7
larp6b	0	1.33974	0.819	0.129	0	Post_meio_GC	larp6b
si:dkeyp-50f7.2	0	1.30293	0.868	0.137	0	Post_meio_GC	si:dkeyp-50f7.2
h1m	0	1.28286	0.918	0.114	0	Post_meio_GC	h1m
zp2.6	0	1.2774	0.785	0.082	0	Post_meio_GC	zp2.6
npm2b	0	1.23577	0.836	0.158	0	Post_meio_GC	npm2b
zp3.2	0	1.23124	0.84	0.109	0	Post_meio_GC	zp3.2
si:ch211-250e5.16	0	1.22995	0.825	0.106	0	Post_meio_GC	si:ch211-250e5.16
zp2.5	0	1.20108	0.854	0.112	0	Post_meio_GC	zp2.5
crp2	0	1.19514	0.852	0.099	0	Post_meio_GC	crp2
ccna1	0	1.19282	0.812	0.099	0	Post_meio_GC	ccna1
ddx39ab	0	1.18593	0.836	0.197	0	Post_meio_GC	ddx39ab
zp3a.1	0	1.17703	0.748	0.098	0	Post_meio_GC	zp3a.1
ccdc106b	0	1.16706	0.78	0.121	0	Post_meio_GC	ccdc106b
si:dkey-19b23.11	0	1.16557	0.801	0.114	0	Post_meio_GC	si:dkey-19b23.11
lsm14b	0	1.13605	0.818	0.115	0	Post_meio_GC	lsm14b
zp2.2	0	1.13106	0.75	0.085	0	Post_meio_GC	zp2.2
dnd11	0	1.13042	0.812	0.203	0	Post_meio_GC	dnd1
mt2	0	1.10805	0.85	0.131	0	Post_meio_GC	mt2
zp2.3	0	1.09832	0.743	0.088	0	Post_meio_GC	zp2.3
ctss2.1	0	1.05119	0.862	0.141	0	Post_meio_GC	ctss2.1
si:ch211-125e6.12	0	1.04575	0.718	0.087	0	Post_meio_GC	si:ch211-125e6.12
eif5a21	0	1.03971	0.918	0.38	0	Post_meio_GC	eif5a2
si:ch211-132b12.8	0	1.0393	0.774	0.093	0	Post_meio_GC	si:ch211-132b12.8
zgc:566991	0	1.03561	0.817	0.237	0	Post_meio_GC	zgc:56699
tuba4l	0	1.02195	0.797	0.142	0	Post_meio_GC	tuba4l
nasp1	0	1.00527	0.94	0.324	0	Post_meio_GC	nasp
si:ch211-12h2.8	0	0.997931	0.776	0.105	0	Post_meio_GC	si:ch211-12h2.8
birc5b	0	0.990978	0.751	0.11	0	Post_meio_GC	birc5b
zgc:171779	0	0.987715	0.716	0.106	0	Post_meio_GC	zgc:171779
zp2.1	0	0.986347	0.682	0.084	0	Post_meio_GC	zp2.1
zar1l	0	0.980102	0.741	0.101	0	Post_meio_GC	zar1l
cdca7a	0	0.964024	0.775	0.169	0	Post_meio_GC	cdca7a
rpa31	0	0.962093	0.8	0.263	0	Post_meio_GC	rpa3
s100a11	0	0.959729	0.802	0.169	0	Post_meio_GC	s100a1
gapdh	0	0.959457	0.8	0.146	0	Post_meio_GC	gapdh
spink2.1	0	0.947501	0.762	0.14	0	Post_meio_GC	spink2.1
zp3	0	0.939344	0.794	0.098	0	Post_meio_GC	zp3
avd	0	0.930902	0.733	0.104	0	Post_meio_GC	avd
org	0	0.925059	0.809	0.258	0	Post_meio_GC	org
elavl22	0	0.920647	0.823	0.27	0	Post_meio_GC	elavl2
pabpc1l	0	0.913513	0.757	0.127	0	Post_meio_GC	pabpc1l
snu13b1	0	0.901999	0.906	0.355	0	Post_meio_GC	snu13b
cldng	0	0.899906	0.822	0.098	0	Post_meio_GC	cldng
gyg1a	0	0.89639	0.845	0.228	0	Post_meio_GC	gyg1a
zgc:136254	0	0.895393	0.711	0.091	0	Post_meio_GC	zgc:136254
mad2l1	0	0.888224	0.77	0.2	0	Post_meio_GC	mad2l1
ubc2	0	0.877211	0.991	0.792	0	Post_meio_GC	ubc
si:dkey-241l7.4	0	0.872059	0.73	0.099	0	Post_meio_GC	si:dkey-241l7.4
map1lc3c	0	0.871275	0.751	0.113	0	Post_meio_GC	map1lc3c
siva1	0	0.866148	0.761	0.146	0	Post_meio_GC	siva1
si:zfos-1505d6.3	0	0.862459	0.649	0.089	0	Post_meio_GC	si:zfos-1505d6.3
snrpe2	0	0.85905	0.857	0.339	0	Post_meio_GC	snrpe
si:dkey-241l7.6	0	0.856314	0.707	0.089	0	Post_meio_GC	si:dkey-241l7.6
cox17	0	0.84685	0.77	0.231	0	Post_meio_GC	cox17
ssb	0	0.840593	0.723	0.137	0	Post_meio_GC	ssb
khdrbs1a1	0	0.825865	0.993	0.632	0	Post_meio_GC	khdrbs1a
ccnb1	0	0.821298	0.781	0.13	0	Post_meio_GC	ccnb1
zp2l1	0	0.815053	0.701	0.1	0	Post_meio_GC	zp2l1
si:dkey-240e12.6	0	0.814741	0.673	0.087	0	Post_meio_GC	si:dkey-240e12.6
bzw1b	0	0.813749	0.813	0.271	0	Post_meio_GC	bzw1b
mcm4	0	0.809257	0.722	0.201	0	Post_meio_GC	mcm4
epcam	0	0.804464	0.724	0.12	0	Post_meio_GC	epcam
tmsb5	0	0.790072	0.75	0.113	0	Post_meio_GC	tmsb5
emc6	0	0.783788	0.741	0.193	0	Post_meio_GC	emc6
zgc:173856	0	0.782109	0.658	0.094	0	Post_meio_GC	zgc:173856
dynll2a	0	0.775071	0.711	0.161	0	Post_meio_GC	dynll2a
snrpd3l1	0	0.773644	0.745	0.245	0	Post_meio_GC	snrpd3l
rrm2.1	0	0.772419	0.839	0.228	0	Post_meio_GC	rrm2.1
snrpb2	0	0.769593	0.909	0.409	0	Post_meio_GC	snrpb
spcs3	0	0.76236	0.749	0.219	0	Post_meio_GC	spcs3
si:dkey-241l7.5	0	0.75476	0.672	0.09	0	Post_meio_GC	si:dkey-241l7.5
si:dkey-90l23.1	0	0.751961	0.628	0.098	0	Post_meio_GC	si:dkey-90l23.1
uqcr10	0	0.749791	0.756	0.275	0	Post_meio_GC	uqcr10
snrpa12	0	0.744423	0.748	0.229	0	Post_meio_GC	snrpa1
hspa5	0	0.742192	0.737	0.228	0	Post_meio_GC	hspa5
timm9	0	0.741511	0.657	0.142	0	Post_meio_GC	timm9
snrpc	0	0.74146	0.724	0.209	0	Post_meio_GC	snrpc
si:ch211-251f6.7	0	0.7398	0.512	0.069	0	Post_meio_GC	si:ch211-251f6.7
fbl1	0	0.736115	0.795	0.285	0	Post_meio_GC	fbl
kpna7	0	0.733043	0.685	0.088	0	Post_meio_GC	kpna7
si:dkeyp-98a7.9	0	0.732627	0.727	0.099	0	Post_meio_GC	si:dkeyp-98a7.9
sap181	0	0.725652	0.765	0.294	0	Post_meio_GC	sap18
lamp2	0	0.723398	0.702	0.104	0	Post_meio_GC	lamp2
h2afx	0	0.721954	0.641	0.111	0	Post_meio_GC	h2afx
eif4e1b1	0	0.721319	0.736	0.226	0	Post_meio_GC	eif4e1b
si:dkey-152b24.6	0	0.71795	0.649	0.084	0	Post_meio_GC	si:dkey-152b24.6
srsf2a	0	0.717724	0.73	0.241	0	Post_meio_GC	srsf2a
zgc:77118	0	0.705262	0.675	0.096	0	Post_meio_GC	zgc:77118
zgc:195245	0	0.70495	0.691	0.094	0	Post_meio_GC	zgc:195245
zgc:114123	0	0.69544	0.667	0.111	0	Post_meio_GC	zgc:114123
ccnb2	0	0.692996	0.684	0.099	0	Post_meio_GC	ccnb2
ddx6	0	0.686928	0.68	0.19	0	Post_meio_GC	ddx6
btg4	0	0.672479	0.622	0.097	0	Post_meio_GC	btg4
blcap	0	0.671512	0.672	0.168	0	Post_meio_GC	blcap
zglp11	0	0.670768	0.716	0.179	0	Post_meio_GC	zglp1
si:ch73-189n23.1	0	0.665687	0.641	0.091	0	Post_meio_GC	si:ch73-189n23.1
gtf2a1l	0	0.665518	0.642	0.108	0	Post_meio_GC	gtf2a1l
larp6a	0	0.658903	0.655	0.127	0	Post_meio_GC	larp6a
si:dkeyp-46h3.2	0	0.656776	0.671	0.115	0	Post_meio_GC	si:dkeyp-46h3.2
lsm12	0	0.654318	0.684	0.163	0	Post_meio_GC	lsm1
timm8b	0	0.653072	0.679	0.173	0	Post_meio_GC	timm8b
acp5a	0	0.651212	0.674	0.1	0	Post_meio_GC	acp5a
rcc1	0	0.648489	0.639	0.113	0	Post_meio_GC	rcc1
nsmce4a	0	0.646355	0.634	0.1	0	Post_meio_GC	nsmce4a
u2af11	0	0.638292	0.709	0.24	0	Post_meio_GC	u2af1
taf10	0	0.631708	0.643	0.143	0	Post_meio_GC	taf10
wu:fi42e03	0	0.629067	0.574	0.081	0	Post_meio_GC	wu:fi42e03
srsf10b	0	0.623503	0.607	0.12	0	Post_meio_GC	srsf10b
rpain	0	0.622672	0.612	0.094	0	Post_meio_GC	rpain
smx5.1	0	0.620969	0.584	0.084	0	Post_meio_GC	smx5.1
tbl2	0	0.6159	0.64	0.113	0	Post_meio_GC	tbl2
g3bp1	0	0.613313	0.648	0.158	0	Post_meio_GC	g3bp1
zgc:55888	0	0.61047	0.59	0.107	0	Post_meio_GC	zgc:55888
plod3	0	0.609898	0.603	0.106	0	Post_meio_GC	plod3
si:dkeyp-98a7.4	0	0.608835	0.618	0.094	0	Post_meio_GC	si:dkeyp-98a7.4
si:ch211-69g19.2	0	0.6049	0.64	0.134	0	Post_meio_GC	si:ch211-69g19.2
eif4a1a	0	0.60363	0.706	0.218	0	Post_meio_GC	eif4a1a
igf2bp3	0	0.599888	0.673	0.157	0	Post_meio_GC	igf2bp3
mrpl28	0	0.598391	0.65	0.139	0	Post_meio_GC	mrpl28
si:ch211-145c1.1	0	0.594577	0.606	0.087	0	Post_meio_GC	si:ch211-145c1.1
zgc:171776	0	0.590282	0.631	0.092	0	Post_meio_GC	zgc:171776
alkbh4	0	0.588194	0.624	0.107	0	Post_meio_GC	alkbh4
nipsnap3a	0	0.586795	0.598	0.102	0	Post_meio_GC	nipsnap3a
zgc:152652	0	0.58443	0.602	0.114	0	Post_meio_GC	zgc:152652
thop1	0	0.581839	0.662	0.176	0	Post_meio_GC	thop1
BX537276.1	0	0.580932	0.579	0.067	0	Post_meio_GC	BX537276.1
rab5if	0	0.580219	0.619	0.145	0	Post_meio_GC	rab5if
hsp90b1	0	0.579962	0.635	0.151	0	Post_meio_GC	hsp90b1
rnps11	0	0.578078	0.668	0.203	0	Post_meio_GC	rnps1
si:ch211-59o9.10	0	0.578063	0.596	0.104	0	Post_meio_GC	si:ch211-59o9.10
zgc:171480	0	0.572828	0.636	0.157	0	Post_meio_GC	zgc:171480
smn1	0	0.571944	0.635	0.152	0	Post_meio_GC	smn1
bxdc21	0	0.570375	0.64	0.179	0	Post_meio_GC	bxdc2
cdca8	0	0.567599	0.59	0.117	0	Post_meio_GC	cdca8
wdr46	0	0.562721	0.594	0.146	0	Post_meio_GC	wdr46
mrpl48	0	0.55886	0.569	0.111	0	Post_meio_GC	mrpl48
pcid2	0	0.558607	0.626	0.123	0	Post_meio_GC	pcid2
chia.4	0	0.55673	0.54	0.088	0	Post_meio_GC	chia.4
nanos3	0	0.55453	0.556	0.086	0	Post_meio_GC	nanos3
cpeb1b	0	0.554151	0.602	0.109	0	Post_meio_GC	cpeb1b
polr2k	0	0.553988	0.6	0.15	0	Post_meio_GC	polr2k
zgc:171474	0	0.55162	0.59	0.093	0	Post_meio_GC	zgc:171474
pus3	0	0.548676	0.584	0.101	0	Post_meio_GC	pus3
exosc6	0	0.545268	0.577	0.137	0	Post_meio_GC	exosc6
polr2i	0	0.543725	0.613	0.127	0	Post_meio_GC	polr2i
cdca9	0	0.541803	0.561	0.097	0	Post_meio_GC	cdca9
gins2	0	0.541115	0.563	0.139	0	Post_meio_GC	gins2
tmem144b	0	0.539226	0.567	0.09	0	Post_meio_GC	tmem144b
snupn	0	0.538099	0.578	0.095	0	Post_meio_GC	snupn
ccdc58	0	0.53724	0.563	0.104	0	Post_meio_GC	ccdc58
lman1	0	0.536919	0.605	0.125	0	Post_meio_GC	lman1
aurkb	0	0.532621	0.604	0.155	0	Post_meio_GC	aurkb
adrm1	0	0.531271	0.584	0.141	0	Post_meio_GC	adrm1
aprt	0	0.530085	0.576	0.125	0	Post_meio_GC	aprt
npm2a1	0	0.527746	0.575	0.114	0	Post_meio_GC	npm2a
si:ch211-226h8.4	0	0.527737	0.554	0.083	0	Post_meio_GC	si:ch211-226h8.4
gtf3ab	0	0.527075	0.595	0.096	0	Post_meio_GC	gtf3ab
med29	0	0.526899	0.56	0.099	0	Post_meio_GC	med29
zgc:171517	0	0.526607	0.562	0.086	0	Post_meio_GC	zgc:171517
dlst	0	0.526385	0.62	0.158	0	Post_meio_GC	dlst
zgc:56676	0	0.526055	0.586	0.129	0	Post_meio_GC	zgc:56676
lsm8	0	0.525581	0.582	0.143	0	Post_meio_GC	lsm8
cd3eap	0	0.521232	0.646	0.185	0	Post_meio_GC	cd3eap
gdf3	0	0.520141	0.481	0.076	0	Post_meio_GC	gdf3
tmem147	0	0.519636	0.585	0.138	0	Post_meio_GC	tmem147
aurka	0	0.51908	0.573	0.118	0	Post_meio_GC	aurka
rdh10b	0	0.516858	0.559	0.114	0	Post_meio_GC	rdh10b
mrpl181	0	0.515676	0.615	0.169	0	Post_meio_GC	mrpl18
fdx1	0	0.513952	0.57	0.134	0	Post_meio_GC	fdx1
st8sia7.1	0	0.513214	0.562	0.112	0	Post_meio_GC	st8sia7.1
pcgf1	0	0.51296	0.586	0.1	0	Post_meio_GC	pcgf1
mcm3l	0	0.507855	0.528	0.091	0	Post_meio_GC	mcm3l
zgc:175135	0	0.507259	0.503	0.074	0	Post_meio_GC	zgc:175135
polr1d	0	0.5039	0.572	0.139	0	Post_meio_GC	polr1d
zdhhc4	0	0.502754	0.579	0.112	0	Post_meio_GC	zdhhc4
patl2	0	0.50151	0.535	0.091	0	Post_meio_GC	patl2
gtf3c6	0	0.500244	0.528	0.098	0	Post_meio_GC	gtf3c6
tmem39a	0	0.494989	0.521	0.088	0	Post_meio_GC	tmem39a
zgc:114119	0	0.493004	0.578	0.119	0	Post_meio_GC	zgc:114119
alg131	0	0.492772	0.607	0.135	0	Post_meio_GC	alg13
fkbp1ab	0	0.492572	0.538	0.09	0	Post_meio_GC	fkbp1ab
nanog	0	0.492143	0.571	0.101	0	Post_meio_GC	nanog
plk1	0	0.491092	0.581	0.123	0	Post_meio_GC	plk1
anapc11	0	0.489836	0.567	0.139	0	Post_meio_GC	anapc11
umps	0	0.487988	0.555	0.129	0	Post_meio_GC	umps
dph3	0	0.48758	0.527	0.085	0	Post_meio_GC	dph3
zgc:92313	0	0.486342	0.501	0.104	0	Post_meio_GC	zgc:92313
slc25a20	0	0.484867	0.531	0.082	0	Post_meio_GC	slc25a20
bub3	0	0.484777	0.524	0.105	0	Post_meio_GC	bub3
tex30	0	0.482203	0.537	0.087	0	Post_meio_GC	tex30
rfwd3	0	0.476323	0.498	0.082	0	Post_meio_GC	rfwd3
mrgbp	0	0.475241	0.571	0.129	0	Post_meio_GC	mrgbp
ca15b	0	0.474516	0.482	0.081	0	Post_meio_GC	ca15b
slbp2	0	0.473578	0.567	0.104	0	Post_meio_GC	slbp2
eed	0	0.471646	0.509	0.089	0	Post_meio_GC	eed
qtrt1	0	0.470857	0.544	0.081	0	Post_meio_GC	qtrt1
si:ch211-11k18.4	0	0.470554	0.563	0.1	0	Post_meio_GC	si:ch211-11k18.4
terfa	0	0.469913	0.519	0.092	0	Post_meio_GC	terfa
mrps33	0	0.469666	0.547	0.131	0	Post_meio_GC	mrps33
mos	0	0.469094	0.493	0.087	0	Post_meio_GC	mos
sf3b4	0	0.468388	0.583	0.144	0	Post_meio_GC	sf3b4
ftsj1	0	0.467989	0.54	0.108	0	Post_meio_GC	ftsj1
dclre1a	0	0.46734	0.479	0.059	0	Post_meio_GC	dclre1a
pdcd2	0	0.465141	0.546	0.104	0	Post_meio_GC	pdcd2
golt1bb	0	0.463937	0.561	0.13	0	Post_meio_GC	golt1bb
bmb	0	0.463899	0.5	0.083	0	Post_meio_GC	bmb
exosc8	0	0.463338	0.535	0.12	0	Post_meio_GC	exosc8
gatd3a1	0	0.463147	0.607	0.153	0	Post_meio_GC	gatd3a
rell1	0	0.460352	0.547	0.113	0	Post_meio_GC	rell1
pitpnaa	0	0.460338	0.542	0.1	0	Post_meio_GC	pitpnaa
mrpl22	0	0.458589	0.543	0.115	0	Post_meio_GC	mrpl22
otpb	0	0.454881	0.428	0.033	0	Post_meio_GC	otpb
zgc:113424	0	0.452932	0.498	0.077	0	Post_meio_GC	zgc:113424
atic	0	0.451361	0.55	0.126	0	Post_meio_GC	atic
nup43	0	0.448798	0.512	0.109	0	Post_meio_GC	nup43
parn	0	0.444912	0.529	0.109	0	Post_meio_GC	parn
thumpd1	0	0.444632	0.495	0.079	0	Post_meio_GC	thumpd1
aanat1	0	0.44288	0.434	0.051	0	Post_meio_GC	aanat1
nfr	0	0.442856	0.517	0.113	0	Post_meio_GC	nfr
psmd10	0	0.44218	0.537	0.117	0	Post_meio_GC	psmd10
polr2c	0	0.441857	0.54	0.11	0	Post_meio_GC	polr2c
wnt8a	0	0.441408	0.489	0.072	0	Post_meio_GC	wnt8a
mrps28	0	0.438621	0.511	0.106	0	Post_meio_GC	mrps28
cdc40	0	0.434096	0.553	0.13	0	Post_meio_GC	cdc40
thoc6	0	0.431702	0.54	0.106	0	Post_meio_GC	thoc6
mrps34	0	0.430171	0.516	0.112	0	Post_meio_GC	mrps34
grxcr1	0	0.429904	0.519	0.094	0	Post_meio_GC	grxcr1
sgo1	0	0.427193	0.511	0.082	0	Post_meio_GC	sgo1
zgc:55413	0	0.426298	0.536	0.087	0	Post_meio_GC	zgc:55413
dtymk	0	0.424997	0.524	0.094	0	Post_meio_GC	dtymk
snx10a	0	0.424237	0.515	0.099	0	Post_meio_GC	snx10a
ankrd22	0	0.424051	0.503	0.098	0	Post_meio_GC	ankrd22
zgc:165518	0	0.421028	0.511	0.091	0	Post_meio_GC	zgc:165518
utp4	0	0.420153	0.516	0.109	0	Post_meio_GC	utp4
tbpl2	0	0.41822	0.543	0.115	0	Post_meio_GC	tbpl2
eif2b3	0	0.415639	0.47	0.085	0	Post_meio_GC	eif2b3
zgc:152986	0	0.410425	0.479	0.096	0	Post_meio_GC	zgc:152986
qtrt2	0	0.409723	0.487	0.086	0	Post_meio_GC	qtrt2
tspan13a	0	0.408892	0.47	0.096	0	Post_meio_GC	tspan13a
polr3g	0	0.408663	0.435	0.056	0	Post_meio_GC	polr3g
si:dkeyp-97b10.3	0	0.407932	0.478	0.096	0	Post_meio_GC	si:dkeyp-97b10.3
anxa13l	0	0.404236	0.434	0.067	0	Post_meio_GC	anxa13l
chmp4c	0	0.400751	0.471	0.07	0	Post_meio_GC	chmp4c
pagr1	0	0.400024	0.51	0.107	0	Post_meio_GC	pagr1
kif22	0	0.399719	0.506	0.104	0	Post_meio_GC	kif22
tmem44	0	0.398901	0.447	0.082	0	Post_meio_GC	tmem44
elac1	0	0.397262	0.442	0.078	0	Post_meio_GC	elac1
bet1l	0	0.393037	0.505	0.11	0	Post_meio_GC	bet1l
slc48a1b	0	0.392979	0.471	0.098	0	Post_meio_GC	slc48a1b
bokb	0	0.392684	0.488	0.104	0	Post_meio_GC	bokb
tm2d3	0	0.39108	0.504	0.106	0	Post_meio_GC	tm2d3
naxe	0	0.390386	0.515	0.105	0	Post_meio_GC	naxe
zfand2a	0	0.39014	0.485	0.082	0	Post_meio_GC	zfand2a
si:ch211-226h8.14	0	0.388903	0.519	0.085	0	Post_meio_GC	si:ch211-226h8.14
ubn1	0	0.388782	0.46	0.082	0	Post_meio_GC	ubn1
si:ch73-204p21.2	0	0.388655	0.482	0.095	0	Post_meio_GC	si:ch73-204p21.2
patl1	0	0.384245	0.46	0.084	0	Post_meio_GC	patl1
si:dkey-260c8.8	0	0.382726	0.452	0.084	0	Post_meio_GC	si:dkey-260c8.8
si:dkey-241l7.3	0	0.381493	0.468	0.081	0	Post_meio_GC	si:dkey-241l7.3
med4	0	0.381444	0.503	0.11	0	Post_meio_GC	med4
asb3	0	0.377038	0.471	0.076	0	Post_meio_GC	asb3
exosc5	0	0.376559	0.493	0.103	0	Post_meio_GC	exosc5
srd5a3	0	0.375645	0.434	0.064	0	Post_meio_GC	srd5a3
sh2d5	0	0.374687	0.459	0.081	0	Post_meio_GC	sh2d5
haus7	0	0.374101	0.469	0.094	0	Post_meio_GC	haus7
ripor3	0	0.373674	0.468	0.087	0	Post_meio_GC	ripor3
mettl2a	0	0.370376	0.48	0.087	0	Post_meio_GC	mettl2a
atrip	0	0.369296	0.474	0.097	0	Post_meio_GC	atrip
fbxo43	0	0.368069	0.452	0.085	0	Post_meio_GC	fbxo43
qdprb2	0	0.367985	0.479	0.087	0	Post_meio_GC	qdprb2
mcm10	0	0.366794	0.434	0.073	0	Post_meio_GC	mcm10
MEPCE	0	0.363028	0.458	0.083	0	Post_meio_GC	MEPCE
adipor1b	0	0.360185	0.456	0.089	0	Post_meio_GC	adipor1b
zgc:154061	0	0.35597	0.411	0.055	0	Post_meio_GC	zgc:154061
tmed1a	0	0.354442	0.43	0.075	0	Post_meio_GC	tmed1a
trappc13	0	0.353835	0.454	0.086	0	Post_meio_GC	trappc13
timm10b	0	0.350668	0.448	0.084	0	Post_meio_GC	timm10b
eml2	0	0.34763	0.413	0.066	0	Post_meio_GC	eml2
rcl1	0	0.347554	0.448	0.083	0	Post_meio_GC	rcl1
mmachc	0	0.34504	0.413	0.075	0	Post_meio_GC	mmachc
dennd2db	0	0.34401	0.43	0.075	0	Post_meio_GC	dennd2db
rnf121	0	0.339112	0.435	0.079	0	Post_meio_GC	rnf121
kifc1	0	0.337635	0.43	0.077	0	Post_meio_GC	kifc1
cax1	0	0.333876	0.405	0.069	0	Post_meio_GC	cax1
svopl	0	0.333279	0.394	0.056	0	Post_meio_GC	svopl
irf5	0	0.3089	0.392	0.061	0	Post_meio_GC	irf5
hmx3a	0	0.307443	0.327	0.038	0	Post_meio_GC	hmx3a
hoxc11b	0	0.307209	0.326	0.026	0	Post_meio_GC	hoxc11b
apba1b	0	0.261923	0.289	0.034	0	Post_meio_GC	apba1b
ARF5 (1 of many)	0	0.25386	0.276	0.028	0	Post_meio_GC	ARF5 (1 of many)
sae1	5.94997e-308	0.413384	0.521	0.12	1.2946e-303	Post_meio_GC	sae1
bcas2	9.95946e-308	0.535716	0.632	0.18	2.16698e-303	Post_meio_GC	bcas2
ska3	4.22638e-306	0.337297	0.44	0.086	9.19575e-302	Post_meio_GC	ska3
arl14ep	4.00815e-305	0.439012	0.539	0.13	8.72094e-301	Post_meio_GC	arl14ep
si:dkeyp-98a7.3	1.27574e-304	0.380969	0.49	0.094	2.77576e-300	Post_meio_GC	si:dkeyp-98a7.3
snu13a	1.74317e-304	0.303045	0.38	0.065	3.79278e-300	Post_meio_GC	snu13a
si:ch211-125e6.13	1.92189e-303	0.469293	0.375	0.06	4.18164e-299	Post_meio_GC	si:ch211-125e6.13
smarcb1a	2.07894e-303	0.41751	0.571	0.144	4.52336e-299	Post_meio_GC	smarcb1a
alg14	4.76112e-303	0.309966	0.399	0.072	1.03593e-298	Post_meio_GC	alg14
tmprss4b	7.00246e-303	0.424146	0.435	0.082	1.5236e-298	Post_meio_GC	tmprss4b
mrpl212	1.17967e-302	0.559839	0.642	0.187	2.56674e-298	Post_meio_GC	mrpl21
zgc:112255	2.08776e-302	0.378765	0.5	0.112	4.54255e-298	Post_meio_GC	zgc:112255
lsm71	3.10284e-302	0.740171	0.85	0.322	6.75115e-298	Post_meio_GC	lsm7
chchd10	5.30485e-301	0.595154	0.668	0.21	1.15423e-296	Post_meio_GC	chchd10
mrps17	7.27918e-301	0.423177	0.527	0.125	1.5838e-296	Post_meio_GC	mrps17
cox5ab1	5.88107e-299	0.677263	0.73	0.272	1.2796e-294	Post_meio_GC	cox5ab
alyref1	9.45286e-299	0.747107	0.885	0.381	2.05675e-294	Post_meio_GC	alyref
mcm6l	1.78704e-298	0.430254	0.511	0.119	3.88824e-294	Post_meio_GC	mcm6l
si:dkey-188i13.111	3.48272e-298	0.77772	0.773	0.288	7.5777e-294	Post_meio_GC	si:dkey-188i13.11
stmn1a1	4.38756e-298	0.703587	0.899	0.358	9.54646e-294	Post_meio_GC	stmn1a
hnrnpabb1	9.13764e-298	0.735535	0.98	0.499	1.98817e-293	Post_meio_GC	hnrnpabb
tyms	2.72755e-297	0.437813	0.558	0.138	5.93461e-293	Post_meio_GC	tyms
ssx2ipa	4.17273e-296	0.315077	0.404	0.075	9.07902e-292	Post_meio_GC	ssx2ipa
dctpp11	4.32483e-296	0.506121	0.602	0.162	9.40997e-292	Post_meio_GC	dctpp1
timm13	4.57518e-296	0.484214	0.588	0.156	9.95469e-292	Post_meio_GC	timm13
lamtor3	5.74601e-296	0.437145	0.536	0.131	1.25022e-291	Post_meio_GC	lamtor3
irf61	9.87665e-292	0.396004	0.541	0.131	2.14896e-287	Post_meio_GC	irf6
ebna1bp21	2.76091e-290	0.612518	0.729	0.252	6.00719e-286	Post_meio_GC	ebna1bp2
ddx39aa1	2.45928e-289	0.633544	0.725	0.256	5.35091e-285	Post_meio_GC	ddx39aa
pop7	9.59802e-289	0.378095	0.488	0.11	2.08834e-284	Post_meio_GC	pop7
ckbb	1.65e-288	0.414004	0.606	0.15	3.59006e-284	Post_meio_GC	ckbb
abracl	4.39611e-288	0.42963	0.517	0.123	9.56506e-284	Post_meio_GC	abracl
mars	5.29408e-288	0.365316	0.48	0.107	1.15189e-283	Post_meio_GC	mars
nono	1.25051e-287	0.506295	0.632	0.185	2.72086e-283	Post_meio_GC	nono
aph1b	2.1386e-287	0.318429	0.404	0.077	4.65317e-283	Post_meio_GC	aph1b
pias4b	4.11784e-287	0.368932	0.466	0.102	8.95959e-283	Post_meio_GC	pias4b
akr7a3	4.77813e-287	0.299721	0.401	0.076	1.03963e-282	Post_meio_GC	akr7a3
bysl1	6.26254e-287	0.511786	0.612	0.177	1.3626e-282	Post_meio_GC	bysl
ccne1	6.67637e-287	0.391955	0.45	0.09	1.45264e-282	Post_meio_GC	ccne1
ddx411	7.93177e-287	0.415906	0.413	0.076	1.72579e-282	Post_meio_GC	ddx41
zgc:56231	1.17357e-286	0.40907	0.494	0.103	2.55346e-282	Post_meio_GC	zgc:56231
sult2st2	4.12393e-286	0.316625	0.39	0.073	8.97284e-282	Post_meio_GC	sult2st2
zgc:172218	1.3864e-285	0.34922	0.438	0.081	3.01653e-281	Post_meio_GC	zgc:172218
uchl1	2.75295e-285	0.496241	0.65	0.181	5.98988e-281	Post_meio_GC	uchl1
zgc:1017441	9.43651e-285	0.464443	0.595	0.155	2.0532e-280	Post_meio_GC	zgc:101744
mkrn4	1.1893e-284	0.401399	0.48	0.1	2.58767e-280	Post_meio_GC	mkrn4
shmt11	9.34583e-284	0.498808	0.609	0.175	2.03347e-279	Post_meio_GC	shmt1
si:dkey-42i9.8	2.34259e-283	0.432769	0.482	0.106	5.09702e-279	Post_meio_GC	si:dkey-42i9.8
gdf9	8.96483e-283	0.267424	0.34	0.056	1.95057e-278	Post_meio_GC	gdf9
dtwd1	4.77321e-282	0.381043	0.442	0.094	1.03856e-277	Post_meio_GC	dtwd1
wee2	1.23887e-281	0.411079	0.515	0.124	2.69553e-277	Post_meio_GC	wee2
calr3a	1.37315e-281	0.418568	0.578	0.152	2.98769e-277	Post_meio_GC	calr3a
lrp131	2.05133e-281	0.450952	0.574	0.146	4.46328e-277	Post_meio_GC	lrp13
mrps24	8.5514e-281	0.392131	0.464	0.104	1.86061e-276	Post_meio_GC	mrps24
clk2b	1.63795e-280	0.380176	0.473	0.107	3.56385e-276	Post_meio_GC	clk2b
imp3	2.8082e-280	0.419343	0.508	0.123	6.11007e-276	Post_meio_GC	imp3
zgc:114041	2.87903e-280	0.297836	0.385	0.071	6.26419e-276	Post_meio_GC	zgc:114041
snrpd12	4.03114e-280	0.746025	0.934	0.427	8.77094e-276	Post_meio_GC	snrpd1
cldn7b	1.93637e-279	0.341079	0.45	0.094	4.21315e-275	Post_meio_GC	cldn7b
mrps30	4.25793e-279	0.378895	0.475	0.108	9.2644e-275	Post_meio_GC	mrps30
ftr86	1.9268e-278	0.324769	0.368	0.066	4.19234e-274	Post_meio_GC	ftr86
aurkaip11	3.59807e-278	0.444161	0.55	0.144	7.82867e-274	Post_meio_GC	aurkaip1
dhfr2	5.373e-278	0.457812	0.633	0.184	1.16906e-273	Post_meio_GC	dhfr
pak1ip1	1.72803e-277	0.375976	0.505	0.121	3.75985e-273	Post_meio_GC	pak1ip1
slc30a7	2.1766e-277	0.357804	0.472	0.107	4.73584e-273	Post_meio_GC	slc30a7
mrpl1	2.64486e-277	0.307093	0.397	0.077	5.7547e-273	Post_meio_GC	mrpl1
snrpg2	1.15906e-276	0.630616	0.751	0.27	2.52188e-272	Post_meio_GC	snrpg
pgam52	2.46395e-276	0.462722	0.586	0.161	5.36106e-272	Post_meio_GC	pgam5
c1qbp1	7.34681e-276	0.654119	0.722	0.274	1.59852e-271	Post_meio_GC	c1qbp
znhit3	1.53232e-275	0.394748	0.458	0.103	3.33403e-271	Post_meio_GC	znhit3
srprb	1.56488e-275	0.523221	0.603	0.183	3.40487e-271	Post_meio_GC	srprb
zgc:1034822	1.73266e-275	0.670544	0.818	0.328	3.76993e-271	Post_meio_GC	zgc:103482
mrpl44	2.12669e-275	0.390624	0.501	0.12	4.62724e-271	Post_meio_GC	mrpl44
actr5	1.47047e-274	0.311881	0.389	0.075	3.19945e-270	Post_meio_GC	actr5
hsd17b8	2.22817e-274	0.323402	0.424	0.088	4.84806e-270	Post_meio_GC	hsd17b8
arfgap3	6.77986e-274	0.351324	0.469	0.107	1.47516e-269	Post_meio_GC	arfgap3
mid1ip1l	1.14186e-273	0.267982	0.476	0.095	2.48445e-269	Post_meio_GC	mid1ip1l
dkc11	5.81961e-273	0.638457	0.805	0.309	1.26623e-268	Post_meio_GC	dkc1
serp1	1.64036e-272	0.491527	0.588	0.161	3.5691e-268	Post_meio_GC	serp1
btg3	2.94601e-272	0.511365	0.586	0.162	6.40993e-268	Post_meio_GC	btg3
mrpl571	3.80664e-272	0.535563	0.626	0.194	8.28249e-268	Post_meio_GC	mrpl57
ipo41	4.05965e-272	0.374515	0.458	0.103	8.83298e-268	Post_meio_GC	ipo4
lyrm7	7.53761e-272	0.356715	0.481	0.112	1.64003e-267	Post_meio_GC	lyrm7
thoc5	1.48886e-271	0.384931	0.489	0.117	3.23945e-267	Post_meio_GC	thoc5
eif1axb	1.71692e-271	0.63148	0.714	0.269	3.73568e-267	Post_meio_GC	eif1axb
sri	6.06733e-271	0.386382	0.569	0.147	1.32013e-266	Post_meio_GC	sri
blzf1	1.21548e-270	0.295632	0.37	0.068	2.64465e-266	Post_meio_GC	blzf1
lsm31	9.42784e-270	0.562571	0.667	0.216	2.05131e-265	Post_meio_GC	lsm3
med21	3.67718e-269	0.446156	0.547	0.145	8.0008e-265	Post_meio_GC	med21
xrcc4	6.89653e-269	0.301341	0.404	0.081	1.50055e-264	Post_meio_GC	xrcc4
zgc:171566	9.39687e-269	0.332116	0.447	0.098	2.04457e-264	Post_meio_GC	zgc:171566
gale	1.61406e-268	0.313083	0.402	0.081	3.51187e-264	Post_meio_GC	gale
uqcrfs11	3.62695e-268	0.671964	0.748	0.322	7.89151e-264	Post_meio_GC	uqcrfs1
rbpms2b1	8.91228e-268	0.485892	0.712	0.203	1.93913e-263	Post_meio_GC	rbpms2b
lsm52	1.40887e-267	0.641856	0.801	0.324	3.06542e-263	Post_meio_GC	lsm5
csnk2a11	2.32697e-267	0.530628	0.708	0.235	5.06302e-263	Post_meio_GC	csnk2a1
zgc:136493	2.57179e-267	0.281993	0.344	0.06	5.59571e-263	Post_meio_GC	zgc:136493
ildr1a	3.98998e-267	0.264851	0.344	0.06	8.6814e-263	Post_meio_GC	ildr1a
zgc:111868	1.07258e-266	0.440546	0.416	0.083	2.33373e-262	Post_meio_GC	zgc:111868
tsen2	1.74894e-266	0.317639	0.408	0.084	3.80534e-262	Post_meio_GC	tsen2
bzw1a	5.5957e-266	0.586892	0.708	0.257	1.21751e-261	Post_meio_GC	bzw1a
tmem14ca	5.86587e-266	0.386488	0.517	0.13	1.2763e-261	Post_meio_GC	tmem14ca
ell2	2.97559e-265	0.40657	0.502	0.123	6.47428e-261	Post_meio_GC	ell2
faub	6.12826e-265	0.462992	0.582	0.159	1.33339e-260	Post_meio_GC	faub
dusp12	8.39764e-265	0.360516	0.413	0.087	1.82716e-260	Post_meio_GC	dusp12
tmub1	2.42899e-264	0.353065	0.476	0.112	5.28499e-260	Post_meio_GC	tmub1
lmnl31	4.87629e-264	0.422156	0.559	0.148	1.06098e-259	Post_meio_GC	lmnl3
eif4bb1	3.01734e-263	0.499616	0.656	0.212	6.56514e-259	Post_meio_GC	eif4bb
si:dkeyp-46h3.8	2.10835e-262	0.293398	0.415	0.078	4.58734e-258	Post_meio_GC	si:dkeyp-46h3.8
pigx	6.34285e-262	0.315628	0.42	0.089	1.38008e-257	Post_meio_GC	pigx
hmg20b	4.53488e-261	0.330624	0.41	0.086	9.867e-257	Post_meio_GC	hmg20b
PYURF	4.69169e-261	0.391772	0.494	0.124	1.02082e-256	Post_meio_GC	PYURF
btr04	7.53812e-261	0.423853	0.544	0.146	1.64014e-256	Post_meio_GC	btr04
phf5a1	9.89492e-261	0.493936	0.607	0.184	2.15294e-256	Post_meio_GC	phf5a
pus1	1.22004e-260	0.349456	0.47	0.111	2.65455e-256	Post_meio_GC	pus1
preb	1.90145e-260	0.328023	0.43	0.094	4.13718e-256	Post_meio_GC	preb
slc16a3	3.33286e-260	0.359831	0.435	0.087	7.25163e-256	Post_meio_GC	slc16a3
mcts1	4.4601e-260	0.431045	0.552	0.152	9.70428e-256	Post_meio_GC	mcts1
dynll11	1.53896e-259	0.703437	0.87	0.382	3.34848e-255	Post_meio_GC	dynll1
MTERF4	7.02191e-259	0.353904	0.48	0.117	1.52783e-254	Post_meio_GC	MTERF4
akip1	1.03526e-258	0.324887	0.42	0.09	2.25252e-254	Post_meio_GC	akip1
diablob	1.76741e-258	0.359094	0.469	0.111	3.84553e-254	Post_meio_GC	diablob
srsf7a	2.1009e-258	0.511725	0.616	0.185	4.57114e-254	Post_meio_GC	srsf7a
ascc1	3.72989e-258	0.338648	0.448	0.102	8.1155e-254	Post_meio_GC	ascc1
si:ch73-41e3.7	5.69885e-258	0.271936	0.31	0.051	1.23996e-253	Post_meio_GC	si:ch73-41e3.7
ncln1	7.15612e-258	0.415308	0.559	0.152	1.55703e-253	Post_meio_GC	ncln
mettl21a	8.29813e-258	0.313295	0.424	0.092	1.80551e-253	Post_meio_GC	mettl21a
rbpms2a	9.31052e-258	0.345224	0.51	0.125	2.02578e-253	Post_meio_GC	rbpms2a
cmpk	3.42427e-257	0.380284	0.489	0.121	7.45052e-253	Post_meio_GC	cmpk
mrpl521	3.75356e-257	0.364787	0.472	0.113	8.167e-253	Post_meio_GC	mrpl52
zgc:173443	6.2261e-257	0.35046	0.389	0.073	1.35467e-252	Post_meio_GC	zgc:173443
b4galnt2.2	6.23749e-257	0.290459	0.357	0.067	1.35715e-252	Post_meio_GC	b4galnt2.2
dhx32a	1.54616e-256	0.305596	0.384	0.077	3.36413e-252	Post_meio_GC	dhx32a
trub2	1.91412e-256	0.317938	0.428	0.094	4.16473e-252	Post_meio_GC	trub2
si:dkey-43p13.5	2.82555e-256	0.390334	0.336	0.059	6.14784e-252	Post_meio_GC	si:dkey-43p13.5
lypla2	4.65618e-256	0.31701	0.426	0.093	1.01309e-251	Post_meio_GC	lypla2
retsatl	4.98956e-256	0.378748	0.459	0.099	1.08563e-251	Post_meio_GC	retsatl
syngr2b	6.84805e-256	0.299569	0.394	0.081	1.49e-251	Post_meio_GC	syngr2b
emc9	1.18764e-255	0.369237	0.476	0.116	2.58408e-251	Post_meio_GC	emc9
mrpl42	2.31147e-255	0.415102	0.509	0.133	5.02929e-251	Post_meio_GC	mrpl42
wu:fa19b12	4.22799e-255	0.347665	0.452	0.105	9.19925e-251	Post_meio_GC	wu:fa19b12
vps29	6.54945e-255	0.411033	0.565	0.157	1.42503e-250	Post_meio_GC	vps29
tm2d2	1.22443e-254	0.401325	0.514	0.134	2.66412e-250	Post_meio_GC	tm2d2
gng5	1.46994e-254	0.542022	0.668	0.232	3.1983e-250	Post_meio_GC	gng5
tradd	1.54085e-254	0.309212	0.42	0.091	3.35258e-250	Post_meio_GC	tradd
eif62	6.69659e-254	0.587108	0.697	0.263	1.45704e-249	Post_meio_GC	eif6
tomm20a2	9.1193e-254	0.626185	0.853	0.366	1.98418e-249	Post_meio_GC	tomm20a
naa20	1.28351e-253	0.376959	0.511	0.132	2.79267e-249	Post_meio_GC	naa20
wars	2.24329e-253	0.298257	0.35	0.066	4.88096e-249	Post_meio_GC	wars
prrg2	3.09313e-253	0.388639	0.502	0.127	6.73004e-249	Post_meio_GC	prrg2
prpf19	3.15394e-253	0.435151	0.558	0.156	6.86235e-249	Post_meio_GC	prpf19
si:ch73-303b9.1	3.90964e-253	0.304701	0.371	0.071	8.5066e-249	Post_meio_GC	si:ch73-303b9.1
isca2	5.5591e-253	0.379169	0.494	0.125	1.20955e-248	Post_meio_GC	isca2
zgc:1016791	6.61438e-253	0.365879	0.499	0.127	1.43916e-248	Post_meio_GC	zgc:101679
mcmbp1	7.4655e-253	0.392935	0.532	0.143	1.62434e-248	Post_meio_GC	mcmbp
rpf21	1.0364e-252	0.493816	0.592	0.184	2.25499e-248	Post_meio_GC	rpf2
exosc7	1.40484e-252	0.300331	0.39	0.08	3.05665e-248	Post_meio_GC	exosc7
snrnp40	1.58317e-252	0.313075	0.437	0.099	3.44467e-248	Post_meio_GC	snrnp40
dus3l1	3.61635e-252	0.38107	0.54	0.147	7.86846e-248	Post_meio_GC	dus3l
cbx3a2	1.52489e-250	0.645591	0.922	0.49	3.31786e-246	Post_meio_GC	cbx3a
scnm1	1.96501e-250	0.276215	0.366	0.071	4.27548e-246	Post_meio_GC	scnm1
trmt11	2.73612e-250	0.336077	0.446	0.104	5.95324e-246	Post_meio_GC	trmt11
zp3.2.1	6.12201e-250	0.499488	0.47	0.1	1.33203e-245	Post_meio_GC	zp3.2.1
tsr2	9.10564e-250	0.449851	0.571	0.166	1.9812e-245	Post_meio_GC	tsr2
rnaseh1	1.27994e-249	0.405569	0.536	0.146	2.7849e-245	Post_meio_GC	rnaseh1
eif4e2rs1	3.02296e-249	0.384213	0.508	0.132	6.57735e-245	Post_meio_GC	eif4e2rs1
anapc10	5.51609e-249	0.344473	0.425	0.096	1.20019e-244	Post_meio_GC	anapc10
glrx5	8.22786e-249	0.446506	0.588	0.175	1.79022e-244	Post_meio_GC	glrx5
eif4h1	1.21995e-248	0.489516	0.617	0.197	2.65436e-244	Post_meio_GC	eif4h
cdc16	4.60581e-248	0.284547	0.367	0.072	1.00213e-243	Post_meio_GC	cdc16
ttc32	3.28658e-247	0.318379	0.453	0.107	7.15095e-243	Post_meio_GC	ttc32
atg12	3.68799e-247	0.348181	0.456	0.11	8.02433e-243	Post_meio_GC	atg12
pxna	4.92608e-247	0.312253	0.43	0.096	1.07182e-242	Post_meio_GC	pxna
nop161	1.08714e-246	0.457455	0.598	0.182	2.36539e-242	Post_meio_GC	nop16
uck2b	1.12805e-246	0.336579	0.443	0.104	2.4544e-242	Post_meio_GC	uck2b
ccdc77	2.03203e-246	0.306551	0.408	0.088	4.42129e-242	Post_meio_GC	ccdc77
orc3	3.80589e-246	0.370361	0.475	0.12	8.28085e-242	Post_meio_GC	orc3
zmat51	1.02865e-245	0.415808	0.529	0.145	2.23813e-241	Post_meio_GC	zmat5
pola2	2.78724e-245	0.310388	0.42	0.094	6.06447e-241	Post_meio_GC	pola2
rnaseh2a	3.42931e-244	0.378363	0.523	0.139	7.46149e-240	Post_meio_GC	rnaseh2a
gmppb	1.01693e-243	0.299916	0.412	0.091	2.21264e-239	Post_meio_GC	gmppb
ncbp2	1.37342e-243	0.460116	0.585	0.177	2.98828e-239	Post_meio_GC	ncbp2
lsm41	1.44094e-243	0.624507	0.756	0.318	3.1352e-239	Post_meio_GC	lsm4
kpna21	1.89363e-243	0.445541	0.626	0.191	4.12015e-239	Post_meio_GC	kpna2
tmed2	3.82344e-243	0.536713	0.688	0.257	8.31905e-239	Post_meio_GC	tmed2
rnaseh2b1	4.83931e-243	0.38747	0.527	0.141	1.05294e-238	Post_meio_GC	rnaseh2b
smim15	5.21449e-243	0.351959	0.437	0.103	1.13457e-238	Post_meio_GC	smim15
hsdl21	5.45583e-243	0.362101	0.499	0.129	1.18708e-238	Post_meio_GC	hsdl2
rangrf	6.8532e-243	0.40155	0.515	0.14	1.49112e-238	Post_meio_GC	rangrf
nup931	6.94222e-243	0.369571	0.481	0.121	1.51049e-238	Post_meio_GC	nup93
ppp1cab	1.09992e-242	0.326757	0.446	0.105	2.3932e-238	Post_meio_GC	ppp1cab
zgc:66455	1.19433e-242	0.316747	0.358	0.07	2.59862e-238	Post_meio_GC	zgc:66455
emc101	2.05186e-242	0.471519	0.622	0.202	4.46444e-238	Post_meio_GC	emc10
ppp1r11	2.55549e-242	0.28628	0.409	0.089	5.56023e-238	Post_meio_GC	ppp1r11
wdr361	4.32361e-242	0.354499	0.484	0.122	9.40731e-238	Post_meio_GC	wdr36
si:ch1073-296i8.2	5.05976e-242	0.315361	0.424	0.097	1.1009e-237	Post_meio_GC	si:ch1073-296i8.2
psmd11a	5.06153e-242	0.354445	0.517	0.139	1.10129e-237	Post_meio_GC	psmd11a
pdia6	6.56981e-242	0.437492	0.529	0.147	1.42946e-237	Post_meio_GC	pdia6
gadd45gip11	3.85332e-241	0.409889	0.547	0.156	8.38406e-237	Post_meio_GC	gadd45gip1
dtd1	9.29626e-241	0.332251	0.441	0.105	2.02268e-236	Post_meio_GC	dtd1
rbm4.3	2.33948e-240	0.603362	0.736	0.284	5.09024e-236	Post_meio_GC	rbm4.3
psph	8.18086e-240	0.35186	0.471	0.118	1.77999e-235	Post_meio_GC	psph
CU326366.2	2.75663e-239	0.263381	0.324	0.059	5.99787e-235	Post_meio_GC	CU326366.2
nfatc2ip	3.74259e-239	0.321401	0.455	0.11	8.14313e-235	Post_meio_GC	nfatc2ip
nup37	1.80551e-238	0.346925	0.441	0.106	3.92842e-234	Post_meio_GC	nup37
psmd142	5.16501e-238	0.427833	0.574	0.17	1.1238e-233	Post_meio_GC	psmd14
ndufs51	5.89322e-238	0.547129	0.686	0.246	1.28225e-233	Post_meio_GC	ndufs5
zgc:66443	6.18538e-238	0.293806	0.371	0.076	1.34581e-233	Post_meio_GC	zgc:66443
clpp	1.2214e-237	0.356813	0.504	0.133	2.65753e-233	Post_meio_GC	clpp
tmco1	3.25391e-237	0.386811	0.527	0.144	7.07986e-233	Post_meio_GC	tmco1
zgc:152936	6.75717e-237	0.35216	0.379	0.075	1.47022e-232	Post_meio_GC	zgc:152936
abce11	7.87513e-237	0.422488	0.566	0.167	1.71347e-232	Post_meio_GC	abce1
commd3	3.62021e-236	0.272976	0.375	0.078	7.87685e-232	Post_meio_GC	commd3
naa101	4.61605e-236	0.567884	0.701	0.283	1.00436e-231	Post_meio_GC	naa10
ap1m2	6.00666e-236	0.30535	0.414	0.095	1.30693e-231	Post_meio_GC	ap1m2
naa80	1.0049e-235	0.254133	0.323	0.059	2.18645e-231	Post_meio_GC	naa80
det1	2.0878e-235	0.331408	0.431	0.103	4.54263e-231	Post_meio_GC	det1
alg1	3.21414e-235	0.294971	0.387	0.083	6.99332e-231	Post_meio_GC	alg1
nvl	3.32778e-235	0.298882	0.407	0.091	7.24059e-231	Post_meio_GC	nvl
rab35b	4.27965e-235	0.351175	0.434	0.104	9.31166e-231	Post_meio_GC	rab35b
sf3a22	3.21536e-234	0.518252	0.661	0.234	6.99598e-230	Post_meio_GC	sf3a2
fbxl14a	6.68444e-234	0.346493	0.479	0.124	1.4544e-229	Post_meio_GC	fbxl14a
lsm11	6.50216e-233	0.296473	0.393	0.085	1.41474e-228	Post_meio_GC	lsm11
mrpl9	5.58154e-232	0.366146	0.48	0.127	1.21443e-227	Post_meio_GC	mrpl9
rps19bp11	9.79247e-232	0.395528	0.556	0.158	2.13065e-227	Post_meio_GC	rps19bp1
msra	2.54531e-231	0.359752	0.453	0.114	5.53808e-227	Post_meio_GC	msra
hsd17b12a	6.43282e-231	0.330535	0.405	0.089	1.39965e-226	Post_meio_GC	hsd17b12a
zgc:77929	7.81452e-231	0.352561	0.491	0.131	1.70028e-226	Post_meio_GC	zgc:77929
nop581	8.60985e-231	0.604384	0.787	0.328	1.87333e-226	Post_meio_GC	nop58
cks1b	1.01017e-230	0.352378	0.466	0.118	2.19793e-226	Post_meio_GC	cks1b
mbd3a	1.47117e-230	0.305891	0.431	0.102	3.20096e-226	Post_meio_GC	mbd3a
BOLA2	1.88814e-229	0.305385	0.429	0.102	4.10822e-225	Post_meio_GC	BOLA2
cpox	2.54748e-229	0.258614	0.328	0.062	5.54281e-225	Post_meio_GC	cpox
h3f3b.1.21	4.16577e-229	0.579386	0.708	0.286	9.06388e-225	Post_meio_GC	h3f3b.1.2
kars	4.61233e-229	0.430988	0.59	0.188	1.00355e-224	Post_meio_GC	kars
rfc42	6.67812e-229	0.457911	0.627	0.204	1.45303e-224	Post_meio_GC	rfc4
sec61b1	1.14058e-228	0.588788	0.763	0.321	2.48168e-224	Post_meio_GC	sec61b
sigmar11	1.99021e-228	0.381146	0.53	0.148	4.3303e-224	Post_meio_GC	sigmar1
gar1	3.20204e-228	0.42282	0.536	0.156	6.96701e-224	Post_meio_GC	gar1
ppm1lb	3.75497e-228	0.300429	0.317	0.06	8.17006e-224	Post_meio_GC	ppm1lb
nectin3b	4.8232e-228	0.273611	0.37	0.078	1.04943e-223	Post_meio_GC	nectin3b
si:ch211-51h9.7	7.16073e-228	0.313847	0.411	0.097	1.55803e-223	Post_meio_GC	si:ch211-51h9.7
polr2d2	1.97628e-227	0.530576	0.673	0.25	4.29998e-223	Post_meio_GC	polr2d
melk	2.07132e-227	0.262816	0.328	0.063	4.50678e-223	Post_meio_GC	melk
polr2eb	4.14733e-227	0.352427	0.499	0.136	9.02376e-223	Post_meio_GC	polr2eb
spout1	5.33047e-227	0.35334	0.441	0.11	1.1598e-222	Post_meio_GC	spout1
gfer	7.13706e-227	0.350084	0.439	0.109	1.55288e-222	Post_meio_GC	gfer
atp5mc11	1.09936e-226	0.602334	0.823	0.372	2.392e-222	Post_meio_GC	atp5mc1
mrpl10	3.17289e-226	0.291808	0.377	0.082	6.90358e-222	Post_meio_GC	mrpl10
xrn2	7.59662e-226	0.374527	0.565	0.169	1.65287e-221	Post_meio_GC	xrn2
psmg2	1.06922e-225	0.336098	0.47	0.122	2.32642e-221	Post_meio_GC	psmg2
ube2e11	2.68697e-225	0.453228	0.611	0.201	5.8463e-221	Post_meio_GC	ube2e1
mrpl17	3.26724e-225	0.389206	0.506	0.141	7.10887e-221	Post_meio_GC	mrpl17
thap11	4.44987e-225	0.264615	0.353	0.073	9.68202e-221	Post_meio_GC	thap11
prim1	4.66297e-225	0.30112	0.416	0.098	1.01457e-220	Post_meio_GC	prim1
zgc:162816	4.69315e-225	0.278485	0.377	0.082	1.02114e-220	Post_meio_GC	zgc:162816
snrpf2	6.88484e-225	0.645788	0.918	0.484	1.498e-220	Post_meio_GC	snrpf
mrps6	9.08026e-225	0.395811	0.516	0.149	1.97568e-220	Post_meio_GC	mrps6
rpp21	1.18847e-224	0.366055	0.477	0.128	2.58587e-220	Post_meio_GC	rpp21
csf3b	1.80141e-224	0.26701	0.351	0.072	3.9195e-220	Post_meio_GC	csf3b
rabl3	2.23704e-224	0.293498	0.401	0.092	4.86734e-220	Post_meio_GC	rabl3
si:ch211-226l4.61	3.16498e-223	0.508986	0.665	0.214	6.88637e-219	Post_meio_GC	si:ch211-226l4.6
gtf2h3	7.46276e-223	0.310118	0.446	0.112	1.62375e-218	Post_meio_GC	gtf2h3
ttc9c	1.2607e-222	0.287709	0.404	0.094	2.74304e-218	Post_meio_GC	ttc9c
depdc7b	1.47021e-222	0.323144	0.397	0.089	3.19888e-218	Post_meio_GC	depdc7b
CU694197.1	1.29403e-221	0.453175	0.601	0.199	2.81554e-217	Post_meio_GC	CU694197.1
tipin	2.008e-221	0.330272	0.453	0.117	4.369e-217	Post_meio_GC	tipin
pcna1	6.65808e-221	0.531566	0.788	0.306	1.44867e-216	Post_meio_GC	pcna
tes	9.69153e-221	0.278137	0.378	0.083	2.10868e-216	Post_meio_GC	tes
tm9sf4	1.86371e-220	0.256855	0.334	0.067	4.05506e-216	Post_meio_GC	tm9sf4
rnf71	2.26434e-220	0.45247	0.604	0.202	4.92675e-216	Post_meio_GC	rnf7
tomm71	2.72101e-220	0.545637	0.674	0.267	5.92038e-216	Post_meio_GC	tomm7
thy1	2.94824e-220	0.323679	0.43	0.097	6.41479e-216	Post_meio_GC	thy1
wdr12	3.54334e-220	0.359634	0.501	0.14	7.7096e-216	Post_meio_GC	wdr12
wdr83os	1.65933e-219	0.431165	0.517	0.153	3.61036e-215	Post_meio_GC	wdr83os
inip	1.7053e-219	0.348581	0.466	0.124	3.71039e-215	Post_meio_GC	inip
mfsd4aa	2.88884e-219	0.253782	0.33	0.066	6.28553e-215	Post_meio_GC	mfsd4aa
anapc13	4.65002e-218	0.304787	0.427	0.106	1.01175e-213	Post_meio_GC	anapc13
plaa	2.46873e-217	0.261806	0.35	0.073	5.37147e-213	Post_meio_GC	plaa
akr1a1b	2.59119e-216	0.327181	0.431	0.108	5.63792e-212	Post_meio_GC	akr1a1b
fam210b	2.82453e-216	0.26917	0.362	0.078	6.1456e-212	Post_meio_GC	fam210b
cox15	2.90939e-216	0.33051	0.463	0.123	6.33025e-212	Post_meio_GC	cox15
trappc6b	4.70714e-216	0.277832	0.4	0.094	1.02418e-211	Post_meio_GC	trappc6b
lamtor2	1.87685e-215	0.374051	0.523	0.155	4.08366e-211	Post_meio_GC	lamtor2
esd1	2.56257e-215	0.436024	0.57	0.182	5.57564e-211	Post_meio_GC	esd
zgc:922872	2.61256e-215	0.51099	0.713	0.268	5.6844e-211	Post_meio_GC	zgc:92287
CABZ01058650.1	2.76057e-215	0.262379	0.333	0.067	6.00645e-211	Post_meio_GC	CABZ01058650.1
glrx31	3.2294e-215	0.362921	0.526	0.151	7.02652e-211	Post_meio_GC	glrx3
lysmd2	5.09966e-215	0.271993	0.362	0.078	1.10958e-210	Post_meio_GC	lysmd2
rpl7l11	9.19368e-215	0.479934	0.604	0.211	2.00036e-210	Post_meio_GC	rpl7l1
khsrp	9.68411e-215	0.351917	0.492	0.136	2.10707e-210	Post_meio_GC	khsrp
sf3b5	1.32044e-214	0.377652	0.509	0.147	2.87302e-210	Post_meio_GC	sf3b5
coil1	1.6336e-214	0.442115	0.636	0.219	3.55439e-210	Post_meio_GC	coil
si:dkeyp-98a7.8	2.02074e-214	0.303253	0.413	0.089	4.39672e-210	Post_meio_GC	si:dkeyp-98a7.8
gtf3c5	3.58504e-214	0.267649	0.375	0.084	7.80034e-210	Post_meio_GC	gtf3c5
si:ch211-147d7.51	6.40079e-214	0.295397	0.427	0.104	1.39268e-209	Post_meio_GC	si:ch211-147d7.5
ppifa	9.12197e-214	0.275734	0.366	0.08	1.98476e-209	Post_meio_GC	ppifa
mrpl32	1.05007e-212	0.347642	0.523	0.153	2.28474e-208	Post_meio_GC	mrpl32
smdt1b	1.57973e-212	0.351478	0.485	0.133	3.43718e-208	Post_meio_GC	smdt1b
CABZ01080599.11	1.69362e-212	0.288844	0.405	0.096	3.68498e-208	Post_meio_GC	CABZ01080599.1
ube2g1b	1.79414e-212	0.353271	0.463	0.124	3.9037e-208	Post_meio_GC	ube2g1b
dnpep	2.04011e-212	0.367527	0.484	0.135	4.43887e-208	Post_meio_GC	dnpep
cnot8	2.21582e-212	0.309636	0.408	0.098	4.82118e-208	Post_meio_GC	cnot8
zp3c	2.88585e-212	0.32346	0.37	0.078	6.27902e-208	Post_meio_GC	zp3c
coa3a	3.12246e-212	0.339014	0.464	0.125	6.79385e-208	Post_meio_GC	coa3a
slc25a12	3.21726e-212	0.29774	0.436	0.111	7.00011e-208	Post_meio_GC	slc25a12
cetn31	1.53018e-211	0.3721	0.526	0.154	3.32937e-207	Post_meio_GC	cetn3
ppil11	1.88915e-211	0.399312	0.546	0.168	4.11042e-207	Post_meio_GC	ppil1
orc1	4.10079e-211	0.257608	0.311	0.061	8.9225e-207	Post_meio_GC	orc1
gtf2a21	5.00051e-211	0.361208	0.507	0.145	1.08801e-206	Post_meio_GC	gtf2a2
thg1l	5.22381e-211	0.267649	0.379	0.087	1.1366e-206	Post_meio_GC	thg1l
prmt7	5.26252e-211	0.286778	0.394	0.094	1.14502e-206	Post_meio_GC	prmt7
zbtb16a	5.90627e-211	0.359922	0.442	0.115	1.28509e-206	Post_meio_GC	zbtb16a
akirin2	6.02204e-211	0.311897	0.437	0.113	1.31028e-206	Post_meio_GC	akirin2
rpp25l	6.18003e-211	0.336739	0.447	0.118	1.34465e-206	Post_meio_GC	rpp25l
cstf1	6.38721e-211	0.347697	0.479	0.133	1.38973e-206	Post_meio_GC	cstf1
tph1a	1.17677e-210	0.25105	0.253	0.041	2.56042e-206	Post_meio_GC	tph1a
nop10	9.57833e-210	0.501849	0.63	0.236	2.08405e-205	Post_meio_GC	nop10
nupl2	1.34669e-209	0.279569	0.375	0.086	2.93014e-205	Post_meio_GC	nupl2
plpp5	1.63248e-209	0.29979	0.399	0.097	3.55195e-205	Post_meio_GC	plpp5
si:dkeyp-118h3.6	4.81728e-209	0.262822	0.336	0.07	1.04814e-204	Post_meio_GC	si:dkeyp-118h3.6
gsk3ab	8.0853e-209	0.251102	0.321	0.064	1.7592e-204	Post_meio_GC	gsk3ab
treh1	1.04193e-208	0.292905	0.467	0.119	2.26703e-204	Post_meio_GC	treh
mrpl201	1.60053e-208	0.358552	0.48	0.134	3.48242e-204	Post_meio_GC	mrpl20
bud23	1.70936e-208	0.323696	0.464	0.127	3.71924e-204	Post_meio_GC	bud23
adat3	1.94494e-208	0.256579	0.328	0.067	4.2318e-204	Post_meio_GC	adat3
srsf4	2.26874e-208	0.375081	0.514	0.153	4.93633e-204	Post_meio_GC	srsf4
ybey	2.64513e-208	0.305548	0.407	0.101	5.75527e-204	Post_meio_GC	ybey
zgc:175135.1	3.74278e-208	0.270359	0.369	0.075	8.14354e-204	Post_meio_GC	zgc:175135.1
asz1	3.81473e-208	0.390009	0.501	0.146	8.3001e-204	Post_meio_GC	asz1
kmt5aa	7.65899e-208	0.334421	0.485	0.135	1.66644e-203	Post_meio_GC	kmt5aa
ythdf21	1.83967e-207	0.392596	0.541	0.167	4.00276e-203	Post_meio_GC	ythdf2
mrps18c1	3.48734e-207	0.370402	0.508	0.149	7.58776e-203	Post_meio_GC	mrps18c
chchd1	1.80897e-206	0.341826	0.454	0.124	3.93595e-202	Post_meio_GC	chchd1
hccsb	4.65934e-206	0.305629	0.43	0.11	1.01378e-201	Post_meio_GC	hccsb
lrrc591	6.70498e-206	0.471772	0.575	0.193	1.45887e-201	Post_meio_GC	lrrc59
si:ch211-15d5.12	7.24045e-206	0.271044	0.365	0.083	1.57538e-201	Post_meio_GC	si:ch211-15d5.12
gpn21	9.97965e-206	0.338688	0.475	0.131	2.17137e-201	Post_meio_GC	gpn2
commd9	5.43248e-204	0.269444	0.37	0.085	1.182e-199	Post_meio_GC	commd9
gemin8	7.48636e-204	0.358995	0.492	0.143	1.62888e-199	Post_meio_GC	gemin8
dcaf131	9.51813e-204	0.344194	0.489	0.138	2.07095e-199	Post_meio_GC	dcaf13
ccna2	9.68038e-204	0.339342	0.462	0.118	2.10626e-199	Post_meio_GC	ccna2
mrm2	1.35219e-203	0.263013	0.301	0.059	2.94209e-199	Post_meio_GC	mrm2
vbp1	1.42825e-203	0.395937	0.549	0.174	3.10758e-199	Post_meio_GC	vbp1
smarce1	4.85214e-203	0.394362	0.547	0.174	1.05573e-198	Post_meio_GC	smarce1
ndufv2	9.67591e-203	0.332442	0.49	0.142	2.10528e-198	Post_meio_GC	ndufv2
srsf1a	1.44212e-202	0.398062	0.55	0.178	3.13776e-198	Post_meio_GC	srsf1a
cdk11	2.49243e-202	0.33502	0.459	0.125	5.42303e-198	Post_meio_GC	cdk1
fip1l1b1	5.80516e-202	0.378678	0.535	0.163	1.26309e-197	Post_meio_GC	fip1l1b
rbm22	1.32785e-201	0.315588	0.464	0.129	2.88913e-197	Post_meio_GC	rbm22
si:ch211-210c8.71	3.45428e-201	0.332903	0.455	0.124	7.51582e-197	Post_meio_GC	si:ch211-210c8.7
mrpl53	3.99864e-201	0.341017	0.478	0.137	8.70024e-197	Post_meio_GC	mrpl53
gcsha1	6.00203e-201	0.35793	0.486	0.138	1.30592e-196	Post_meio_GC	gcsha
pigbos1	8.20519e-201	0.302816	0.403	0.102	1.78528e-196	Post_meio_GC	pigbos1
dap3	9.89761e-201	0.297325	0.424	0.111	2.15352e-196	Post_meio_GC	dap3
snapc1b	1.86169e-200	0.307032	0.419	0.109	4.05067e-196	Post_meio_GC	snapc1b
mycbp2	3.54338e-200	0.502641	0.866	0.392	7.70968e-196	Post_meio_GC	mycbp
prr13	3.88659e-200	0.295303	0.416	0.106	8.45644e-196	Post_meio_GC	prr13
gemin7	5.04504e-200	0.37274	0.498	0.148	1.0977e-195	Post_meio_GC	gemin7
mrpl47	5.65225e-200	0.346429	0.48	0.137	1.22982e-195	Post_meio_GC	mrpl47
selenoh2	8.46026e-200	0.563778	0.806	0.356	1.84078e-195	Post_meio_GC	selenoh
zgc:153675	1.14485e-199	0.315663	0.419	0.109	2.49095e-195	Post_meio_GC	zgc:153675
rpz2	1.30326e-199	0.385899	0.478	0.138	2.83562e-195	Post_meio_GC	rpz2
uchl51	1.35581e-199	0.373327	0.544	0.169	2.94998e-195	Post_meio_GC	uchl5
ube2t2	2.71469e-199	0.403882	0.595	0.198	5.90661e-195	Post_meio_GC	ube2t
wdr75	6.62295e-199	0.311533	0.407	0.104	1.44102e-194	Post_meio_GC	wdr75
mgst3a	1.10895e-198	0.303057	0.427	0.111	2.41285e-194	Post_meio_GC	mgst3a
ppih	1.24961e-198	0.302729	0.442	0.119	2.71891e-194	Post_meio_GC	ppih
zgc:171734	1.75631e-198	0.2525	0.316	0.065	3.82139e-194	Post_meio_GC	zgc:171734
zgc:77112	2.00486e-198	0.317605	0.394	0.092	4.36217e-194	Post_meio_GC	zgc:77112
pde9a	4.66542e-198	0.318475	0.279	0.053	1.0151e-193	Post_meio_GC	pde9a
nutf2l2	7.78677e-198	0.547394	0.777	0.333	1.69424e-193	Post_meio_GC	nutf2l
cox5aa1	5.00565e-197	0.568942	0.931	0.538	1.08913e-192	Post_meio_GC	cox5aa
gins31	1.78976e-196	0.338027	0.479	0.137	3.89416e-192	Post_meio_GC	gins3
taf9	5.11924e-196	0.400715	0.565	0.188	1.11384e-191	Post_meio_GC	taf9
dnlz	7.41988e-196	0.288834	0.403	0.103	1.61442e-191	Post_meio_GC	dnlz
mob41	7.72485e-196	0.34933	0.52	0.158	1.68077e-191	Post_meio_GC	mob4
elof1	7.92113e-196	0.341102	0.521	0.158	1.72348e-191	Post_meio_GC	elof1
btf3l41	8.60143e-196	0.453044	0.652	0.254	1.8715e-191	Post_meio_GC	btf3l4
c1d1	1.46696e-195	0.413963	0.535	0.175	3.19181e-191	Post_meio_GC	c1d
si:cabz01101003.1	2.06066e-195	0.284505	0.397	0.1	4.48359e-191	Post_meio_GC	si:cabz01101003.1
rchy11	2.14149e-195	0.336322	0.462	0.131	4.65945e-191	Post_meio_GC	rchy1
pqbp1	3.26508e-195	0.304331	0.431	0.116	7.10417e-191	Post_meio_GC	pqbp1
snrpd22	7.34279e-195	0.49485	0.772	0.331	1.59764e-190	Post_meio_GC	snrpd2
zgc:112083	1.78958e-194	0.258497	0.329	0.072	3.89377e-190	Post_meio_GC	zgc:112083
mrpl13	3.35613e-194	0.303552	0.421	0.111	7.30227e-190	Post_meio_GC	mrpl13
gpr108	5.19327e-194	0.25917	0.353	0.081	1.12995e-189	Post_meio_GC	gpr108
mrpl35	5.39707e-194	0.303748	0.434	0.118	1.17429e-189	Post_meio_GC	mrpl35
si:ch73-15b2.5	5.50596e-194	0.276463	0.398	0.098	1.19799e-189	Post_meio_GC	si:ch73-15b2.5
cep55l	1.61911e-193	0.301864	0.404	0.104	3.52287e-189	Post_meio_GC	cep55l
atp5if1a1	1.71916e-193	0.527178	0.781	0.344	3.74054e-189	Post_meio_GC	atp5if1a
gcat	1.87086e-193	0.289364	0.419	0.111	4.07061e-189	Post_meio_GC	gcat
rnf128a	2.42333e-193	0.290807	0.437	0.117	5.27269e-189	Post_meio_GC	rnf128a
aimp1a1	2.72175e-193	0.363395	0.516	0.159	5.92198e-189	Post_meio_GC	aimp1a
lrrc42	3.45928e-193	0.267844	0.352	0.082	7.5267e-189	Post_meio_GC	lrrc42
mrpl391	8.04067e-193	0.337573	0.484	0.141	1.74949e-188	Post_meio_GC	mrpl39
gpr160	6.0931e-192	0.281917	0.33	0.07	1.32574e-187	Post_meio_GC	gpr160
pdcd10b	7.1146e-192	0.311328	0.425	0.114	1.54799e-187	Post_meio_GC	pdcd10b
zgc:77739	2.52565e-191	0.274309	0.376	0.092	5.49532e-187	Post_meio_GC	zgc:77739
surf2	3.41292e-191	0.339264	0.45	0.128	7.42583e-187	Post_meio_GC	surf2
si:dkey-239h2.3	4.29727e-191	0.394437	0.497	0.154	9.34999e-187	Post_meio_GC	si:dkey-239h2.3
nufip1	4.41204e-191	0.295611	0.404	0.105	9.59972e-187	Post_meio_GC	nufip1
jpt1b	4.62994e-191	0.461141	0.715	0.292	1.00738e-186	Post_meio_GC	jpt1b
si:ch73-248e21.1	5.07366e-191	0.271982	0.357	0.084	1.10393e-186	Post_meio_GC	si:ch73-248e21.1
api51	6.17961e-191	0.414205	0.582	0.203	1.34456e-186	Post_meio_GC	api5
si:ch211-207i20.31	9.26202e-191	0.306926	0.437	0.121	2.01523e-186	Post_meio_GC	si:ch211-207i20.3
adssl	9.52192e-191	0.376239	0.524	0.167	2.07178e-186	Post_meio_GC	adssl
eif2b2	1.02292e-190	0.290718	0.374	0.092	2.22568e-186	Post_meio_GC	eif2b2
coa6	1.12555e-190	0.329629	0.451	0.128	2.44896e-186	Post_meio_GC	coa6
wdr18	2.23111e-190	0.265388	0.37	0.09	4.85444e-186	Post_meio_GC	wdr18
carhsp1	3.38351e-190	0.266851	0.388	0.096	7.36184e-186	Post_meio_GC	carhsp1
si:ch211-217k17.71	4.16202e-190	0.483008	0.679	0.279	9.05573e-186	Post_meio_GC	si:ch211-217k17.7
tmbim4	4.87055e-190	0.267904	0.371	0.09	1.05973e-185	Post_meio_GC	tmbim4
lamtor51	5.12759e-190	0.38825	0.556	0.185	1.11566e-185	Post_meio_GC	lamtor5
gps2	6.15356e-190	0.29268	0.414	0.111	1.33889e-185	Post_meio_GC	gps2
nup62l	9.32634e-190	0.361187	0.5	0.155	2.02923e-185	Post_meio_GC	nup62l
heatr3	2.37344e-189	0.268861	0.384	0.096	5.16413e-185	Post_meio_GC	heatr3
zgc:110339	3.10703e-189	0.359975	0.473	0.14	6.76028e-185	Post_meio_GC	zgc:110339
gabarapl2	4.64028e-189	0.313951	0.46	0.132	1.00963e-184	Post_meio_GC	gabarapl2
cdc5l	5.05949e-189	0.316585	0.45	0.128	1.10084e-184	Post_meio_GC	cdc5l
haus4	2.38692e-188	0.286959	0.412	0.11	5.19346e-184	Post_meio_GC	haus4
grcc10	2.55246e-188	0.279896	0.404	0.105	5.55364e-184	Post_meio_GC	grcc10
ssbp11	6.5548e-188	0.318164	0.461	0.133	1.42619e-183	Post_meio_GC	ssbp1
ilf21	3.36339e-187	0.474748	0.742	0.311	7.31805e-183	Post_meio_GC	ilf2
ptpmt1	5.49339e-187	0.275844	0.381	0.096	1.19525e-182	Post_meio_GC	ptpmt1
ppp4cb	2.48884e-186	0.292941	0.418	0.113	5.41522e-182	Post_meio_GC	ppp4cb
zgc:162297	6.47363e-186	0.251796	0.354	0.084	1.40853e-181	Post_meio_GC	zgc:162297
gorasp2	7.40498e-186	0.26262	0.39	0.1	1.61118e-181	Post_meio_GC	gorasp2
apoda.2	1.00527e-185	0.304619	0.407	0.107	2.18726e-181	Post_meio_GC	apoda.2
thoc3	1.46013e-185	0.337889	0.451	0.132	3.17695e-181	Post_meio_GC	thoc3
ndufab1b1	1.58005e-185	0.473691	0.682	0.283	3.43788e-181	Post_meio_GC	ndufab1b
polr3h	2.32082e-185	0.290405	0.429	0.118	5.04963e-181	Post_meio_GC	polr3h
sepsecs	5.20398e-185	0.251861	0.334	0.077	1.13228e-180	Post_meio_GC	sepsecs
prtfdc1	2.62432e-184	0.278702	0.391	0.102	5.71e-180	Post_meio_GC	prtfdc1
grinab	5.10503e-184	0.286961	0.45	0.126	1.11075e-179	Post_meio_GC	grinab
plrg1	5.90649e-184	0.305623	0.43	0.121	1.28513e-179	Post_meio_GC	plrg1
mrpl341	6.42901e-184	0.387228	0.566	0.197	1.39882e-179	Post_meio_GC	mrpl34
si:ch211-146l10.7	6.48912e-184	0.312891	0.387	0.09	1.4119e-179	Post_meio_GC	si:ch211-146l10.7
eif4enif1	9.21223e-184	0.250832	0.32	0.071	2.0044e-179	Post_meio_GC	eif4enif1
pde12	9.9635e-184	0.272606	0.384	0.098	2.16786e-179	Post_meio_GC	pde12
eif2s21	1.38119e-183	0.509181	0.746	0.351	3.00519e-179	Post_meio_GC	eif2s2
rae1	2.23581e-183	0.284858	0.416	0.113	4.86468e-179	Post_meio_GC	rae1
prkrip1	2.83111e-183	0.339577	0.466	0.14	6.15993e-179	Post_meio_GC	prkrip1
mrpl36	6.06834e-183	0.453174	0.626	0.247	1.32035e-178	Post_meio_GC	mrpl36
rrp7a	8.57237e-183	0.295423	0.368	0.092	1.86518e-178	Post_meio_GC	rrp7a
lpar2a	1.55713e-182	0.276357	0.38	0.097	3.38801e-178	Post_meio_GC	lpar2a
dut2	1.75459e-182	0.437064	0.727	0.286	3.81764e-178	Post_meio_GC	dut
gsto2	3.03153e-182	0.271709	0.37	0.088	6.596e-178	Post_meio_GC	gsto2
atg101	5.96206e-182	0.269107	0.383	0.098	1.29723e-177	Post_meio_GC	atg101
anapc16	1.50902e-181	0.305041	0.429	0.12	3.28332e-177	Post_meio_GC	anapc16
si:ch1073-263o8.2	1.72666e-181	0.357754	0.406	0.099	3.75686e-177	Post_meio_GC	si:ch1073-263o8.2
pin11	2.4952e-181	0.428389	0.628	0.236	5.42906e-177	Post_meio_GC	pin1
ndufaf2	2.57582e-181	0.255931	0.35	0.085	5.60446e-177	Post_meio_GC	ndufaf2
srsf91	5.2734e-181	0.38363	0.566	0.196	1.14739e-176	Post_meio_GC	srsf9
tor1	5.64855e-181	0.295323	0.416	0.114	1.22901e-176	Post_meio_GC	tor1
sdhdb	8.91137e-181	0.342915	0.492	0.154	1.93894e-176	Post_meio_GC	sdhdb
si:dkey-46g23.2	9.09046e-181	0.283713	0.365	0.087	1.9779e-176	Post_meio_GC	si:dkey-46g23.2
kdelr2b	1.0392e-180	0.338583	0.471	0.143	2.26109e-176	Post_meio_GC	kdelr2b
ciao1	1.50293e-180	0.304457	0.394	0.106	3.27008e-176	Post_meio_GC	ciao1
dnajc24	2.40244e-180	0.274669	0.393	0.104	5.22723e-176	Post_meio_GC	dnajc24
tmem242	3.60166e-180	0.281602	0.417	0.116	7.8365e-176	Post_meio_GC	tmem242
si:dkey-90l23.2	3.69868e-180	0.25591	0.389	0.092	8.04759e-176	Post_meio_GC	si:dkey-90l23.2
iqck1	1.02778e-179	0.277685	0.386	0.1	2.23624e-175	Post_meio_GC	iqck
ppil2	1.18036e-179	0.281213	0.401	0.108	2.56823e-175	Post_meio_GC	ppil2
pithd1	1.95162e-179	0.304814	0.397	0.107	4.24634e-175	Post_meio_GC	pithd1
smarcb1b1	2.22328e-179	0.283162	0.433	0.123	4.83741e-175	Post_meio_GC	smarcb1b
prmt5	8.49302e-179	0.27548	0.423	0.117	1.84791e-174	Post_meio_GC	prmt5
blvrb	2.79064e-178	0.27209	0.388	0.102	6.07187e-174	Post_meio_GC	blvrb
mmgt1	7.18201e-178	0.292134	0.448	0.131	1.56266e-173	Post_meio_GC	mmgt1
prdx31	1.38172e-177	0.48415	0.673	0.293	3.00636e-173	Post_meio_GC	prdx3
smc4	3.96495e-177	0.296671	0.382	0.1	8.62693e-173	Post_meio_GC	smc4
cfap20	2.19838e-176	0.258145	0.366	0.093	4.78324e-172	Post_meio_GC	cfap20
ddx52	2.62667e-176	0.323308	0.45	0.133	5.71511e-172	Post_meio_GC	ddx52
med19a1	3.00047e-176	0.372691	0.571	0.201	6.52842e-172	Post_meio_GC	med19a
nmnat1	3.6266e-176	0.2542	0.348	0.085	7.89076e-172	Post_meio_GC	nmnat1
zc3h11a	4.34171e-176	0.372898	0.47	0.146	9.44669e-172	Post_meio_GC	zc3h11a
nfu1	5.4502e-176	0.259798	0.387	0.101	1.18585e-171	Post_meio_GC	nfu1
cep57l1	8.36704e-176	0.256462	0.355	0.088	1.8205e-171	Post_meio_GC	cep57l1
chrac12	2.37187e-175	0.383428	0.597	0.217	5.16071e-171	Post_meio_GC	chrac1
degs2	6.83764e-175	0.292123	0.364	0.091	1.48773e-170	Post_meio_GC	degs2
zgc:162879	7.65159e-175	0.31754	0.419	0.114	1.66483e-170	Post_meio_GC	zgc:162879
orc42	7.14779e-174	0.331458	0.505	0.161	1.55522e-169	Post_meio_GC	orc4
prpf38a	1.09453e-173	0.27566	0.394	0.108	2.38148e-169	Post_meio_GC	prpf38a
npm1a1	1.53704e-173	0.466157	0.935	0.481	3.34428e-169	Post_meio_GC	npm1a
sept4a1	1.88985e-173	0.25552	0.38	0.099	4.11193e-169	Post_meio_GC	sept4a
zgc:1018511	2.50423e-173	0.321604	0.451	0.136	5.4487e-169	Post_meio_GC	zgc:101851
selenom	1.1015e-172	0.277117	0.381	0.102	2.39663e-168	Post_meio_GC	selenom
npc2	1.29552e-172	0.314078	0.58	0.191	2.81878e-168	Post_meio_GC	npc2
scpep1	2.06094e-172	0.274368	0.45	0.129	4.4842e-168	Post_meio_GC	scpep1
zswim7	7.46423e-172	0.287155	0.404	0.113	1.62407e-167	Post_meio_GC	zswim7
tmem70	1.40641e-171	0.272358	0.362	0.093	3.06006e-167	Post_meio_GC	tmem70
bud312	1.83149e-171	0.448767	0.701	0.304	3.98496e-167	Post_meio_GC	bud31
kdelr2a	1.11363e-170	0.295989	0.448	0.133	2.42303e-166	Post_meio_GC	kdelr2a
si:dkey-44g23.5	5.76359e-170	0.331351	0.441	0.133	1.25404e-165	Post_meio_GC	si:dkey-44g23.5
si:dkey-16p21.8	1.40617e-169	0.267402	0.361	0.093	3.05954e-165	Post_meio_GC	si:dkey-16p21.8
ccdc115	3.86156e-169	0.261035	0.369	0.097	8.40198e-165	Post_meio_GC	ccdc115
hmga1a	5.30542e-169	0.454719	0.726	0.293	1.15435e-164	Post_meio_GC	hmga1a
ddx471	9.50452e-169	0.327222	0.463	0.143	2.06799e-164	Post_meio_GC	ddx47
mrpl121	2.93273e-168	0.412521	0.613	0.236	6.38103e-164	Post_meio_GC	mrpl12
phgdh	7.88662e-168	0.27821	0.392	0.109	1.71597e-163	Post_meio_GC	phgdh
rpa22	9.41379e-168	0.357677	0.617	0.225	2.04825e-163	Post_meio_GC	rpa2
ruvbl11	9.5261e-168	0.339904	0.503	0.165	2.07269e-163	Post_meio_GC	ruvbl1
rbx12	1.92159e-167	0.491539	0.831	0.423	4.18099e-163	Post_meio_GC	rbx1
sh3glb1b	5.79981e-167	0.276527	0.418	0.121	1.26192e-162	Post_meio_GC	sh3glb1b
aar2	6.18337e-167	0.293462	0.436	0.132	1.34538e-162	Post_meio_GC	aar2
cenpl	8.42845e-167	0.253703	0.36	0.094	1.83386e-162	Post_meio_GC	cenpl
dab2	1.05165e-166	0.316356	0.413	0.12	2.28817e-162	Post_meio_GC	dab2
tmem2581	1.44845e-166	0.482941	0.76	0.358	3.15153e-162	Post_meio_GC	tmem258
lsm62	2.79858e-166	0.471579	0.88	0.419	6.08915e-162	Post_meio_GC	lsm6
hypk1	5.34281e-166	0.453413	0.637	0.269	1.16249e-161	Post_meio_GC	hypk
exosc2	5.447e-166	0.337091	0.449	0.14	1.18516e-161	Post_meio_GC	exosc2
zp3d.1	9.0024e-166	0.265451	0.37	0.099	1.95874e-161	Post_meio_GC	zp3d.1
dohh	1.35695e-165	0.329678	0.456	0.144	2.95245e-161	Post_meio_GC	dohh
ddx44	1.43545e-165	0.420607	0.946	0.416	3.12324e-161	Post_meio_GC	ddx4
hspa81	2.90522e-165	0.50833	0.994	0.822	6.32119e-161	Post_meio_GC	hspa8
mcm22	2.96779e-165	0.391708	0.694	0.282	6.45732e-161	Post_meio_GC	mcm2
zgc:92818	3.02127e-165	0.296245	0.444	0.135	6.57369e-161	Post_meio_GC	zgc:92818
cstf21	5.78153e-165	0.339396	0.509	0.171	1.25794e-160	Post_meio_GC	cstf2
med27	7.19e-165	0.274908	0.408	0.118	1.5644e-160	Post_meio_GC	med27
cox7a2l	1.13216e-164	0.364579	0.531	0.189	2.46335e-160	Post_meio_GC	cox7a2l
mrpl40	1.26246e-164	0.278609	0.429	0.127	2.74687e-160	Post_meio_GC	mrpl40
lrrc40	1.56502e-164	0.26625	0.364	0.097	3.40518e-160	Post_meio_GC	lrrc40
vps26a	2.40696e-164	0.250024	0.35	0.09	5.23707e-160	Post_meio_GC	vps26a
dnajc15	2.49858e-164	0.250582	0.36	0.095	5.4364e-160	Post_meio_GC	dnajc15
eif3i	2.53643e-164	0.395978	0.623	0.244	5.51877e-160	Post_meio_GC	eif3i
gatc	4.12406e-164	0.309774	0.432	0.132	8.97314e-160	Post_meio_GC	gatc
mbip	4.17671e-164	0.264328	0.398	0.113	9.08769e-160	Post_meio_GC	mbip
cops8	6.46967e-164	0.315137	0.477	0.153	1.40767e-159	Post_meio_GC	cops8
prpf311	1.29808e-163	0.291026	0.425	0.125	2.82435e-159	Post_meio_GC	prpf31
mcm51	1.53422e-163	0.354342	0.555	0.194	3.33816e-159	Post_meio_GC	mcm5
zgc:56095	2.21245e-163	0.295604	0.434	0.132	4.81384e-159	Post_meio_GC	zgc:56095
riox1	2.56835e-163	0.267402	0.369	0.1	5.58822e-159	Post_meio_GC	riox1
eno31	3.51901e-163	0.49904	0.731	0.313	7.65665e-159	Post_meio_GC	eno3
ndnl2	9.96699e-163	0.302731	0.474	0.152	2.16862e-158	Post_meio_GC	ndnl2
cdk7	1.50066e-162	0.255272	0.373	0.102	3.26513e-158	Post_meio_GC	cdk7
ewsr1b1	2.69375e-162	0.354069	0.536	0.188	5.86106e-158	Post_meio_GC	ewsr1b
rbm7	6.1772e-162	0.307879	0.412	0.121	1.34403e-157	Post_meio_GC	rbm7
cfl1l	8.44328e-162	0.27799	0.574	0.199	1.83709e-157	Post_meio_GC	cfl1l
rida1	9.25365e-162	0.330458	0.415	0.121	2.01341e-157	Post_meio_GC	rida
eci11	2.72073e-161	0.298153	0.433	0.132	5.91977e-157	Post_meio_GC	eci1
prdx4	4.21402e-161	0.349565	0.526	0.186	9.16887e-157	Post_meio_GC	prdx4
acadsb1	5.96412e-161	0.295268	0.401	0.116	1.29767e-156	Post_meio_GC	acadsb
tomm20b	8.69027e-161	0.374967	0.629	0.249	1.89083e-156	Post_meio_GC	tomm20b
oip5	9.28576e-161	0.269368	0.392	0.112	2.0204e-156	Post_meio_GC	oip5
psma6a2	1.05954e-160	0.336514	0.549	0.195	2.30535e-156	Post_meio_GC	psma6a
atp13a1	1.78001e-160	0.254948	0.346	0.09	3.87295e-156	Post_meio_GC	atp13a1
nol11	2.85913e-160	0.301535	0.411	0.122	6.2209e-156	Post_meio_GC	nol11
eif4a32	2.8795e-160	0.435033	0.668	0.291	6.26521e-156	Post_meio_GC	eif4a3
idh3a	3.12755e-160	0.290175	0.409	0.121	6.80493e-156	Post_meio_GC	idh3a
dnajc2	5.66906e-160	0.286347	0.398	0.116	1.23347e-155	Post_meio_GC	dnajc2
chchd6b	1.67563e-159	0.31538	0.486	0.16	3.64584e-155	Post_meio_GC	chchd6b
drap1	1.94183e-159	0.284656	0.43	0.129	4.22504e-155	Post_meio_GC	drap1
dad11	2.84239e-159	0.463702	0.718	0.332	6.18447e-155	Post_meio_GC	dad1
rtca2	3.53096e-159	0.35198	0.633	0.239	7.68266e-155	Post_meio_GC	rtca
cope2	8.99252e-159	0.354011	0.57	0.21	1.95659e-154	Post_meio_GC	cope
LO018315.6	9.6584e-159	0.253636	0.339	0.08	2.10147e-154	Post_meio_GC	LO018315.6
impdh2	1.22458e-158	0.307897	0.412	0.125	2.66444e-154	Post_meio_GC	impdh2
bop1	1.48868e-158	0.256042	0.391	0.112	3.23908e-154	Post_meio_GC	bop1
mrps36	1.64009e-158	0.380073	0.57	0.215	3.5685e-154	Post_meio_GC	mrps36
rfc2	1.78598e-158	0.283831	0.448	0.139	3.88592e-154	Post_meio_GC	rfc2
srp91	3.39193e-158	0.286726	0.424	0.127	7.38015e-154	Post_meio_GC	srp9
ankrd10a	5.66174e-158	0.282943	0.416	0.125	1.23188e-153	Post_meio_GC	ankrd10a
marcksb	7.94541e-158	0.325347	0.44	0.132	1.72876e-153	Post_meio_GC	marcksb
ccdc12	2.16903e-157	0.31346	0.441	0.138	4.71938e-153	Post_meio_GC	ccdc12
jagn1b1	4.67863e-157	0.300809	0.503	0.17	1.01798e-152	Post_meio_GC	jagn1b
srsf11	7.23446e-157	0.407492	0.593	0.233	1.57407e-152	Post_meio_GC	srsf11
atp5mf1	1.01688e-156	0.455889	0.755	0.367	2.21252e-152	Post_meio_GC	atp5mf
zgc:162509	1.94827e-156	0.263414	0.359	0.098	4.23904e-152	Post_meio_GC	zgc:162509
rrp91	2.10281e-156	0.319661	0.439	0.138	4.57529e-152	Post_meio_GC	rrp9
stk11	1.41157e-155	0.289445	0.368	0.104	3.0713e-151	Post_meio_GC	stk11
mrpl141	3.28769e-155	0.32928	0.459	0.151	7.15335e-151	Post_meio_GC	mrpl14
lhx8a1	5.04673e-155	0.279167	0.416	0.123	1.09807e-150	Post_meio_GC	lhx8a
trmt61a	1.98613e-154	0.261859	0.384	0.111	4.32141e-150	Post_meio_GC	trmt61a
ldhba	1.76999e-153	0.448701	0.748	0.344	3.85114e-149	Post_meio_GC	ldhba
aimp2	2.64819e-153	0.318518	0.468	0.155	5.76193e-149	Post_meio_GC	aimp2
aldh18a1	4.63075e-153	0.287401	0.383	0.11	1.00756e-148	Post_meio_GC	aldh18a1
haus1	5.7666e-153	0.267032	0.393	0.116	1.2547e-148	Post_meio_GC	haus1
mtch2	6.25607e-153	0.294418	0.433	0.136	1.36119e-148	Post_meio_GC	mtch2
fdx2	1.19475e-152	0.271592	0.392	0.115	2.59955e-148	Post_meio_GC	fdx2
tfg	1.8921e-152	0.258669	0.448	0.142	4.11683e-148	Post_meio_GC	tfg
ptp4a2a1	4.79604e-152	0.267838	0.437	0.137	1.04352e-147	Post_meio_GC	ptp4a2a
tia1	4.92024e-152	0.256503	0.372	0.105	1.07055e-147	Post_meio_GC	tia1
srp192	5.24595e-152	0.346406	0.547	0.197	1.14141e-147	Post_meio_GC	srp19
polb	1.02323e-151	0.266328	0.387	0.114	2.22633e-147	Post_meio_GC	polb
tcp11	2.84491e-151	0.451271	0.809	0.425	6.18996e-147	Post_meio_GC	tcp1
pa2g4a1	5.47557e-151	0.345917	0.552	0.204	1.19137e-146	Post_meio_GC	pa2g4a
ube2l3b	8.76012e-151	0.278314	0.423	0.132	1.90603e-146	Post_meio_GC	ube2l3b
ywhae11	4.34843e-150	0.363286	0.604	0.241	9.46132e-146	Post_meio_GC	ywhae1
puf60b	5.43282e-150	0.307505	0.47	0.156	1.18207e-145	Post_meio_GC	puf60b
prc1a	5.51863e-150	0.304524	0.441	0.141	1.20074e-145	Post_meio_GC	prc1a
cdc20	1.03493e-149	0.269097	0.41	0.115	2.2518e-145	Post_meio_GC	cdc20
si:ch211-190p8.2	4.69389e-149	0.379386	0.506	0.174	1.0213e-144	Post_meio_GC	si:ch211-190p8.2
h3f3a1	5.60081e-149	0.441996	0.886	0.447	1.21862e-144	Post_meio_GC	h3f3a
gpatch41	8.31656e-149	0.337123	0.48	0.167	1.80952e-144	Post_meio_GC	gpatch4
tmed9	1.78751e-148	0.302344	0.428	0.136	3.88927e-144	Post_meio_GC	tmed9
nop561	2.28283e-148	0.410366	0.716	0.328	4.96697e-144	Post_meio_GC	nop56
ndufa121	3.75069e-148	0.359445	0.558	0.213	8.16076e-144	Post_meio_GC	ndufa12
kti12	5.60514e-148	0.260728	0.386	0.115	1.21957e-143	Post_meio_GC	kti12
itpa2	6.86411e-148	0.296138	0.499	0.169	1.49349e-143	Post_meio_GC	itpa
ndufs31	7.01941e-148	0.327973	0.524	0.189	1.52728e-143	Post_meio_GC	ndufs3
fcf1	1.1601e-147	0.259439	0.371	0.108	2.52414e-143	Post_meio_GC	fcf1
sumo3b1	1.57227e-147	0.328884	0.493	0.171	3.42095e-143	Post_meio_GC	sumo3b
elovl7a	4.51361e-147	0.255746	0.354	0.097	9.8207e-143	Post_meio_GC	elovl7a
smfn1	4.61488e-147	0.335829	0.552	0.201	1.0041e-142	Post_meio_GC	smfn
txnl1	1.83358e-146	0.251198	0.317	0.083	3.98951e-142	Post_meio_GC	txnl1
mrps26	6.44517e-146	0.30085	0.437	0.143	1.40234e-141	Post_meio_GC	mrps26
thyn11	8.2022e-146	0.252796	0.375	0.11	1.78463e-141	Post_meio_GC	thyn1
srsf3b1	1.40237e-145	0.413779	0.67	0.304	3.05127e-141	Post_meio_GC	srsf3b
zgc:113425	2.4093e-145	0.270543	0.368	0.105	5.24215e-141	Post_meio_GC	zgc:113425
nudt211	4.16972e-145	0.300003	0.48	0.165	9.07248e-141	Post_meio_GC	nudt21
kpnb3	4.41908e-145	0.312371	0.432	0.14	9.61504e-141	Post_meio_GC	kpnb3
emc4	5.6801e-145	0.284656	0.41	0.13	1.23588e-140	Post_meio_GC	emc4
myl12.21	8.21257e-145	0.369911	0.581	0.235	1.78689e-140	Post_meio_GC	myl12.2
chek2	8.67018e-145	0.251825	0.361	0.103	1.88646e-140	Post_meio_GC	chek2
sco1	1.17716e-144	0.250737	0.412	0.129	2.56126e-140	Post_meio_GC	sco1
slc39a13	1.19201e-144	0.254274	0.385	0.115	2.59358e-140	Post_meio_GC	slc39a13
tspan36	1.29841e-143	0.275499	0.44	0.142	2.82509e-139	Post_meio_GC	tspan36
eny21	1.43063e-143	0.315241	0.517	0.187	3.11276e-139	Post_meio_GC	eny2
slc37a2	4.76702e-143	0.251317	0.36	0.103	1.03721e-138	Post_meio_GC	slc37a2
zgc:91910	5.09044e-143	0.363347	0.595	0.243	1.10758e-138	Post_meio_GC	zgc:91910
ssr3	7.66845e-143	0.384158	0.619	0.268	1.6685e-138	Post_meio_GC	ssr3
ccnh	7.82893e-143	0.278098	0.379	0.113	1.70342e-138	Post_meio_GC	ccnh
acat1	1.30161e-142	0.263976	0.431	0.14	2.83204e-138	Post_meio_GC	acat1
zc3h14	2.50454e-142	0.253392	0.375	0.112	5.44938e-138	Post_meio_GC	zc3h14
batf31	2.09831e-141	0.257429	0.386	0.118	4.56551e-137	Post_meio_GC	batf3
mlf2	2.20781e-141	0.28341	0.471	0.163	4.80375e-137	Post_meio_GC	mlf2
dnajc92	2.96696e-141	0.344201	0.601	0.242	6.45551e-137	Post_meio_GC	dnajc9
ptges3b2	4.16923e-141	0.329044	0.539	0.201	9.07142e-137	Post_meio_GC	ptges3b
spc24	6.46411e-141	0.277776	0.399	0.124	1.40646e-136	Post_meio_GC	spc24
tubb2b1	8.9289e-141	0.346226	0.767	0.334	1.94275e-136	Post_meio_GC	tubb2b
polr2f2	1.71615e-140	0.353855	0.684	0.294	3.734e-136	Post_meio_GC	polr2f
ypel3	1.79127e-140	0.263974	0.351	0.1	3.89745e-136	Post_meio_GC	ypel3
aldh2.2	3.34004e-140	0.272468	0.454	0.152	7.26725e-136	Post_meio_GC	aldh2.2
uba21	4.35602e-140	0.275293	0.406	0.128	9.47783e-136	Post_meio_GC	uba2
si:ch73-269m14.31	4.41525e-140	0.304432	0.414	0.133	9.60669e-136	Post_meio_GC	si:ch73-269m14.3
prmt11	6.13649e-140	0.398168	0.67	0.292	1.33518e-135	Post_meio_GC	prmt1
park7	6.19323e-140	0.292983	0.437	0.145	1.34752e-135	Post_meio_GC	park7
nhp21	6.76284e-140	0.36451	0.537	0.209	1.47146e-135	Post_meio_GC	nhp2
pane11	5.19063e-139	0.254006	0.413	0.128	1.12938e-134	Post_meio_GC	pane1
hexim11	1.68624e-138	0.308445	0.42	0.139	3.66891e-134	Post_meio_GC	hexim1
psmb31	1.69697e-138	0.363945	0.652	0.277	3.69226e-134	Post_meio_GC	psmb3
polr3f2	3.15346e-138	0.319355	0.492	0.176	6.86131e-134	Post_meio_GC	polr3f
zc3h15	4.71344e-138	0.325038	0.478	0.17	1.02555e-133	Post_meio_GC	zc3h15
atp5pf1	9.41211e-138	0.436499	0.767	0.418	2.04789e-133	Post_meio_GC	atp5pf
akirin1	1.99563e-137	0.288268	0.431	0.144	4.34209e-133	Post_meio_GC	akirin1
tia1l	2.64018e-137	0.300387	0.429	0.142	5.7445e-133	Post_meio_GC	tia1l
tcea21	3.16455e-137	0.300891	0.451	0.158	6.88543e-133	Post_meio_GC	tcea2
krcp	6.88212e-137	0.253662	0.351	0.102	1.49741e-132	Post_meio_GC	krcp
psmb61	7.07549e-137	0.425669	0.69	0.333	1.53949e-132	Post_meio_GC	psmb6
unga1	7.46474e-137	0.285956	0.499	0.175	1.62418e-132	Post_meio_GC	unga
pclaf	7.55596e-137	0.253835	0.357	0.104	1.64403e-132	Post_meio_GC	pclaf
dck	2.63575e-136	0.250444	0.372	0.113	5.73486e-132	Post_meio_GC	dck
hnrnpa1b	3.21172e-136	0.358337	0.598	0.231	6.98806e-132	Post_meio_GC	hnrnpa1b
mrpl27	3.22889e-136	0.250679	0.367	0.111	7.02543e-132	Post_meio_GC	mrpl27
psmb12	4.24343e-136	0.412512	0.69	0.333	9.23285e-132	Post_meio_GC	psmb1
sf3a31	1.81296e-135	0.282194	0.413	0.134	3.94463e-131	Post_meio_GC	sf3a3
szrd1	4.09025e-135	0.271793	0.428	0.143	8.89956e-131	Post_meio_GC	szrd1
psmd131	6.98182e-135	0.293954	0.467	0.163	1.51911e-130	Post_meio_GC	psmd13
uqcrh2	8.46542e-135	0.421381	0.82	0.463	1.84191e-130	Post_meio_GC	uqcrh
imp4	1.09794e-134	0.271097	0.395	0.127	2.38889e-130	Post_meio_GC	imp4
nxt2	1.22626e-134	0.255009	0.389	0.122	2.66809e-130	Post_meio_GC	nxt2
emc8	1.3923e-134	0.258098	0.374	0.116	3.02937e-130	Post_meio_GC	emc8
ssr2	4.78267e-134	0.424234	0.69	0.335	1.04061e-129	Post_meio_GC	ssr2
kmt5ab	1.75774e-133	0.270315	0.349	0.099	3.8245e-129	Post_meio_GC	kmt5ab
gstp12	3.15423e-133	0.414967	0.751	0.358	6.86297e-129	Post_meio_GC	gstp1
cnep1r1	7.93631e-132	0.267876	0.391	0.126	1.72678e-127	Post_meio_GC	cnep1r1
calm3a.12	2.64623e-131	0.343905	0.57	0.233	5.75766e-127	Post_meio_GC	calm3a.1
birc5a2	2.65002e-131	0.285808	0.495	0.178	5.76592e-127	Post_meio_GC	birc5a
ube2ia1	4.21143e-131	0.308134	0.486	0.18	9.16322e-127	Post_meio_GC	ube2ia
znf7061	1.66374e-130	0.335721	0.575	0.24	3.61997e-126	Post_meio_GC	znf706
eif51	4.07917e-130	0.398194	0.731	0.359	8.87545e-126	Post_meio_GC	eif5
CABZ01087560.1	5.68752e-130	0.271895	0.402	0.133	1.23749e-125	Post_meio_GC	CABZ01087560.1
rad512	6.94407e-130	0.289147	0.519	0.193	1.51089e-125	Post_meio_GC	rad51
ddx181	1.35347e-129	0.323021	0.522	0.2	2.94487e-125	Post_meio_GC	ddx18
ube2na1	3.65958e-129	0.338598	0.554	0.229	7.96251e-125	Post_meio_GC	ube2na
zgc:163080	5.275e-129	0.260851	0.408	0.134	1.14773e-124	Post_meio_GC	zgc:163080
nup581	1.39207e-128	0.26399	0.421	0.143	3.02887e-124	Post_meio_GC	nup58
mrps101	1.60633e-128	0.281219	0.458	0.162	3.49506e-124	Post_meio_GC	mrps10
txnrd3	6.75388e-128	0.26993	0.404	0.134	1.46951e-123	Post_meio_GC	txnrd3
med101	1.52972e-127	0.291546	0.485	0.176	3.32837e-123	Post_meio_GC	med10
pprc11	1.68729e-127	0.31645	0.443	0.158	3.67121e-123	Post_meio_GC	pprc1
mapre1a1	2.7956e-127	0.309968	0.548	0.218	6.08268e-123	Post_meio_GC	mapre1a
psma52	4.9791e-127	0.371354	0.671	0.31	1.08335e-122	Post_meio_GC	psma5
si:dkey-92i17.21	5.39905e-127	0.301201	0.458	0.167	1.17473e-122	Post_meio_GC	si:dkey-92i17.2
psma32	3.04673e-126	0.366811	0.653	0.304	6.62907e-122	Post_meio_GC	psma3
hmgb3b1	9.23074e-126	0.336725	0.532	0.212	2.00842e-121	Post_meio_GC	hmgb3b
cnot6a	2.25809e-125	0.259163	0.369	0.116	4.91316e-121	Post_meio_GC	cnot6a
ube2nb1	1.46376e-124	0.280685	0.506	0.194	3.18484e-120	Post_meio_GC	ube2nb
ndufa9a	2.40946e-124	0.28301	0.452	0.162	5.24249e-120	Post_meio_GC	ndufa9a
selenot1a	3.97257e-124	0.286963	0.39	0.13	8.64352e-120	Post_meio_GC	selenot1a
med31	8.91347e-124	0.257177	0.41	0.14	1.93939e-119	Post_meio_GC	med31
h2afva1	1.11093e-123	0.349209	0.694	0.305	2.41715e-119	Post_meio_GC	h2afva
spata6l1	2.96926e-123	0.281805	0.475	0.173	6.46051e-119	Post_meio_GC	spata6l
zgc:152938	3.44037e-123	0.255114	0.369	0.119	7.48556e-119	Post_meio_GC	zgc:152938
cyc11	3.59919e-123	0.323461	0.56	0.235	7.83112e-119	Post_meio_GC	cyc1
tra2a	5.91577e-123	0.289745	0.502	0.194	1.28715e-118	Post_meio_GC	tra2a
sgta	8.44085e-123	0.25791	0.398	0.135	1.83656e-118	Post_meio_GC	sgta
aaas1	3.2061e-122	0.252718	0.36	0.113	6.97582e-118	Post_meio_GC	aaas
mrpl381	5.22531e-122	0.262809	0.394	0.133	1.13692e-117	Post_meio_GC	mrpl38
trnau1apa	1.33258e-121	0.257401	0.38	0.126	2.89942e-117	Post_meio_GC	trnau1apa
sf3a1	6.79528e-121	0.266898	0.402	0.138	1.47852e-116	Post_meio_GC	sf3a1
anp32e	9.51667e-121	0.273748	0.438	0.158	2.07064e-116	Post_meio_GC	anp32e
psmc21	1.1947e-120	0.268609	0.412	0.144	2.59942e-116	Post_meio_GC	psmc2
eloca	1.95721e-120	0.25666	0.406	0.141	4.2585e-116	Post_meio_GC	eloca
copz1	2.52592e-120	0.251322	0.397	0.135	5.4959e-116	Post_meio_GC	copz1
tma72	6.93239e-120	0.356125	0.703	0.346	1.50835e-115	Post_meio_GC	tma7
hspa14	7.106e-120	0.265785	0.384	0.13	1.54612e-115	Post_meio_GC	hspa14
mrps112	8.43858e-120	0.260548	0.443	0.158	1.83607e-115	Post_meio_GC	mrps11
magoh2	9.50502e-120	0.369045	0.643	0.299	2.0681e-115	Post_meio_GC	magoh
psma82	9.67728e-120	0.374909	0.745	0.39	2.10558e-115	Post_meio_GC	psma8
dynll2b2	9.73535e-120	0.376342	0.722	0.342	2.11822e-115	Post_meio_GC	dynll2b
atp5f1b1	1.0112e-119	0.409158	0.97	0.665	2.20018e-115	Post_meio_GC	atp5f1b
suclg11	1.6975e-119	0.290975	0.519	0.204	3.69341e-115	Post_meio_GC	suclg1
got2b	2.10166e-119	0.279046	0.456	0.167	4.5728e-115	Post_meio_GC	got2b
si:dkey-68o6.5	2.7506e-119	0.264054	0.324	0.096	5.98476e-115	Post_meio_GC	si:dkey-68o6.5
csnk2b2	2.8828e-119	0.370784	0.755	0.405	6.2724e-115	Post_meio_GC	csnk2b
lgals3a	6.62796e-119	0.262361	0.398	0.137	1.44211e-114	Post_meio_GC	lgals3a
tram2	2.57658e-118	0.255954	0.36	0.115	5.60613e-114	Post_meio_GC	tram2
rnf185	2.63837e-117	0.263508	0.404	0.141	5.74057e-113	Post_meio_GC	rnf185
hnrnpa0b1	3.83748e-117	0.369363	0.77	0.402	8.34959e-113	Post_meio_GC	hnrnpa0b
rbb4l2	4.5087e-117	0.275107	0.556	0.224	9.81002e-113	Post_meio_GC	rbb4l
ppp2cb	1.27787e-116	0.364885	0.648	0.319	2.7804e-112	Post_meio_GC	ppp2cb
pfdn2	1.45946e-116	0.268884	0.427	0.154	3.17548e-112	Post_meio_GC	pfdn2
figla1	3.38709e-115	0.260654	0.392	0.132	7.36964e-111	Post_meio_GC	figla
mtfr2	5.39643e-115	0.251791	0.377	0.129	1.17416e-110	Post_meio_GC	mtfr2
si:ch211-146l10.8	5.75436e-115	0.25616	0.317	0.087	1.25203e-110	Post_meio_GC	si:ch211-146l10.8
ostc1	2.04497e-114	0.303467	0.511	0.21	4.44944e-110	Post_meio_GC	ostc
lsm12b1	2.50991e-114	0.357764	0.678	0.338	5.46106e-110	Post_meio_GC	lsm12b
ndufa101	7.4191e-114	0.264919	0.429	0.157	1.61425e-109	Post_meio_GC	ndufa10
psma42	1.01436e-113	0.354807	0.624	0.294	2.20704e-109	Post_meio_GC	psma4
rps17	3.2575e-113	0.368932	0.99	0.871	7.08766e-109	Post_meio_GC	rps17
cenpx2	5.73806e-113	0.271601	0.509	0.199	1.24849e-108	Post_meio_GC	cenpx
ss182	1.54893e-112	0.271818	0.489	0.191	3.37016e-108	Post_meio_GC	ss18
pam161	1.99333e-112	0.305002	0.483	0.193	4.33708e-108	Post_meio_GC	pam16
lmnb1	5.02361e-112	0.255153	0.342	0.111	1.09304e-107	Post_meio_GC	lmnb1
tmed10	8.05507e-112	0.304429	0.577	0.251	1.75262e-107	Post_meio_GC	tmed10
ahcy1	6.94006e-111	0.363344	0.592	0.262	1.51002e-106	Post_meio_GC	ahcy
u2af2b2	8.27206e-111	0.348718	0.65	0.302	1.79984e-106	Post_meio_GC	u2af2b
zfand5b	1.49683e-110	0.28854	0.5	0.196	3.2568e-106	Post_meio_GC	zfand5b
mdh2	1.9002e-110	0.339667	0.748	0.362	4.13446e-106	Post_meio_GC	mdh2
ndc1	3.38016e-110	0.252252	0.41	0.149	7.35456e-106	Post_meio_GC	ndc1
exosc31	1.11437e-109	0.308565	0.458	0.181	2.42465e-105	Post_meio_GC	exosc3
pfdn42	1.47351e-109	0.302511	0.571	0.248	3.20605e-105	Post_meio_GC	pfdn4
med281	9.15404e-109	0.278297	0.571	0.237	1.99174e-104	Post_meio_GC	med28
lyrm41	3.62905e-108	0.258474	0.411	0.15	7.89608e-104	Post_meio_GC	lyrm4
ccng11	2.33969e-107	0.362967	0.821	0.444	5.0907e-103	Post_meio_GC	ccng1
ppifb1	2.84065e-107	0.271319	0.447	0.171	6.18068e-103	Post_meio_GC	ppifb
cdc6	5.17366e-107	0.287766	0.41	0.148	1.12568e-102	Post_meio_GC	cdc6
ddx3xb	6.71803e-107	0.266242	0.395	0.144	1.46171e-102	Post_meio_GC	ddx3xb
rbmx	8.42202e-107	0.300129	0.523	0.224	1.83246e-102	Post_meio_GC	rbmx
atp5f1d2	9.01144e-106	0.341518	0.783	0.435	1.96071e-101	Post_meio_GC	atp5f1d
mesd1	9.10116e-106	0.251579	0.445	0.171	1.98023e-101	Post_meio_GC	mesd
atp5po1	9.79309e-106	0.357655	0.782	0.446	2.13078e-101	Post_meio_GC	atp5po
tbca1	1.2666e-105	0.276497	0.591	0.261	2.75588e-101	Post_meio_GC	tbca
asf1ba	1.74223e-105	0.270828	0.396	0.143	3.79074e-101	Post_meio_GC	asf1ba
cox7c2	2.01034e-105	0.369912	0.802	0.458	4.3741e-101	Post_meio_GC	cox7c
eif2s3	8.9058e-105	0.356458	0.676	0.361	1.93772e-100	Post_meio_GC	eif2s3
cdv32	1.1806e-104	0.291225	0.495	0.203	2.56875e-100	Post_meio_GC	cdv3
ndufb32	1.21133e-104	0.294892	0.546	0.237	2.63561e-100	Post_meio_GC	ndufb3
zgc:554612	1.40111e-104	0.338803	0.702	0.316	3.04854e-100	Post_meio_GC	zgc:55461
gins11	1.92849e-104	0.255855	0.377	0.135	4.19601e-100	Post_meio_GC	gins1
nedd8l1	6.73684e-104	0.252946	0.399	0.147	1.4658e-99	Post_meio_GC	nedd8l
mrpl41	1.46956e-103	0.250625	0.366	0.13	3.19747e-99	Post_meio_GC	mrpl41
mrpl54	2.90454e-103	0.258624	0.451	0.179	6.31971e-99	Post_meio_GC	mrpl54
chtopb2	6.15053e-102	0.336655	0.555	0.237	1.33823e-97	Post_meio_GC	chtopb
dhx152	9.08186e-102	0.257396	0.446	0.173	1.97603e-97	Post_meio_GC	dhx15
cox7a2a2	1.03014e-101	0.297636	0.726	0.371	2.24138e-97	Post_meio_GC	cox7a2a
drg21	6.89978e-101	0.258095	0.439	0.173	1.50126e-96	Post_meio_GC	drg2
mrpl301	1.97951e-100	0.259976	0.429	0.167	4.30703e-96	Post_meio_GC	mrpl30
orc6	1.33856e-99	0.250939	0.325	0.108	2.91245e-95	Post_meio_GC	orc6
taf131	4.38759e-99	0.272257	0.557	0.248	9.54652e-95	Post_meio_GC	taf13
tmed7	5.91387e-99	0.268262	0.471	0.196	1.28674e-94	Post_meio_GC	tmed7
ndufb72	2.0811e-98	0.333311	0.686	0.352	4.52805e-94	Post_meio_GC	ndufb7
gkap12	2.35464e-98	0.255902	0.536	0.228	5.12323e-94	Post_meio_GC	gkap1
arpp19b1	9.19311e-98	0.277468	0.563	0.248	2.00024e-93	Post_meio_GC	arpp19b
ndufb42	1.13206e-97	0.347912	0.664	0.354	2.46314e-93	Post_meio_GC	ndufb4
buc1	1.50889e-97	0.260832	0.386	0.135	3.28305e-93	Post_meio_GC	buc
tubb4b1	2.92865e-97	0.430836	0.956	0.716	6.37216e-93	Post_meio_GC	tubb4b
cct41	1.3168e-96	0.330973	0.759	0.427	2.8651e-92	Post_meio_GC	cct4
psmd81	1.32873e-96	0.269841	0.53	0.23	2.89106e-92	Post_meio_GC	psmd8
vdac12	1.50511e-96	0.331022	0.662	0.347	3.27482e-92	Post_meio_GC	vdac1
psmb41	1.51061e-96	0.297138	0.59	0.276	3.28678e-92	Post_meio_GC	psmb4
sdhc1	1.69444e-96	0.260195	0.49	0.207	3.68676e-92	Post_meio_GC	sdhc
h3f3d1	1.7819e-96	0.361578	0.973	0.718	3.87706e-92	Post_meio_GC	h3f3d
psmb21	2.09484e-96	0.301417	0.601	0.287	4.55796e-92	Post_meio_GC	psmb2
ptp4a11	2.72147e-96	0.255452	0.486	0.204	5.92137e-92	Post_meio_GC	ptp4a1
tuba8l41	6.13745e-96	0.325189	0.852	0.494	1.33539e-91	Post_meio_GC	tuba8l4
sart12	6.31659e-95	0.27617	0.511	0.223	1.37436e-90	Post_meio_GC	sart1
psmb72	6.53386e-95	0.277195	0.706	0.342	1.42164e-90	Post_meio_GC	psmb7
polr2l2	1.12297e-94	0.292782	0.68	0.339	2.44336e-90	Post_meio_GC	polr2l
ndufb92	5.49237e-94	0.29212	0.593	0.285	1.19503e-89	Post_meio_GC	ndufb9
hint11	7.8511e-94	0.306698	0.798	0.435	1.70824e-89	Post_meio_GC	hint1
meaf62	8.82831e-94	0.252571	0.475	0.198	1.92086e-89	Post_meio_GC	meaf6
gspt1l	1.07168e-93	0.252971	0.453	0.187	2.33177e-89	Post_meio_GC	gspt1l
nudc2	3.64285e-93	0.28256	0.611	0.286	7.92612e-89	Post_meio_GC	nudc
micos102	5.79109e-93	0.27257	0.642	0.299	1.26003e-88	Post_meio_GC	micos10
snrpa	6.37112e-93	0.263535	0.363	0.138	1.38623e-88	Post_meio_GC	snrpa
setb2	3.60099e-92	0.306215	0.884	0.519	7.83502e-88	Post_meio_GC	setb
rrs1	4.83933e-90	0.253852	0.382	0.15	1.05294e-85	Post_meio_GC	rrs1
nap1l11	6.45017e-90	0.284527	0.677	0.315	1.40343e-85	Post_meio_GC	nap1l1
psma11	1.66396e-89	0.313809	0.647	0.345	3.62045e-85	Post_meio_GC	psma1
krtcap21	1.85546e-89	0.276014	0.597	0.285	4.03711e-85	Post_meio_GC	krtcap2
npm31	1.64305e-88	0.254927	0.452	0.193	3.57494e-84	Post_meio_GC	npm3
hnrnpaba	2.20514e-87	0.299252	0.734	0.383	4.79795e-83	Post_meio_GC	hnrnpaba
gtf2f12	7.52709e-87	0.256476	0.508	0.228	1.63775e-82	Post_meio_GC	gtf2f1
nol7	1.40206e-86	0.252905	0.355	0.136	3.05061e-82	Post_meio_GC	nol7
uqcrc11	8.78316e-86	0.291479	0.55	0.265	1.91104e-81	Post_meio_GC	uqcrc1
aldh7a11	2.88878e-85	0.250359	0.478	0.21	6.28541e-81	Post_meio_GC	aldh7a1
psmd72	1.07629e-84	0.265295	0.575	0.271	2.34179e-80	Post_meio_GC	psmd7
zgc:1737421	2.7704e-82	0.274754	0.464	0.205	6.02784e-78	Post_meio_GC	zgc:173742
si:ch211-51e12.72	1.17975e-81	0.265337	0.639	0.321	2.56691e-77	Post_meio_GC	si:ch211-51e12.7
cd2bp22	1.45644e-80	0.266597	0.428	0.184	3.16892e-76	Post_meio_GC	cd2bp2
pabpn11	7.99125e-80	0.280846	0.742	0.415	1.73874e-75	Post_meio_GC	pabpn1
cirbpa2	1.52998e-78	0.332346	0.981	0.678	3.32892e-74	Post_meio_GC	cirbpa
atp5pb1	2.7736e-78	0.304394	0.882	0.562	6.03481e-74	Post_meio_GC	atp5pb
STMP12	3.60837e-78	0.260924	0.703	0.367	7.8511e-74	Post_meio_GC	STMP1
atp5f1e	1.57381e-76	0.285338	0.769	0.449	3.4243e-72	Post_meio_GC	atp5f1e
hnrnpa0l.11	6.74649e-75	0.294241	0.969	0.712	1.4679e-70	Post_meio_GC	hnrnpa0l.1
cct72	3.09407e-74	0.264864	0.843	0.517	6.73207e-70	Post_meio_GC	cct7
etf1b	3.24267e-73	0.261307	0.558	0.285	7.0554e-69	Post_meio_GC	etf1b
uqcrb2	1.91579e-72	0.264836	0.696	0.401	4.16838e-68	Post_meio_GC	uqcrb
ran1	6.69066e-70	0.295041	0.969	0.768	1.45575e-65	Post_meio_GC	ran
cycsb2	1.17837e-68	0.251195	0.624	0.325	2.56389e-64	Post_meio_GC	cycsb
eif3k1	7.72221e-68	0.256236	0.711	0.416	1.6802e-63	Post_meio_GC	eif3k
cnbpa1	4.90152e-67	0.283232	0.606	0.335	1.06647e-62	Post_meio_GC	cnbpa
slc25a3b2	1.22183e-66	0.289145	0.925	0.673	2.65846e-62	Post_meio_GC	slc25a3b
ywhaqa1	2.0375e-66	0.254284	0.652	0.363	4.4332e-62	Post_meio_GC	ywhaqa

## Sheet: Early_oo
	p_val	avg_logFC	pct.1	pct.2	p_val_adj	cluster	gene
si:dkey-241l7.21	0	3.4435	1	0.105	0	Early_oo	si:dkey-241l7.2
zp3.21	0	3.11453	0.999	0.08	0	Early_oo	zp3.2
cldng1	0	2.93836	0.999	0.067	0	Early_oo	cldng
h1m1	0	2.90916	1	0.088	0	Early_oo	h1m
cldnd1	0	2.84544	1	0.117	0	Early_oo	cldnd
zp2.11	0	2.79119	0.999	0.047	0	Early_oo	zp2.1
crp21	0	2.72462	1	0.069	0	Early_oo	crp2
zp2.51	0	2.68844	0.999	0.083	0	Early_oo	zp2.5
zp2.31	0	2.67573	0.998	0.054	0	Early_oo	zp2.3
si:ch211-226h8.141	0	2.67345	0.996	0.04	0	Early_oo	si:ch211-226h8.14
si:dkeyp-98a7.91	0	2.66996	0.997	0.064	0	Early_oo	si:dkeyp-98a7.9
si:dkey-241l7.61	0	2.58771	0.998	0.053	0	Early_oo	si:dkey-241l7.6
zp2.21	0	2.57445	0.994	0.051	0	Early_oo	zp2.2
zp2.61	0	2.5519	0.997	0.049	0	Early_oo	zp2.6
tmsb51	0	2.54978	0.996	0.079	0	Early_oo	tmsb5
zp31	0	2.52002	0.998	0.066	0	Early_oo	zp3
si:dkey-90l23.11	0	2.50434	0.998	0.059	0	Early_oo	si:dkey-90l23.1
mt21	0	2.49437	0.999	0.102	0	Early_oo	mt2
si:ch211-226h8.41	0	2.4759	0.996	0.04	0	Early_oo	si:ch211-226h8.4
zgc:1717791	0	2.47313	0.999	0.07	0	Early_oo	zgc:171779
si:dkey-241l7.41	0	2.4719	0.998	0.064	0	Early_oo	si:dkey-241l7.4
zp3.2.11	0	2.45553	0.998	0.054	0	Early_oo	zp3.2.1
ctss2.11	0	2.43386	0.998	0.114	0	Early_oo	ctss2.1
si:dkeyp-98a7.41	0	2.41626	0.906	0.061	0	Early_oo	si:dkeyp-98a7.4
si:zfos-1505d6.31	0	2.40649	0.996	0.05	0	Early_oo	si:zfos-1505d6.3
si:ch211-12h2.81	0	2.38957	0.999	0.072	0	Early_oo	si:ch211-12h2.8
zgc:1717761	0	2.38349	0.996	0.053	0	Early_oo	zgc:171776
acp5a1	0	2.30731	0.996	0.063	0	Early_oo	acp5a
mid1ip1l1	0	2.29052	0.987	0.05	0	Early_oo	mid1ip1l
zp3a.21	0	2.29049	0.995	0.072	0	Early_oo	zp3a.2
zp3a.11	0	2.26039	0.996	0.065	0	Early_oo	zp3a.1
zp3b1	0	2.25981	0.996	0.074	0	Early_oo	zp3b
si:dkey-240e12.61	0	2.25696	0.995	0.049	0	Early_oo	si:dkey-240e12.6
si:ch211-125e6.121	0	2.24534	0.993	0.051	0	Early_oo	si:ch211-125e6.12
btg41	0	2.22982	0.997	0.057	0	Early_oo	btg4
ccnb11	0	2.22202	0.999	0.098	0	Early_oo	ccnb1
si:ch211-14a17.71	0	2.19888	0.992	0.07	0	Early_oo	si:ch211-14a17.7
zar11	0	2.1826	0.996	0.1	0	Early_oo	zar1
si:ch73-189n23.11	0	2.17909	0.994	0.052	0	Early_oo	si:ch73-189n23.1
ccna11	0	2.16932	0.995	0.069	0	Early_oo	ccna1
zgc:1952451	0	2.15374	0.996	0.058	0	Early_oo	zgc:195245
si:ch211-250e5.161	0	2.13014	0.991	0.077	0	Early_oo	si:ch211-250e5.16
zgc:1714741	0	2.11925	0.998	0.052	0	Early_oo	zgc:171474
zgc:1362541	0	2.11064	0.989	0.055	0	Early_oo	zgc:136254
ca15b1	0	2.10244	0.99	0.036	0	Early_oo	ca15b
si:dkey-241l7.51	0	2.08724	0.992	0.053	0	Early_oo	si:dkey-241l7.5
zgc:1738561	0	2.08267	0.991	0.056	0	Early_oo	zgc:173856
si:dkey-229d11.5	0	2.0708	0.993	0.05	0	Early_oo	si:dkey-229d11.5
lamp21	0	2.05617	0.996	0.068	0	Early_oo	lamp2
zgc:1715171	0	2.04796	0.99	0.044	0	Early_oo	zgc:171517
si:dkey-152b24.61	0	2.0369	0.994	0.045	0	Early_oo	si:dkey-152b24.6
zar1l1	0	2.03397	0.994	0.067	0	Early_oo	zar1l
ccnb21	0	2.00486	0.994	0.063	0	Early_oo	ccnb2
cth1	0	1.98041	0.99	0.033	0	Early_oo	cth1
si:dkeyp-98a7.81	0	1.97034	0.983	0.041	0	Early_oo	si:dkeyp-98a7.8
zgc:1526521	0	1.95203	0.994	0.074	0	Early_oo	zgc:152652
si:ch211-251f6.71	0	1.95141	0.75	0.041	0	Early_oo	si:ch211-251f6.7
si:ch211-132b12.81	0	1.94821	0.994	0.06	0	Early_oo	si:ch211-132b12.8
siva11	0	1.94756	0.997	0.114	0	Early_oo	siva1
tuba4l1	0	1.94006	0.996	0.112	0	Early_oo	tuba4l
rrm2.11	0	1.9394	0.994	0.202	0	Early_oo	rrm2.1
qdprb21	0	1.93369	0.977	0.042	0	Early_oo	qdprb2
si:dkey-19b23.111	0	1.9327	0.991	0.084	0	Early_oo	si:dkey-19b23.11
kpna71	0	1.91956	0.985	0.052	0	Early_oo	kpna7
si:dkeyp-98a7.31	0	1.9189	0.986	0.049	0	Early_oo	si:dkeyp-98a7.3
gyg1a1	0	1.89805	0.991	0.202	0	Early_oo	gyg1a
zgc:153499	0	1.86889	0.858	0.018	0	Early_oo	zgc:153499
si:dkey-241l7.31	0	1.85471	0.98	0.036	0	Early_oo	si:dkey-241l7.3
zgc:554131	0	1.84971	0.98	0.045	0	Early_oo	zgc:55413
zp2l11	0	1.84685	0.994	0.064	0	Early_oo	zp2l1
si:ch211-145c1.11	0	1.84057	0.988	0.047	0	Early_oo	si:ch211-145c1.1
zgc:171977	0	1.82004	0.973	0.04	0	Early_oo	zgc:171977
si:dkey-90l23.21	0	1.77881	0.975	0.043	0	Early_oo	si:dkey-90l23.2
zgc:1722181	0	1.76887	0.953	0.036	0	Early_oo	zgc:172218
si:dkey-37o8.11	0	1.76445	0.989	0.1	0	Early_oo	si:dkey-37o8.1
map1lc3c1	0	1.74434	0.99	0.08	0	Early_oo	map1lc3c
nasp2	0	1.7443	0.997	0.305	0	Early_oo	nasp
si:dkeyp-46h3.81	0	1.73168	0.97	0.03	0	Early_oo	si:dkeyp-46h3.8
gtf3ab1	0	1.7106	0.98	0.057	0	Early_oo	gtf3ab
epcam1	0	1.70764	0.984	0.087	0	Early_oo	epcam
lsm14b1	0	1.69477	0.989	0.085	0	Early_oo	lsm14b
si:dkey-208k4.21	0	1.69316	0.984	0.068	0	Early_oo	si:dkey-208k4.2
si:ch211-146l10.71	0	1.67432	0.97	0.041	0	Early_oo	si:ch211-146l10.7
si:ch73-132k15.2	0	1.64344	0.833	0.021	0	Early_oo	si:ch73-132k15.2
avd1	0	1.63449	0.981	0.071	0	Early_oo	avd
slbp21	0	1.60982	0.978	0.064	0	Early_oo	slbp2
hnrnpabb2	0	1.60942	0.999	0.485	0	Early_oo	hnrnpabb
si:dkeyp-98a7.4.1	0	1.59905	0.485	0.021	0	Early_oo	si:dkeyp-98a7.4.1
ctsba	0	1.59626	0.973	0.099	0	Early_oo	ctsba
si:ch211-146l10.81	0	1.58939	0.976	0.035	0	Early_oo	si:ch211-146l10.8
zgc:1751351	0	1.56983	0.957	0.031	0	Early_oo	zgc:175135
zgc:771181	0	1.55445	0.976	0.061	0	Early_oo	zgc:77118
si:ch1073-263o8.21	0	1.55165	0.975	0.051	0	Early_oo	si:ch1073-263o8.2
org1	0	1.54846	0.974	0.232	0	Early_oo	org
gapdh1	0	1.5212	0.988	0.116	0	Early_oo	gapdh
birc5b1	0	1.51326	0.979	0.078	0	Early_oo	birc5b
spink2.11	0	1.51285	0.988	0.108	0	Early_oo	spink2.1
qdprb2.1	0	1.51137	0.875	0.018	0	Early_oo	qdprb2.1
si:dkey-229d11.3	0	1.50505	0.903	0.027	0	Early_oo	si:dkey-229d11.3
si:dkeyp-46h3.21	0	1.49025	0.966	0.08	0	Early_oo	si:dkeyp-46h3.2
si:ch211-226h8.11	0	1.48427	0.493	0.018	0	Early_oo	si:ch211-226h8.11
CR792441.1	0	1.47775	0.958	0.035	0	Early_oo	CR792441.1
zgc:175135.11	0	1.45815	0.947	0.027	0	Early_oo	zgc:175135.1
s100a12	0	1.45065	0.977	0.141	0	Early_oo	s100a1
si:dkeyp-98a7.5	0	1.44526	0.498	0.017	0	Early_oo	si:dkeyp-98a7.5
nanog1	0	1.44177	0.972	0.061	0	Early_oo	nanog
gmnn	0	1.43356	0.965	0.247	0	Early_oo	gmnn
si:ch211-226l4.62	0	1.42008	0.972	0.181	0	Early_oo	si:ch211-226l4.6
smx5.11	0	1.40568	0.962	0.045	0	Early_oo	smx5.1
si:dkeyp-50f7.21	0	1.40296	0.981	0.111	0	Early_oo	si:dkeyp-50f7.2
thy11	0	1.40188	0.86	0.058	0	Early_oo	thy1
slc16a31	0	1.38177	0.958	0.041	0	Early_oo	slc16a3
ckbb1	0	1.38003	0.962	0.114	0	Early_oo	ckbb
si:ch211-125e6.131	0	1.37246	0.759	0.025	0	Early_oo	si:ch211-125e6.13
cpeb1b1	0	1.37109	0.975	0.07	0	Early_oo	cpeb1b
mos1	0	1.3682	0.969	0.043	0	Early_oo	mos
npm2b1	0	1.36508	0.982	0.131	0	Early_oo	npm2b
zgc:171750	0	1.3633	0.895	0.025	0	Early_oo	zgc:171750
BX284697.1	0	1.35565	0.924	0.019	0	Early_oo	BX284697.1
zgc:175135.2	0	1.31932	0.934	0.021	0	Early_oo	zgc:175135.2
ddx412	0	1.31716	0.869	0.035	0	Early_oo	ddx41
chia.41	0	1.31409	0.962	0.046	0	Early_oo	chia.4
rdh10b1	0	1.30707	0.943	0.076	0	Early_oo	rdh10b
LO018315.61	0	1.29962	0.929	0.032	0	Early_oo	LO018315.6
pabpc1l1	0	1.28708	0.966	0.097	0	Early_oo	pabpc1l
si:dkeyp-98a7.7	0	1.28079	0.522	0.02	0	Early_oo	si:dkeyp-98a7.7
hspa51	0	1.27915	0.98	0.198	0	Early_oo	hspa5
zgc:1529361	0	1.25095	0.885	0.032	0	Early_oo	zgc:152936
tuba8l42	0	1.24915	0.985	0.476	0	Early_oo	tuba8l4
bzw1b1	0	1.24895	0.969	0.246	0	Early_oo	bzw1b
mkrn41	0	1.24571	0.933	0.058	0	Early_oo	mkrn4
ddx39ab1	0	1.24004	0.973	0.172	0	Early_oo	ddx39ab
larp6a1	0	1.23244	0.957	0.093	0	Early_oo	larp6a
sinup	0	1.22761	0.925	0.031	0	Early_oo	sinup
zgc:771121	0	1.22275	0.895	0.049	0	Early_oo	zgc:77112
wu:fi42e031	0	1.21931	0.948	0.043	0	Early_oo	wu:fi42e03
ccna21	0	1.21928	0.95	0.075	0	Early_oo	ccna2
larp6b1	0	1.21641	0.953	0.102	0	Early_oo	larp6b
cdca7a1	0	1.21274	0.964	0.141	0	Early_oo	cdca7a
zgc:1734431	0	1.20421	0.89	0.03	0	Early_oo	zgc:173443
zgc:566992	0	1.19976	0.975	0.211	0	Early_oo	zgc:56699
hnrnpa0l.12	0	1.19905	0.999	0.704	0	Early_oo	hnrnpa0l.1
si:ch73-78o10.1	0	1.19698	0.873	0.02	0	Early_oo	si:ch73-78o10.1
cdc201	0	1.1936	0.942	0.07	0	Early_oo	cdc20
pou5f3	0	1.16647	0.932	0.026	0	Early_oo	pou5f3
retsatl1	0	1.16293	0.934	0.056	0	Early_oo	retsatl
inka1b	0	1.15833	0.917	0.047	0	Early_oo	inka1b
h3f3a2	0	1.14646	0.984	0.429	0	Early_oo	h3f3a
zgc:1134241	0	1.14247	0.921	0.037	0	Early_oo	zgc:113424
zp3c1	0	1.14224	0.918	0.032	0	Early_oo	zp3c
rrm2	0	1.14016	0.243	0.034	0	Early_oo	rrm2
zgc:162945	0	1.13375	0.86	0.024	0	Early_oo	zgc:162945
nanos31	0	1.13218	0.924	0.049	0	Early_oo	nanos3
si:ch73-160p18.3	0	1.13136	0.89	0.051	0	Early_oo	si:ch73-160p18.3
haus6	0	1.12364	0.914	0.032	0	Early_oo	haus6
pabpn1l1	0	1.12256	0.964	0.137	0	Early_oo	pabpn1l
parn1	0	1.11533	0.94	0.069	0	Early_oo	parn
lectin	0	1.11299	0.852	0.025	0	Early_oo	lectin
zgc:562311	0	1.10842	0.953	0.061	0	Early_oo	zgc:56231
alyref2	0	1.1071	0.982	0.361	0	Early_oo	alyref
uchl11	0	1.10459	0.959	0.147	0	Early_oo	uchl1
srsf2a1	0	1.09687	0.966	0.212	0	Early_oo	srsf2a
mibp	0	1.09381	0.933	0.084	0	Early_oo	mibp
gdf31	0	1.08311	0.919	0.035	0	Early_oo	gdf3
rcc11	0	1.08226	0.944	0.078	0	Early_oo	rcc1
eno32	0	1.07621	0.959	0.287	0	Early_oo	eno3
si:ch211-160j14.2	0	1.05914	0.816	0.036	0	Early_oo	si:ch211-160j14.2
khdrbs1a2	0	1.05908	0.995	0.623	0	Early_oo	khdrbs1a
cox171	0	1.05772	0.963	0.204	0	Early_oo	cox17
zgc:1118681	0	1.04178	0.89	0.042	0	Early_oo	zgc:111868
patl21	0	1.03181	0.943	0.051	0	Early_oo	patl2
tmprss4b1	0	1.0224	0.878	0.041	0	Early_oo	tmprss4b
dynll12	0	1.01499	0.958	0.363	0	Early_oo	dynll1
zgc:923131	0	1.01371	0.938	0.063	0	Early_oo	zgc:92313
sybu	0	1.00877	0.898	0.035	0	Early_oo	sybu
ccne11	0	1.00075	0.919	0.048	0	Early_oo	ccne1
si:dkeyp-46h3.3	0	0.993259	0.588	0.024	0	Early_oo	si:dkeyp-46h3.3
zgc:554613	0	0.992603	0.969	0.287	0	Early_oo	zgc:55461
hnrnpa1b1	0	0.99197	0.966	0.196	0	Early_oo	hnrnpa1b
zgc:66024.1	0	0.983443	0.895	0.034	0	Early_oo	zgc:66024.1
buc2	0	0.981023	0.915	0.092	0	Early_oo	buc
aurka1	0	0.974108	0.933	0.081	0	Early_oo	aurka
h2afva2	0	0.955038	0.967	0.276	0	Early_oo	h2afva
zgc:113984	0	0.953567	0.776	0.019	0	Early_oo	zgc:113984
rpain1	0	0.952403	0.917	0.059	0	Early_oo	rpain
si:ch211-202f5.3	0	0.951762	0.849	0.032	0	Early_oo	si:ch211-202f5.3
g3bp11	0	0.951118	0.933	0.125	0	Early_oo	g3bp1
lipg	0	0.950759	0.803	0.026	0	Early_oo	lipg
si:dkeyp-46h3.6	0	0.94907	0.69	0.017	0	Early_oo	si:dkeyp-46h3.6
rbm4.31	0	0.944439	0.958	0.257	0	Early_oo	rbm4.3
eif5a22	0	0.929311	0.97	0.363	0	Early_oo	eif5a2
fbxo5	0	0.925694	0.868	0.07	0	Early_oo	fbxo5
scarb1	0	0.922353	0.854	0.047	0	Early_oo	scarb1
si:dkey-43p13.51	0	0.922116	0.765	0.021	0	Early_oo	si:dkey-43p13.5
AL929192.1	0	0.917535	0.693	0.026	0	Early_oo	AL929192.1
cyp11a1	0	0.916334	0.875	0.042	0	Early_oo	cyp11a1
snu13b2	0	0.91406	0.974	0.337	0	Early_oo	snu13b
actb1	0	0.913361	1	0.763	0	Early_oo	actb1
h2afx2	0	0.912376	0.908	0.079	0	Early_oo	h2afx
faub1	0	0.90815	0.929	0.124	0	Early_oo	faub
cdca81	0	0.905137	0.92	0.081	0	Early_oo	cdca8
btg31	0	0.904472	0.938	0.126	0	Early_oo	btg3
rbpms2b2	0	0.896183	0.959	0.172	0	Early_oo	rbpms2b
zgc:1628791	0	0.895345	0.921	0.071	0	Early_oo	zgc:162879
npc21	0	0.893109	0.956	0.154	0	Early_oo	npc2
pif1	0	0.891693	0.842	0.03	0	Early_oo	pif1
slbp3	0	0.890514	0.949	0.187	0	Early_oo	slbp
zglp12	0	0.887985	0.936	0.15	0	Early_oo	zglp1
hmga1a1	0	0.887726	0.967	0.265	0	Early_oo	hmga1a
mcm3l1	0	0.883323	0.908	0.053	0	Early_oo	mcm3l
plk11	0	0.878413	0.924	0.088	0	Early_oo	plk1
si:ch73-281n10.2	0	0.878125	0.97	0.312	0	Early_oo	si:ch73-281n10.2
si:ch211-190p8.21	0	0.877937	0.925	0.136	0	Early_oo	si:ch211-190p8.2
bmb1	0	0.874673	0.854	0.048	0	Early_oo	bmb
cdca91	0	0.865174	0.893	0.062	0	Early_oo	cdca9
zgc:1141231	0	0.86401	0.911	0.08	0	Early_oo	zgc:114123
zgc:566761	0	0.863952	0.921	0.094	0	Early_oo	zgc:56676
si:dkey-46g23.21	0	0.863423	0.861	0.045	0	Early_oo	si:dkey-46g23.2
zgc:175136	0	0.862503	0.763	0.023	0	Early_oo	zgc:175136
zgc:1655181	0	0.859985	0.903	0.053	0	Early_oo	zgc:165518
gsto21	0	0.853252	0.807	0.051	0	Early_oo	gsto2
ppp1r3b	0	0.850218	0.807	0.034	0	Early_oo	ppp1r3b
CU467646.2	0	0.849314	0.768	0.017	0	Early_oo	CU467646.2
atp5mc12	0	0.849027	0.961	0.351	0	Early_oo	atp5mc1
hsd17b12a1	0	0.848097	0.863	0.048	0	Early_oo	hsd17b12a
phex	0	0.846101	0.833	0.045	0	Early_oo	phex
si:dkey-42i9.81	0	0.845857	0.89	0.067	0	Early_oo	si:dkey-42i9.8
gpr1601	0	0.843402	0.815	0.029	0	Early_oo	gpr160
si:ch211-69g19.21	0	0.840997	0.913	0.102	0	Early_oo	si:ch211-69g19.2
mad2l11	0	0.833372	0.932	0.174	0	Early_oo	mad2l1
kmt5ab1	0	0.828805	0.857	0.057	0	Early_oo	kmt5ab
h3f3d2	0	0.82419	0.995	0.71	0	Early_oo	h3f3d
zgc:558881	0	0.81829	0.876	0.075	0	Early_oo	zgc:55888
fth1a	0	0.817643	0.985	0.559	0	Early_oo	fth1a
CABZ01059627.1	0	0.816771	0.746	0.022	0	Early_oo	CABZ01059627.1
serp11	0	0.816147	0.919	0.127	0	Early_oo	serp1
hsp90b11	0	0.815048	0.932	0.118	0	Early_oo	hsp90b1
dynll2a1	0	0.811505	0.905	0.133	0	Early_oo	dynll2a
mylipa	0	0.809294	0.74	0.04	0	Early_oo	mylipa
tubb4b2	0	0.807984	0.982	0.708	0	Early_oo	tubb4b
si:dkeyp-114g9.1	0	0.807196	0.823	0.042	0	Early_oo	si:dkeyp-114g9.1
si:ch1073-75o15.4	0	0.806883	0.704	0.02	0	Early_oo	si:ch1073-75o15.4
CU571163.1	0	0.804535	0.678	0.025	0	Early_oo	CU571163.1
selenoh3	0	0.804143	0.943	0.335	0	Early_oo	selenoh
si:ch211-286b5.4	0	0.803716	0.764	0.026	0	Early_oo	si:ch211-286b5.4
si:dkey-188i13.112	0	0.799342	0.933	0.265	0	Early_oo	si:dkey-188i13.11
zgc:173770	0	0.796709	0.746	0.018	0	Early_oo	zgc:173770
cd9b	0	0.794525	0.813	0.03	0	Early_oo	cd9b
marcksb1	0	0.792249	0.902	0.092	0	Early_oo	marcksb
lpcat4	0	0.788822	0.764	0.026	0	Early_oo	lpcat4
buc2l	0	0.787893	0.808	0.026	0	Early_oo	buc2l
cfl1	0	0.783502	0.996	0.697	0	Early_oo	cfl1
CU467646.7	0	0.783142	0.65	0.016	0	Early_oo	CU467646.7
si:dkey-68o6.51	0	0.782543	0.853	0.053	0	Early_oo	si:dkey-68o6.5
ddx19	0	0.777914	0.857	0.057	0	Early_oo	ddx19
aurkb1	0	0.774441	0.91	0.122	0	Early_oo	aurkb
atp5if1a2	0	0.774292	0.951	0.321	0	Early_oo	atp5if1a
snx10a1	0	0.774017	0.873	0.063	0	Early_oo	snx10a
zgc:110239	0	0.771907	0.855	0.069	0	Early_oo	zgc:110239
si:ch211-157j23.2	0	0.768247	0.823	0.039	0	Early_oo	si:ch211-157j23.2
zgc:173545.1	0	0.768136	0.793	0.018	0	Early_oo	zgc:173545.1
depdc7b1	0	0.767549	0.844	0.05	0	Early_oo	depdc7b
ldhba1	0	0.764115	0.944	0.321	0	Early_oo	ldhba
zgc:1034823	0	0.76074	0.951	0.307	0	Early_oo	zgc:103482
snrpc1	0	0.760653	0.921	0.182	0	Early_oo	snrpc
si:ch73-15b2.51	0	0.758178	0.849	0.058	0	Early_oo	si:ch73-15b2.5
sec61b2	0	0.75532	0.94	0.297	0	Early_oo	sec61b
elovl7a1	0	0.754917	0.841	0.056	0	Early_oo	elovl7a
cx43.4	0	0.754824	0.821	0.08	0	Early_oo	cx43.4
eif1axb1	0	0.752959	0.927	0.242	0	Early_oo	eif1axb
orc61	0	0.751154	0.841	0.066	0	Early_oo	orc6
si:ch73-160p18.4	0	0.750282	0.77	0.023	0	Early_oo	si:ch73-160p18.4
thop11	0	0.749446	0.914	0.146	0	Early_oo	thop1
zgc:112980	0	0.748059	0.855	0.074	0	Early_oo	zgc:112980
uqcr101	0	0.747186	0.924	0.251	0	Early_oo	uqcr10
zgc:173545	0	0.746718	0.754	0.013	0	Early_oo	zgc:173545
fbxo32	0	0.744542	0.783	0.045	0	Early_oo	fbxo32
zgc:171426	0	0.742466	0.771	0.037	0	Early_oo	zgc:171426
ubc3	0	0.741779	0.994	0.787	0	Early_oo	ubc
faah2b	0	0.741597	0.743	0.034	0	Early_oo	faah2b
srsf7a1	0	0.734864	0.915	0.153	0	Early_oo	srsf7a
zgc:113293	0	0.733494	0.761	0.031	0	Early_oo	zgc:113293
cdt1	0	0.733464	0.755	0.047	0	Early_oo	cdt1
si:ch73-204p21.21	0	0.731569	0.842	0.06	0	Early_oo	si:ch73-204p21.2
degs21	0	0.726358	0.808	0.052	0	Early_oo	degs2
CDPF1	0	0.722719	0.775	0.087	0	Early_oo	CDPF1
oclna	0	0.720097	0.808	0.059	0	Early_oo	oclna
zgc:165539	0	0.715278	0.648	0.02	0	Early_oo	zgc:165539
tram21	0	0.712825	0.858	0.074	0	Early_oo	tram2
tpx2	0	0.709133	0.81	0.113	0	Early_oo	tpx2
elovl6l	0	0.707758	0.728	0.023	0	Early_oo	elovl6l
zgc:922873	0	0.705258	0.932	0.241	0	Early_oo	zgc:92287
tatdn2	0	0.702058	0.831	0.078	0	Early_oo	tatdn2
STMP13	0	0.701971	0.948	0.341	0	Early_oo	STMP1
cdc61	0	0.695734	0.878	0.108	0	Early_oo	cdc6
gtf2a11	0	0.695189	0.922	0.214	0	Early_oo	gtf2a1
rrm1	0	0.692814	0.804	0.089	0	Early_oo	rrm1
gbgt1l4	0	0.691932	0.591	0.011	0	Early_oo	gbgt1l4
si:ch73-303b9.11	0	0.69117	0.731	0.038	0	Early_oo	si:ch73-303b9.1
zpcx	0	0.688425	0.45	0.024	0	Early_oo	zpcx
nap1l12	0	0.685075	0.942	0.288	0	Early_oo	nap1l1
hmgb2a1	0	0.683843	0.946	0.397	0	Early_oo	hmgb2a
exosc61	0	0.680875	0.866	0.106	0	Early_oo	exosc6
sh2d51	0	0.680095	0.791	0.048	0	Early_oo	sh2d5
nek2	0	0.676071	0.781	0.053	0	Early_oo	nek2
pdia4	0	0.675699	0.86	0.087	0	Early_oo	pdia4
scpep11	0	0.671611	0.831	0.094	0	Early_oo	scpep1
hspa82	0	0.671322	0.994	0.817	0	Early_oo	hspa8
dctpp12	0	0.670898	0.885	0.131	0	Early_oo	dctpp1
fdx11	0	0.670827	0.859	0.102	0	Early_oo	fdx1
zgc:1134251	0	0.668925	0.821	0.066	0	Early_oo	zgc:113425
mdh21	0	0.668914	0.937	0.339	0	Early_oo	mdh2
rpa32	0	0.667577	0.926	0.241	0	Early_oo	rpa3
p4hb	0	0.666837	0.672	0.086	0	Early_oo	p4hb
umps1	0	0.665554	0.861	0.096	0	Early_oo	umps
zgc:1017442	0	0.665512	0.892	0.123	0	Early_oo	zgc:101744
tmem144b1	0	0.660747	0.812	0.061	0	Early_oo	tmem144b
ivns1abpb	0	0.657955	0.762	0.06	0	Early_oo	ivns1abpb
fbxo431	0	0.656257	0.781	0.053	0	Early_oo	fbxo43
mcfd2	0	0.651309	0.716	0.069	0	Early_oo	mcfd2
stmn1a2	0	0.651093	0.956	0.341	0	Early_oo	stmn1a
zgc:1737422	0	0.650436	0.878	0.169	0	Early_oo	zgc:173742
zgc:664551	0	0.649998	0.756	0.035	0	Early_oo	zgc:66455
ypel31	0	0.649549	0.774	0.064	0	Early_oo	ypel3
si:ch211-157c3.4	0	0.646357	0.62	0.012	0	Early_oo	si:ch211-157c3.4
tmem701	0	0.642779	0.778	0.056	0	Early_oo	tmem70
bzw1a1	0	0.642644	0.937	0.23	0	Early_oo	bzw1a
jtb	0	0.640973	0.727	0.046	0	Early_oo	jtb
ucp2	0	0.640154	0.672	0.056	0	Early_oo	ucp2
lsm111	0	0.636248	0.761	0.052	0	Early_oo	lsm11
cpm	0	0.633624	0.721	0.053	0	Early_oo	cpm
ankrd221	0	0.629354	0.797	0.067	0	Early_oo	ankrd22
bokb1	0	0.625441	0.804	0.072	0	Early_oo	bokb
wdr83os1	0	0.624334	0.853	0.12	0	Early_oo	wdr83os
tia11	0	0.622666	0.799	0.068	0	Early_oo	tia1
cldn7b1	0	0.621118	0.8	0.061	0	Early_oo	cldn7b
rab5if1	0	0.619067	0.84	0.118	0	Early_oo	rab5if
ccnh1	0	0.618656	0.748	0.08	0	Early_oo	ccnh
ftr861	0	0.61755	0.703	0.035	0	Early_oo	ftr86
zfand5b1	0	0.614483	0.866	0.162	0	Early_oo	zfand5b
cax11	0	0.611531	0.744	0.037	0	Early_oo	cax1
spryd4	0	0.61082	0.724	0.064	0	Early_oo	spryd4
zgc:173544	0	0.609988	0.574	0.014	0	Early_oo	zgc:173544
tspan13a1	0	0.609629	0.783	0.064	0	Early_oo	tspan13a
rell11	0	0.604381	0.818	0.082	0	Early_oo	rell1
setd41	0	0.603336	0.743	0.073	0	Early_oo	setd4
ssr21	0	0.60307	0.924	0.31	0	Early_oo	ssr2
dnmt1	0	0.601822	0.758	0.09	0	Early_oo	dnmt1
ctsla	0	0.601814	0.896	0.241	0	Early_oo	ctsla
snrpb3	0	0.600949	0.945	0.393	0	Early_oo	snrpb
rogdi	0	0.599275	0.662	0.068	0	Early_oo	rogdi
qrsl1	0	0.597274	0.624	0.047	0	Early_oo	qrsl1
st8sia7.11	0	0.59712	0.802	0.084	0	Early_oo	st8sia7.1
zfand6	0	0.595654	0.775	0.088	0	Early_oo	zfand6
prrg21	0	0.595516	0.818	0.095	0	Early_oo	prrg2
chac1	0	0.595232	0.922	0.202	0	Early_oo	chac1
si:dkey-19b23.8	0	0.594311	0.57	0.031	0	Early_oo	si:dkey-19b23.8
pus31	0	0.593818	0.797	0.073	0	Early_oo	pus3
cfl1l1	0	0.593399	0.913	0.166	0	Early_oo	cfl1l
atp5f1b2	0	0.592928	0.978	0.657	0	Early_oo	atp5f1b
nol71	0	0.591314	0.796	0.099	0	Early_oo	nol7
ppp4ca	0	0.591169	0.725	0.05	0	Early_oo	ppp4ca
lrrc592	0	0.590939	0.868	0.163	0	Early_oo	lrrc59
cnot81	0	0.589585	0.755	0.066	0	Early_oo	cnot8
cbx3a3	0	0.589069	0.959	0.476	0	Early_oo	cbx3a
rbm71	0	0.588443	0.786	0.088	0	Early_oo	rbm7
spcs31	0	0.585734	0.881	0.197	0	Early_oo	spcs3
gstp13	0	0.585239	0.917	0.336	0	Early_oo	gstp1
dynll2b3	0	0.582991	0.924	0.318	0	Early_oo	dynll2b
CU929143.1	0	0.582854	0.536	0.033	0	Early_oo	CU929143.1
kif23	0	0.580875	0.733	0.064	0	Early_oo	kif23
rnf41	0	0.580274	0.788	0.09	0	Early_oo	rnf4
aprt1	0	0.579083	0.806	0.097	0	Early_oo	aprt
chchd101	0	0.578913	0.879	0.183	0	Early_oo	chchd10
banf11	0	0.577198	0.917	0.233	0	Early_oo	banf1
cited4b	0	0.57629	0.631	0.043	0	Early_oo	cited4b
snupn1	0	0.576079	0.768	0.07	0	Early_oo	snupn
zgc:1529861	0	0.575988	0.733	0.068	0	Early_oo	zgc:152986
znf395a	0	0.575735	0.716	0.059	0	Early_oo	znf395a
top1l	0	0.572663	0.868	0.221	0	Early_oo	top1l
zgc:664431	0	0.572352	0.716	0.045	0	Early_oo	zgc:66443
CKS2	0	0.571345	0.775	0.098	0	Early_oo	CKS2
gemin71	0	0.571154	0.828	0.116	0	Early_oo	gemin7
asf1ba1	0	0.570017	0.795	0.108	0	Early_oo	asf1ba
f11r.1	0	0.569451	0.818	0.123	0	Early_oo	f11r.1
vps9d1	0	0.569101	0.653	0.057	0	Early_oo	vps9d1
rwdd2b	0	0.568208	0.688	0.052	0	Early_oo	rwdd2b
sox19b	0	0.566061	0.679	0.034	0	Early_oo	sox19b
hbegfa	0	0.565759	0.72	0.139	0	Early_oo	hbegfa
chtopa1	0	0.565665	0.853	0.178	0	Early_oo	chtopa
oclnb	0	0.564835	0.587	0.016	0	Early_oo	oclnb
fbxw11b	0	0.56477	0.727	0.097	0	Early_oo	fbxw11b
rab35b1	0	0.56457	0.765	0.072	0	Early_oo	rab35b
inip1	0	0.563734	0.795	0.092	0	Early_oo	inip
hspd11	0	0.563658	0.916	0.276	0	Early_oo	hspd1
timm8b1	0	0.562797	0.839	0.149	0	Early_oo	timm8b
eif4a1a1	0	0.561449	0.899	0.193	0	Early_oo	eif4a1a
rpz21	0	0.561001	0.748	0.11	0	Early_oo	rpz2
si:ch211-59o9.101	0	0.560637	0.779	0.079	0	Early_oo	si:ch211-59o9.10
UBB	0	0.560527	0.936	0.316	0	Early_oo	UBB
tent5c	0	0.559241	0.671	0.07	0	Early_oo	tent5c
ube2g1b1	0	0.559148	0.796	0.092	0	Early_oo	ube2g1b
aktip	0	0.558895	0.763	0.084	0	Early_oo	aktip
tmem441	0	0.558463	0.707	0.054	0	Early_oo	tmem44
si:dkey-260c8.81	0	0.557027	0.715	0.056	0	Early_oo	si:dkey-260c8.8
mrpl361	0	0.55675	0.873	0.22	0	Early_oo	mrpl36
mcm41	0	0.555991	0.859	0.179	0	Early_oo	mcm4
gfer1	0	0.555676	0.758	0.078	0	Early_oo	gfer
zgc:171446	0	0.555185	0.651	0.021	0	Early_oo	zgc:171446
ccdc581	0	0.554593	0.758	0.078	0	Early_oo	ccdc58
krcp1	0	0.552853	0.723	0.07	0	Early_oo	krcp
ubn11	0	0.552472	0.719	0.054	0	Early_oo	ubn1
si:ch211-40k21.5	0	0.5521	0.685	0.061	0	Early_oo	si:ch211-40k21.5
wee21	0	0.551935	0.789	0.095	0	Early_oo	wee2
anxa13l1	0	0.551441	0.626	0.045	0	Early_oo	anxa13l
gtf3c61	0	0.549399	0.738	0.072	0	Early_oo	gtf3c6
abracl1	0	0.548844	0.776	0.095	0	Early_oo	abracl
nsmce4a1	0	0.54654	0.736	0.079	0	Early_oo	nsmce4a
tspan361	0	0.546517	0.845	0.106	0	Early_oo	tspan36
lman11	0	0.545511	0.794	0.1	0	Early_oo	lman1
zp3d.2	0	0.544065	0.641	0.056	0	Early_oo	zp3d.2
snrpb21	0	0.544032	0.766	0.117	0	Early_oo	snrpb2
zc3h11a1	0	0.54291	0.754	0.118	0	Early_oo	zc3h11a
cycsb3	0	0.5416	0.894	0.298	0	Early_oo	cycsb
kmt5aa1	0	0.541506	0.791	0.105	0	Early_oo	kmt5aa
CU467646.5	0	0.541464	0.573	0.013	0	Early_oo	CU467646.5
nutf2l3	0	0.540839	0.922	0.312	0	Early_oo	nutf2l
si:ch211-14a17.6	0	0.539289	0.648	0.061	0	Early_oo	si:ch211-14a17.6
timm91	0	0.539127	0.764	0.122	0	Early_oo	timm9
arl6ip11	0	0.537827	0.916	0.33	0	Early_oo	arl6ip1
spsb4b	0	0.536579	0.672	0.051	0	Early_oo	spsb4b
CR383662.2	0	0.53634	0.547	0.021	0	Early_oo	CR383662.2
kpna22	0	0.535156	0.881	0.163	0	Early_oo	kpna2
lima1a	0	0.533125	0.618	0.029	0	Early_oo	lima1a
dad12	0	0.532888	0.914	0.308	0	Early_oo	dad1
srsf1a1	0	0.532811	0.833	0.149	0	Early_oo	srsf1a
spsb1	0	0.531747	0.602	0.037	0	Early_oo	spsb1
zgc:153284	0	0.531536	0.534	0.062	0	Early_oo	zgc:153284
BX537276.11	0	0.531292	0.637	0.05	0	Early_oo	BX537276.1
hmgb3b2	0	0.530689	0.852	0.181	0	Early_oo	hmgb3b
sec61a1l	0	0.530414	0.717	0.069	0	Early_oo	sec61a1l
BX950205.1	0	0.528946	0.533	0.009	0	Early_oo	BX950205.1
shmt12	0	0.528408	0.836	0.148	0	Early_oo	shmt1
slc48a1b1	0	0.526362	0.731	0.07	0	Early_oo	slc48a1b
f2rl1.1	0	0.526318	0.593	0.021	0	Early_oo	f2rl1.1
si:ch211-11k18.41	0	0.523753	0.725	0.077	0	Early_oo	si:ch211-11k18.4
pcna2	0	0.523408	0.929	0.284	0	Early_oo	pcna
prkrip11	0	0.522746	0.776	0.11	0	Early_oo	prkrip1
ncbp21	0	0.522632	0.833	0.149	0	Early_oo	ncbp2
rpp211	0	0.521992	0.749	0.1	0	Early_oo	rpp21
hnrnpaba1	0	0.519898	0.927	0.361	0	Early_oo	hnrnpaba
si:dkey-88l16.5	0	0.519757	0.547	0.02	0	Early_oo	si:dkey-88l16.5
si:dkey-87o1.2	0	0.519723	0.688	0.086	0	Early_oo	si:dkey-87o1.2
plod31	0	0.518882	0.698	0.087	0	Early_oo	plod3
srprb1	0	0.517751	0.8	0.158	0	Early_oo	srprb
psme3	0	0.517705	0.74	0.105	0	Early_oo	psme3
glipr2l	0	0.517597	0.652	0.063	0	Early_oo	glipr2l
zgc:171445	0	0.517148	0.588	0.021	0	Early_oo	zgc:171445
zbtb2a	0	0.517096	0.581	0.029	0	Early_oo	zbtb2a
si:ch211-157j23.3.1	0	0.51592	0.546	0.015	0	Early_oo	si:ch211-157j23.3.1
b4galnt2.21	0	0.515655	0.644	0.039	0	Early_oo	b4galnt2.2
itm2cb	0	0.515622	0.68	0.078	0	Early_oo	itm2cb
mrps18b	0	0.515084	0.717	0.085	0	Early_oo	mrps18b
uba22	0	0.515054	0.743	0.097	0	Early_oo	uba2
apba2b	0	0.514772	0.563	0.026	0	Early_oo	apba2b
exd21	0	0.514444	0.748	0.113	0	Early_oo	exd2
golt1bb1	0	0.513346	0.752	0.105	0	Early_oo	golt1bb
dkc12	0	0.513272	0.918	0.289	0	Early_oo	dkc1
kif221	0	0.509289	0.713	0.079	0	Early_oo	kif22
fbxl14a1	0	0.508855	0.736	0.097	0	Early_oo	fbxl14a
bmp15	0	0.505949	0.599	0.037	0	Early_oo	bmp15
tbp	0	0.504904	0.627	0.068	0	Early_oo	tbp
eif4e1b2	0	0.504514	0.882	0.203	0	Early_oo	eif4e1b
CU326366.21	0	0.50408	0.631	0.03	0	Early_oo	CU326366.2
rhogc	0	0.503788	0.687	0.072	0	Early_oo	rhogc
si:ch211-210c8.72	0	0.503628	0.744	0.096	0	Early_oo	si:ch211-210c8.7
znhit31	0	0.503425	0.697	0.077	0	Early_oo	znhit3
imp31	0	0.502877	0.741	0.097	0	Early_oo	imp3
blcap1	0	0.502134	0.798	0.146	0	Early_oo	blcap
snorc	0	0.502106	0.525	0.012	0	Early_oo	snorc
cx44.2	0	0.501548	0.568	0.02	0	Early_oo	cx44.2
dph31	0	0.501049	0.657	0.065	0	Early_oo	dph3
pttg1	0	0.501034	0.634	0.078	0	Early_oo	pttg1
tph1a1	0	0.500983	0.447	0.022	0	Early_oo	tph1a
vbp11	0	0.500575	0.812	0.146	0	Early_oo	vbp1
cstf11	0	0.499362	0.743	0.105	0	Early_oo	cstf1
ripor31	0	0.498643	0.679	0.062	0	Early_oo	ripor3
commd91	0	0.497692	0.668	0.057	0	Early_oo	commd9
pclaf1	0	0.494101	0.695	0.074	0	Early_oo	pclaf
zgc:112185	0	0.492142	0.619	0.083	0	Early_oo	zgc:112185
pias4b1	0	0.49135	0.688	0.077	0	Early_oo	pias4b
tia1l1	0	0.491148	0.712	0.115	0	Early_oo	tia1l
ube2c1	0	0.490061	0.773	0.177	0	Early_oo	ube2c
tmco11	0	0.488322	0.755	0.119	0	Early_oo	tmco1
sap182	0	0.488256	0.887	0.273	0	Early_oo	sap18
si:ch211-241j12.3	0	0.487285	0.592	0.04	0	Early_oo	si:ch211-241j12.3
bcl2l10	0	0.48678	0.754	0.111	0	Early_oo	bcl2l10
si:dkey-46g23.5	0	0.48609	0.573	0.022	0	Early_oo	si:dkey-46g23.5
zgc:1717341	0	0.485417	0.581	0.04	0	Early_oo	zgc:171734
ddx39aa2	0	0.485168	0.875	0.234	0	Early_oo	ddx39aa
eloal1	0	0.484838	0.727	0.12	0	Early_oo	eloal
katnbl1	0	0.484619	0.657	0.061	0	Early_oo	katnbl1
zgc:162592	0	0.483395	0.599	0.034	0	Early_oo	zgc:162592
igf2bp31	0	0.483041	0.765	0.138	0	Early_oo	igf2bp3
nufip11	0	0.482214	0.677	0.078	0	Early_oo	nufip1
smim14	0	0.48032	0.58	0.049	0	Early_oo	smim14
BX572619.1	0	0.479952	0.618	0.058	0	Early_oo	BX572619.1
atf4a	0	0.47952	0.902	0.314	0	Early_oo	atf4a
slc35f6	0	0.478737	0.591	0.029	0	Early_oo	slc35f6
tubb2b2	0	0.477273	0.922	0.312	0	Early_oo	tubb2b
sh3yl1	0	0.476569	0.496	0.032	0	Early_oo	sh3yl1
rpp25l1	0	0.476276	0.698	0.092	0	Early_oo	rpp25l
eif52	0	0.475194	0.906	0.337	0	Early_oo	eif5
spata18	0	0.474912	0.481	0.017	0	Early_oo	spata18
pithd11	0	0.473721	0.672	0.08	0	Early_oo	pithd1
selenot1a1	0	0.473654	0.685	0.103	0	Early_oo	selenot1a
slc37a21	0	0.473004	0.658	0.076	0	Early_oo	slc37a2
qtrt21	0	0.472234	0.653	0.064	0	Early_oo	qtrt2
lrp132	0	0.471766	0.762	0.122	0	Early_oo	lrp13
spint21	0	0.471011	0.747	0.119	0	Early_oo	spint2
alg11	0	0.470807	0.634	0.058	0	Early_oo	alg1
rfwd31	0	0.469614	0.595	0.065	0	Early_oo	rfwd3
gtf2a1l1	0	0.469513	0.683	0.091	0	Early_oo	gtf2a1l
mrps281	0	0.469407	0.674	0.084	0	Early_oo	mrps28
il13ra2	0	0.46922	0.358	0.015	0	Early_oo	il13ra2
cnot6a1	0	0.469209	0.677	0.088	0	Early_oo	cnot6a
wnt8a1	0	0.468699	0.591	0.055	0	Early_oo	wnt8a
si:ch73-340n8.4	0	0.467741	0.659	0.09	0	Early_oo	si:ch73-340n8.4
polr1d1	0	0.467713	0.717	0.118	0	Early_oo	polr1d
gins21	0	0.467704	0.733	0.116	0	Early_oo	gins2
zgc:101016	0	0.466929	0.658	0.079	0	Early_oo	zgc:101016
zgc:66024	0	0.46676	0.546	0.017	0	Early_oo	zgc:66024
dck1	0	0.466584	0.682	0.085	0	Early_oo	dck
idh1	0	0.466391	0.546	0.042	0	Early_oo	idh1
pitpnaa1	0	0.465839	0.661	0.08	0	Early_oo	pitpnaa
suv39h1b	0	0.465635	0.61	0.058	0	Early_oo	suv39h1b
med7	0	0.465397	0.68	0.098	0	Early_oo	med7
cox7a2l1	0	0.465236	0.8	0.161	0	Early_oo	cox7a2l
impdh21	0	0.46499	0.692	0.098	0	Early_oo	impdh2
prtfdc11	0	0.464928	0.633	0.077	0	Early_oo	prtfdc1
ociad1	0	0.463942	0.604	0.072	0	Early_oo	ociad1
rtn4a	0	0.46247	0.898	0.292	0	Early_oo	rtn4a
wdr751	0	0.462469	0.658	0.079	0	Early_oo	wdr75
ttc321	0	0.46241	0.672	0.083	0	Early_oo	ttc32
eif1axa	0	0.462087	0.583	0.079	0	Early_oo	eif1axa
wdr461	0	0.461929	0.727	0.125	0	Early_oo	wdr46
CABZ01059627.2	0	0.459979	0.459	0.01	0	Early_oo	CABZ01059627.2
bet1l1	0	0.459958	0.669	0.089	0	Early_oo	bet1l
tmem203	0	0.459849	0.615	0.078	0	Early_oo	tmem203
skp2	0	0.459556	0.557	0.048	0	Early_oo	skp2
timm10b1	0	0.459054	0.624	0.062	0	Early_oo	timm10b
tomm72	0	0.459035	0.855	0.244	0	Early_oo	tomm7
postna	0	0.458448	0.466	0.021	0	Early_oo	postna
chmp4c1	0	0.457979	0.601	0.051	0	Early_oo	chmp4c
mif4gdb	0	0.457265	0.559	0.032	0	Early_oo	mif4gdb
st3gal5	0	0.457163	0.573	0.042	0	Early_oo	st3gal5
aif1l	0	0.457083	0.877	0.219	0	Early_oo	aif1l
cenpo	0	0.456891	0.591	0.077	0	Early_oo	cenpo
si:ch211-241b2.4	0	0.456771	0.536	0.031	0	Early_oo	si:ch211-241b2.4
mycla	0	0.455229	0.588	0.061	0	Early_oo	mycla
aldh18a11	0	0.454295	0.637	0.085	0	Early_oo	aldh18a1
lgals3a1	0	0.453969	0.72	0.107	0	Early_oo	lgals3a
kpnb1	0	0.453904	0.744	0.133	0	Early_oo	kpnb1
slc25a25a	0	0.453074	0.583	0.109	0	Early_oo	slc25a25a
mrgbp1	0	0.452699	0.699	0.109	0	Early_oo	mrgbp
bub31	0	0.452097	0.665	0.084	0	Early_oo	bub3
tor11	0	0.452093	0.667	0.089	0	Early_oo	tor1
alg141	0	0.452062	0.581	0.051	0	Early_oo	alg14
cnep1r11	0	0.451273	0.683	0.099	0	Early_oo	cnep1r1
ebna1bp22	0	0.45102	0.866	0.231	0	Early_oo	ebna1bp2
rpl7l12	0	0.450964	0.794	0.188	0	Early_oo	rpl7l1
c1qbp2	0	0.449903	0.871	0.252	0	Early_oo	c1qbp
cbx5	0	0.449684	0.829	0.183	0	Early_oo	cbx5
zgc:193711	0	0.449501	0.558	0.039	0	Early_oo	zgc:193711
lin28a	0	0.449027	0.509	0.043	0	Early_oo	lin28a
pus11	0	0.448447	0.663	0.088	0	Early_oo	pus1
det11	0	0.448029	0.639	0.08	0	Early_oo	det1
smarce11	0	0.447824	0.767	0.15	0	Early_oo	smarce1
gng51	0	0.447741	0.847	0.208	0	Early_oo	gng5
tcea1	0	0.4473	0.652	0.093	0	Early_oo	tcea1
trmt111	0	0.447119	0.645	0.082	0	Early_oo	trmt11
sumo3a2	0	0.446268	0.919	0.366	0	Early_oo	sumo3a
zgc:1714801	0	0.446198	0.725	0.139	0	Early_oo	zgc:171480
uqcrfs12	0	0.445263	0.872	0.302	0	Early_oo	uqcrfs1
si:dkey-52l18.41	0	0.444761	0.664	0.091	0	Early_oo	si:dkey-52l18.4
si:dkey-16p21.81	0	0.444276	0.623	0.068	0	Early_oo	si:dkey-16p21.8
rnps12	0	0.442623	0.818	0.18	0	Early_oo	rnps1
prdx41	0	0.442555	0.77	0.16	0	Early_oo	prdx4
fhdc3	0	0.442099	0.464	0.027	0	Early_oo	fhdc3
rrs11	0	0.441894	0.687	0.123	0	Early_oo	rrs1
cdk12	0	0.441199	0.707	0.099	0	Early_oo	cdk1
tdp2b	0	0.440935	0.538	0.041	0	Early_oo	tdp2b
slc25a201	0	0.440638	0.61	0.065	0	Early_oo	slc25a20
prdx6	0	0.440403	0.689	0.175	0	Early_oo	prdx6
elavl23	0	0.439653	0.885	0.252	0	Early_oo	elavl2
stk17al	0	0.438931	0.681	0.097	0	Early_oo	stk17al
tmed1a1	0	0.438858	0.58	0.055	0	Early_oo	tmed1a
anapc101	0	0.438292	0.615	0.074	0	Early_oo	anapc10
mrps361	0	0.438012	0.807	0.19	0	Early_oo	mrps36
npm2a2	0	0.437379	0.646	0.097	0	Early_oo	npm2a
hnrnpc	0	0.437072	0.651	0.106	0	Early_oo	hnrnpc
extl2	0	0.435534	0.573	0.046	0	Early_oo	extl2
tbl21	0	0.434678	0.632	0.101	0	Early_oo	tbl2
shisa2a	0	0.4345	0.426	0.014	0	Early_oo	shisa2a
thoc31	0	0.434341	0.634	0.111	0	Early_oo	thoc3
trim35-29	0	0.433981	0.409	0.042	0	Early_oo	trim35-29
qtrt11	0	0.433424	0.603	0.065	0	Early_oo	qtrt1
plcd1b	0	0.433182	0.525	0.037	0	Early_oo	plcd1b
brd2a	0	0.433001	0.776	0.175	0	Early_oo	brd2a
gar11	0	0.431808	0.712	0.134	0	Early_oo	gar1
cnpy2	0	0.431671	0.546	0.039	0	Early_oo	cnpy2
srsf111	0	0.431513	0.826	0.208	0	Early_oo	srsf11
taf91	0	0.430982	0.773	0.164	0	Early_oo	taf9
akip11	0	0.430964	0.542	0.073	0	Early_oo	akip1
emc61	0	0.430243	0.77	0.178	0	Early_oo	emc6
nhp22	0	0.429709	0.729	0.188	0	Early_oo	nhp2
tarbp2	0	0.428786	0.548	0.039	0	Early_oo	tarbp2
bcas21	0	0.428599	0.75	0.16	0	Early_oo	bcas2
znf131	0	0.428155	0.558	0.048	0	Early_oo	znf131
desi2	0	0.427807	0.593	0.072	0	Early_oo	desi2
zgc:114130	0	0.427545	0.501	0.049	0	Early_oo	zgc:114130
pcbp2	0	0.427416	0.766	0.168	0	Early_oo	pcbp2
mphosph6	0	0.426449	0.494	0.078	0	Early_oo	mphosph6
rnf128a1	0	0.425944	0.651	0.094	0	Early_oo	rnf128a
elac11	0	0.425915	0.559	0.06	0	Early_oo	elac1
atic1	0	0.425709	0.658	0.107	0	Early_oo	atic
dcun1d1	0	0.425644	0.626	0.091	0	Early_oo	dcun1d1
tm2d21	0	0.425172	0.661	0.114	0	Early_oo	tm2d2
dnaja2a	0	0.424653	0.837	0.274	0	Early_oo	dnaja2a
zgc:1122551	0	0.424166	0.629	0.093	0	Early_oo	zgc:112255
khsrp1	0	0.42362	0.695	0.113	0	Early_oo	khsrp
got2b1	0	0.422982	0.733	0.14	0	Early_oo	got2b
etf1b1	0	0.422353	0.873	0.256	0	Early_oo	etf1b
mapre1a2	0	0.422248	0.839	0.189	0	Early_oo	mapre1a
thap111	0	0.420921	0.561	0.051	0	Early_oo	thap11
si:dkeyp-2e4.2	0	0.420603	0.493	0.034	0	Early_oo	si:dkeyp-2e4.2
zgc:101562	0	0.42041	0.55	0.053	0	Early_oo	zgc:101562
tmem243a	0	0.420006	0.461	0.037	0	Early_oo	tmem243a
galnt6	0	0.418848	0.525	0.037	0	Early_oo	galnt6
anapc111	0	0.415813	0.679	0.121	0	Early_oo	anapc11
blvrb1	0	0.415797	0.602	0.08	0	Early_oo	blvrb
dtwd11	0	0.415784	0.583	0.076	0	Early_oo	dtwd1
snai1a	0	0.41573	0.537	0.039	0	Early_oo	snai1a
hsbp1l1	0	0.41571	0.517	0.033	0	Early_oo	hsbp1l1
psmd101	0	0.415274	0.628	0.1	0	Early_oo	psmd10
clk2b1	0	0.413654	0.611	0.088	0	Early_oo	clk2b
glula	0	0.412944	0.558	0.103	0	Early_oo	glula
ctsd	0	0.412929	0.78	0.119	0	Early_oo	ctsd
dennd2db1	0	0.412831	0.561	0.057	0	Early_oo	dennd2db
prc1a1	0	0.412022	0.647	0.119	0	Early_oo	prc1a
asz11	0	0.411989	0.692	0.123	0	Early_oo	asz1
si:ch211-51e12.73	0	0.411757	0.903	0.295	0	Early_oo	si:ch211-51e12.7
figla2	0	0.411392	0.658	0.107	0	Early_oo	figla
prmt6	0	0.411343	0.567	0.077	0	Early_oo	prmt6
CU467110.21	0	0.41131	0.557	0.057	0	Early_oo	CU467110.2
zgc:174935	0	0.411298	0.497	0.038	0	Early_oo	zgc:174935
si:ch211-202f3.3	0	0.411073	0.483	0.043	0	Early_oo	si:ch211-202f3.3
nfr1	0	0.410804	0.61	0.096	0	Early_oo	nfr
mars1	0	0.410192	0.617	0.088	0	Early_oo	mars
MED9	0	0.40991	0.592	0.098	0	Early_oo	MED9
lsm12b2	0	0.40928	0.876	0.315	0	Early_oo	lsm12b
mrps341	0	0.409125	0.611	0.095	0	Early_oo	mrps34
rbmx1	0	0.409079	0.802	0.196	0	Early_oo	rbmx
zgc:919101	0	0.408858	0.826	0.218	0	Early_oo	zgc:91910
smn11	0	0.408443	0.689	0.136	0	Early_oo	smn1
tacc3	0	0.408402	0.62	0.112	0	Early_oo	tacc3
st6galnac1.2	0	0.407362	0.507	0.037	0	Early_oo	st6galnac1.2
ids	0	0.407139	0.467	0.041	0	Early_oo	ids
ska2	0	0.407089	0.544	0.131	0	Early_oo	ska2
CABZ01044746.1	0	0.406948	0.415	0.042	0	Early_oo	CABZ01044746.1
stap2a	0	0.406571	0.477	0.039	0	Early_oo	stap2a
zgc:163030	0	0.406352	0.477	0.07	0	Early_oo	zgc:163030
sinhcafl.1	0	0.40622	0.538	0.082	0	Early_oo	sinhcafl.1
ppm1g1	0	0.405666	0.734	0.167	0	Early_oo	ppm1g
bag4	0	0.405221	0.539	0.068	0	Early_oo	bag4
si:ch73-382f3.1	0	0.404833	0.549	0.057	0	Early_oo	si:ch73-382f3.1
oip51	0	0.404729	0.608	0.09	0	Early_oo	oip5
st3gal8	0	0.404682	0.492	0.034	0	Early_oo	st3gal8
lsm13	0	0.404259	0.72	0.147	0	Early_oo	lsm1
ndc11	0	0.403927	0.675	0.123	0	Early_oo	ndc1
c7b	0	0.403927	0.499	0.04	0	Early_oo	c7b
sumo3b2	0	0.403027	0.664	0.151	0	Early_oo	sumo3b
mrpl481	0	0.403024	0.598	0.098	0	Early_oo	mrpl48
spout11	0	0.402597	0.592	0.091	0	Early_oo	spout1
BX005461.1	0	0.40223	0.373	0.003	0	Early_oo	BX005461.1
lmcd1	0	0.402144	0.525	0.053	0	Early_oo	lmcd1
PYURF1	0	0.401031	0.621	0.106	0	Early_oo	PYURF
si:dkey-16l2.16	0	0.400785	0.565	0.075	0	Early_oo	si:dkey-16l2.16
tom1	0	0.400699	0.513	0.039	0	Early_oo	tom1
pttg1ipb	0	0.400536	0.599	0.072	0	Early_oo	pttg1ipb
dab21	0	0.400498	0.605	0.099	0	Early_oo	dab2
nol111	0	0.400489	0.615	0.101	0	Early_oo	nol11
nmnat11	0	0.400276	0.56	0.064	0	Early_oo	nmnat1
si:ch211-137a8.2	0	0.400269	0.497	0.033	0	Early_oo	si:ch211-137a8.2
pdia61	0	0.399964	0.675	0.127	0	Early_oo	pdia6
tyms1	0	0.399666	0.658	0.121	0	Early_oo	tyms
CR847984.1	0	0.398683	0.471	0.036	0	Early_oo	CR847984.1
abcf2a	0	0.398619	0.597	0.107	0	Early_oo	abcf2a
pygl	0	0.398523	0.512	0.044	0	Early_oo	pygl
cdc34a	0	0.398349	0.521	0.054	0	Early_oo	cdc34a
polr1e	0	0.398111	0.611	0.101	0	Early_oo	polr1e
bora	0	0.397985	0.486	0.03	0	Early_oo	bora
vsig10	0	0.397862	0.488	0.033	0	Early_oo	vsig10
alkbh1	0	0.397754	0.539	0.054	0	Early_oo	alkbh1
thoc61	0	0.395862	0.58	0.093	0	Early_oo	thoc6
tbcc	0	0.395208	0.584	0.081	0	Early_oo	tbcc
si:ch211-207i20.32	0	0.394719	0.61	0.101	0	Early_oo	si:ch211-207i20.3
dtymk1	0	0.394422	0.575	0.08	0	Early_oo	dtymk
gcna	0	0.394351	0.521	0.046	0	Early_oo	gcna
cdca7b1	0	0.394303	0.771	0.159	0	Early_oo	cdca7b
jhy	0	0.393946	0.466	0.028	0	Early_oo	jhy
rnaseh2c	0	0.393788	0.566	0.078	0	Early_oo	rnaseh2c
mettl21a1	0	0.393391	0.562	0.074	0	Early_oo	mettl21a
nccrp1	0	0.392978	0.725	0.143	0	Early_oo	nccrp1
rbp1	0	0.392509	0.512	0.05	0	Early_oo	rbp1
si:ch211-217k17.72	0	0.392503	0.831	0.258	0	Early_oo	si:ch211-217k17.7
CABZ01059627.3	0	0.390896	0.371	0.023	0	Early_oo	CABZ01059627.3
cdk71	0	0.390822	0.58	0.08	0	Early_oo	cdk7
cep57l11	0	0.390784	0.55	0.068	0	Early_oo	cep57l1
pcgf11	0	0.390348	0.563	0.09	0	Early_oo	pcgf1
drap11	0	0.390092	0.621	0.108	0	Early_oo	drap1
si:ch73-47f2.1	0	0.389941	0.491	0.04	0	Early_oo	si:ch73-47f2.1
slc39a131	0	0.389349	0.571	0.095	0	Early_oo	slc39a13
cdc14b	0	0.389233	0.547	0.08	0	Early_oo	cdc14b
mrpl171	0	0.389171	0.65	0.122	0	Early_oo	mrpl17
trmt9b	0	0.388779	0.471	0.027	0	Early_oo	trmt9b
rac1a1	0	0.38871	0.724	0.178	0	Early_oo	rac1a
xbp1	0	0.388549	0.887	0.257	0	Early_oo	xbp1
mrps61	0	0.388351	0.651	0.13	0	Early_oo	mrps6
eml21	0	0.388037	0.523	0.05	0	Early_oo	eml2
wu:fa19b121	0	0.387725	0.575	0.088	0	Early_oo	wu:fa19b12
prmt71	0	0.387543	0.548	0.075	0	Early_oo	prmt7
nipsnap3a1	0	0.386643	0.567	0.092	0	Early_oo	nipsnap3a
ap1s3b	0	0.386314	0.575	0.098	0	Early_oo	ap1s3b
zfand2a1	0	0.385674	0.53	0.069	0	Early_oo	zfand2a
gdf91	0	0.385283	0.488	0.038	0	Early_oo	gdf9
tmem1471	0	0.384968	0.637	0.124	0	Early_oo	tmem147
taf5l	0	0.384709	0.549	0.077	0	Early_oo	taf5l
pgp	0	0.3844	0.554	0.08	0	Early_oo	pgp
CU655961.4	0	0.383181	0.431	0.036	0	Early_oo	CU655961.4
ildr1a1	0	0.382856	0.501	0.042	0	Early_oo	ildr1a
chek21	0	0.382702	0.552	0.083	0	Early_oo	chek2
tsen21	0	0.382626	0.534	0.067	0	Early_oo	tsen2
kifc11	0	0.382574	0.523	0.061	0	Early_oo	kifc1
iba57	0	0.382103	0.521	0.067	0	Early_oo	iba57
pinx1	0	0.381525	0.639	0.133	0	Early_oo	pinx1
caprin2	0	0.381404	0.504	0.055	0	Early_oo	caprin2
gtf2f2b	0	0.381304	0.469	0.035	0	Early_oo	gtf2f2b
tmed5	0	0.381108	0.522	0.061	0	Early_oo	tmed5
stk111	0	0.380962	0.558	0.083	0	Early_oo	stk11
tipin1	0	0.380941	0.592	0.098	0	Early_oo	tipin
alkbh41	0	0.380246	0.557	0.098	0	Early_oo	alkbh4
pon3.2	0	0.380081	0.512	0.056	0	Early_oo	pon3.2
zgc:112146	0	0.380039	0.406	0.01	0	Early_oo	zgc:112146
cdkn3	0	0.379709	0.523	0.061	0	Early_oo	cdkn3
ccdc106b1	0	0.378743	0.541	0.122	0	Early_oo	ccdc106b
ntn4	0	0.378556	0.508	0.046	0	Early_oo	ntn4
rtkn2a	0	0.378265	0.462	0.055	0	Early_oo	rtkn2a
zgc:1140411	0	0.377723	0.508	0.055	0	Early_oo	zgc:114041
prkra	0	0.37767	0.409	0.014	0	Early_oo	prkra
slc25a51b	0	0.377628	0.516	0.067	0	Early_oo	slc25a51b
nup431	0	0.377601	0.581	0.094	0	Early_oo	nup43
gps21	0	0.377261	0.567	0.092	0	Early_oo	gps2
tmem251	0	0.376544	0.494	0.046	0	Early_oo	tmem251
shcbp1	0	0.37644	0.504	0.066	0	Early_oo	shcbp1
thoc7	0	0.376039	0.664	0.141	0	Early_oo	thoc7
ppp2cb1	0	0.375179	0.869	0.295	0	Early_oo	ppp2cb
ciao11	0	0.374724	0.553	0.087	0	Early_oo	ciao1
snrpd3l2	0	0.374469	0.812	0.228	0	Early_oo	snrpd3l
arl14ep1	0	0.373871	0.614	0.114	0	Early_oo	arl14ep
med291	0	0.37363	0.561	0.087	0	Early_oo	med29
kif18a	0	0.373135	0.477	0.038	0	Early_oo	kif18a
galcb	0	0.372594	0.428	0.025	0	Early_oo	galcb
patl11	0	0.372544	0.526	0.07	0	Early_oo	patl1
ddx28	0	0.372481	0.535	0.074	0	Early_oo	ddx28
CR376740.2	0	0.372167	0.267	0.028	0	Early_oo	CR376740.2
zc3h151	0	0.37153	0.674	0.149	0	Early_oo	zc3h15
casd1	0	0.371095	0.411	0.018	0	Early_oo	casd1
cenpl1	0	0.370999	0.526	0.076	0	Early_oo	cenpl
si:dkey-256h2.1	0	0.370986	0.522	0.069	0	Early_oo	si:dkey-256h2.1
cnih1	0	0.370809	0.482	0.052	0	Early_oo	cnih1
CR954963.1	0	0.37076	0.453	0.027	0	Early_oo	CR954963.1
cdc25b	0	0.370551	0.474	0.05	0	Early_oo	cdc25b
naa40.1	0	0.370212	0.575	0.114	0	Early_oo	naa40.1
wdr121	0	0.370209	0.621	0.122	0	Early_oo	wdr12
zp3d.11	0	0.369944	0.543	0.08	0	Early_oo	zp3d.1
ndrg1a	0	0.369912	0.474	0.044	0	Early_oo	ndrg1a
micall2b	0	0.3698	0.45	0.044	0	Early_oo	micall2b
slc30a71	0	0.368192	0.55	0.093	0	Early_oo	slc30a7
asb31	0	0.36816	0.519	0.063	0	Early_oo	asb3
ruvbl12	0	0.36798	0.673	0.145	0	Early_oo	ruvbl1
zgc:162611	0	0.367784	0.486	0.057	0	Early_oo	zgc:162611
hsd3b2	0	0.367532	0.395	0.011	0	Early_oo	hsd3b2
ascc11	0	0.36697	0.549	0.086	0	Early_oo	ascc1
plk3	0	0.366762	0.509	0.074	0	Early_oo	plk3
entpd4	0	0.36624	0.483	0.047	0	Early_oo	entpd4
tktb	0	0.365896	0.728	0.188	0	Early_oo	tktb
micall2a	0	0.365736	0.434	0.03	0	Early_oo	micall2a
nop101	0	0.365688	0.763	0.217	0	Early_oo	nop10
trmt5	0	0.365256	0.499	0.059	0	Early_oo	trmt5
gemin81	0	0.364921	0.615	0.126	0	Early_oo	gemin8
mfsd4aa1	0	0.36463	0.478	0.049	0	Early_oo	mfsd4aa
apopt1	0	0.364395	0.547	0.102	0	Early_oo	apopt1
xrn21	0	0.364235	0.659	0.152	0	Early_oo	xrn2
tnfaip1	0	0.364166	0.499	0.059	0	Early_oo	tnfaip1
CT573476.1	0	0.363806	0.563	0.1	0	Early_oo	CT573476.1
mcee	0	0.363586	0.491	0.067	0	Early_oo	mcee
cdc45	0	0.363496	0.506	0.068	0	Early_oo	cdc45
mcm101	0	0.36186	0.49	0.06	0	Early_oo	mcm10
slx1b	0	0.361733	0.482	0.05	0	Early_oo	slx1b
stap2b	0	0.361513	0.468	0.037	0	Early_oo	stap2b
tnfsf10l4	0	0.361242	0.472	0.041	0	Early_oo	tnfsf10l4
mrpl572	0	0.361131	0.695	0.179	0	Early_oo	mrpl57
rpf22	0	0.360347	0.687	0.167	0	Early_oo	rpf2
bud313	0	0.36006	0.861	0.283	0	Early_oo	bud31
trub21	0	0.359705	0.527	0.078	0	Early_oo	trub2
eif2b31	0	0.359367	0.507	0.072	0	Early_oo	eif2b3
sf3b41	0	0.359191	0.593	0.132	0	Early_oo	sf3b4
snapc1a	0	0.359156	0.47	0.05	0	Early_oo	snapc1a
nudcd1	0	0.358786	0.52	0.071	0	Early_oo	nudcd1
mbd3a1	0	0.358641	0.531	0.087	0	Early_oo	mbd3a
fcf11	0	0.357413	0.542	0.089	0	Early_oo	fcf1
lpar2a1	0	0.357099	0.478	0.083	0	Early_oo	lpar2a
c1d2	0	0.356666	0.663	0.157	0	Early_oo	c1d
si:dkeyp-97b10.31	0	0.356652	0.491	0.085	0	Early_oo	si:dkeyp-97b10.3
ca7	0	0.355352	0.454	0.045	0	Early_oo	ca7
cst14a.2	0	0.355287	0.76	0.199	0	Early_oo	cst14a.2
tmed21	0	0.35504	0.812	0.237	0	Early_oo	tmed2
ipmkb	0	0.353595	0.425	0.035	0	Early_oo	ipmkb
rbm4.1	0	0.353434	0.531	0.084	0	Early_oo	rbm4.1
cap1	0	0.352933	0.463	0.055	0	Early_oo	cap1
bcl7ba	0	0.352473	0.478	0.048	0	Early_oo	bcl7ba
st14a	0	0.351968	0.448	0.044	0	Early_oo	st14a
vstm2l	0	0.351798	0.469	0.072	0	Early_oo	vstm2l
zgc:1536751	0	0.351179	0.533	0.094	0	Early_oo	zgc:153675
hdr	0	0.351148	0.444	0.045	0	Early_oo	hdr
uck2b1	0	0.35112	0.529	0.089	0	Early_oo	uck2b
haus71	0	0.351076	0.507	0.082	0	Early_oo	haus7
adat31	0	0.351039	0.466	0.051	0	Early_oo	adat3
ftsj11	0	0.350884	0.537	0.097	0	Early_oo	ftsj1
sigmar12	0	0.350484	0.644	0.131	0	Early_oo	sigmar1
wdr4	0	0.349577	0.525	0.09	0	Early_oo	wdr4
dnajb6b1	0	0.349493	0.537	0.088	0	Early_oo	dnajb6b
si:dkey-44g23.51	0	0.349265	0.594	0.114	0	Early_oo	si:dkey-44g23.5
nono1	0	0.348806	0.692	0.17	0	Early_oo	nono
kif11	0	0.34872	0.41	0.037	0	Early_oo	kif11
minpp1b	0	0.348715	0.44	0.049	0	Early_oo	minpp1b
zcchc8	0	0.348693	0.493	0.071	0	Early_oo	zcchc8
adipor1b1	0	0.34829	0.498	0.077	0	Early_oo	adipor1b
eomesa	0	0.347973	0.397	0.016	0	Early_oo	eomesa
mrps301	0	0.347819	0.545	0.094	0	Early_oo	mrps30
polb1	0	0.347431	0.538	0.096	0	Early_oo	polb
zgc:174972	0	0.347245	0.172	0.014	0	Early_oo	zgc:174972
mrpl15	0	0.347042	0.482	0.063	0	Early_oo	mrpl1
anp32b1	0	0.346272	0.784	0.212	0	Early_oo	anp32b
zgc:86764	0	0.345981	0.476	0.059	0	Early_oo	zgc:86764
kif20ba	0	0.345545	0.425	0.048	0	Early_oo	kif20ba
lhx8a2	0	0.345046	0.575	0.105	0	Early_oo	lhx8a
prmt12	0	0.345029	0.861	0.269	0	Early_oo	prmt1
imp41	0	0.344666	0.542	0.11	0	Early_oo	imp4
lmnl32	0	0.344567	0.642	0.132	0	Early_oo	lmnl3
utp41	0	0.343501	0.526	0.098	0	Early_oo	utp4
mettl2a1	0	0.343279	0.496	0.077	0	Early_oo	mettl2a
bxdc22	0	0.343192	0.66	0.166	0	Early_oo	bxdc2
zgc:777391	0	0.343081	0.496	0.077	0	Early_oo	zgc:77739
zgc:174906	0	0.342341	0.449	0.043	0	Early_oo	zgc:174906
baiap2l1a	0	0.342337	0.435	0.042	0	Early_oo	baiap2l1a
golga7	0	0.342263	0.639	0.149	0	Early_oo	golga7
myl12.22	0	0.342044	0.764	0.214	0	Early_oo	myl12.2
mrpl221	0	0.342014	0.542	0.104	0	Early_oo	mrpl22
aph1b1	0	0.341202	0.473	0.064	0	Early_oo	aph1b
tmed91	0	0.341006	0.578	0.118	0	Early_oo	tmed9
scnm11	0	0.340498	0.469	0.056	0	Early_oo	scnm1
si:zfos-452g4.1	0	0.340487	0.458	0.053	0	Early_oo	si:zfos-452g4.1
tmem266	0	0.340175	0.421	0.033	0	Early_oo	tmem266
si:ch211-191a24.4	0	0.339944	0.48	0.063	0	Early_oo	si:ch211-191a24.4
mcm6l1	0	0.339566	0.541	0.107	0	Early_oo	mcm6l
pop4	0	0.33908	0.504	0.087	0	Early_oo	pop4
poll	0	0.338511	0.421	0.03	0	Early_oo	poll
grxcr11	0	0.338502	0.493	0.085	0	Early_oo	grxcr1
pmaip1	0	0.337945	0.464	0.053	0	Early_oo	pmaip1
tph1b	0	0.337538	0.352	0.019	0	Early_oo	tph1b
raver1	0	0.337517	0.442	0.058	0	Early_oo	raver1
lypla1	0	0.3374	0.443	0.048	0	Early_oo	lypla1
ilf22	0	0.337044	0.876	0.29	0	Early_oo	ilf2
ninl	0	0.336835	0.397	0.036	0	Early_oo	ninl
kdelr2b1	0	0.336641	0.579	0.127	0	Early_oo	kdelr2b
cbx2	0	0.335709	0.457	0.05	0	Early_oo	cbx2
gm2a	0	0.335413	0.515	0.061	0	Early_oo	gm2a
ppp1r7	0	0.335272	0.509	0.098	0	Early_oo	ppp1r7
nsdhl	0	0.335267	0.462	0.06	0	Early_oo	nsdhl
mpv17l2	0	0.335171	0.438	0.052	0	Early_oo	mpv17l2
si:ch211-167j6.3	0	0.334756	0.398	0.029	0	Early_oo	si:ch211-167j6.3
ildr1b	0	0.333929	0.435	0.049	0	Early_oo	ildr1b
evla	0	0.33367	0.389	0.033	0	Early_oo	evla
alg3	0	0.333625	0.446	0.051	0	Early_oo	alg3
pdzd11	0	0.333582	0.515	0.09	0	Early_oo	pdzd11
eif2b21	0	0.333195	0.481	0.078	0	Early_oo	eif2b2
mmachc1	0	0.333026	0.453	0.063	0	Early_oo	mmachc
zgc:560951	0	0.332881	0.558	0.115	0	Early_oo	zgc:56095
naa102	0	0.332604	0.806	0.265	0	Early_oo	naa10
ssr31	0	0.332511	0.804	0.246	0	Early_oo	ssr3
sp1	0	0.331607	0.458	0.056	0	Early_oo	sp1
CR388209.1	0	0.331559	0.338	0.007	0	Early_oo	CR388209.1
si:rp71-1g18.1	0	0.33141	0.432	0.052	0	Early_oo	si:rp71-1g18.1
svopl1	0	0.331196	0.437	0.045	0	Early_oo	svopl
pfkfb1	0	0.330417	0.432	0.047	0	Early_oo	pfkfb1
polr3g1	0	0.330398	0.43	0.047	0	Early_oo	polr3g
atxn7l2a	0	0.33034	0.443	0.049	0	Early_oo	atxn7l2a
arhgef39	0	0.330287	0.412	0.031	0	Early_oo	arhgef39
ap1g1	0	0.330155	0.487	0.086	0	Early_oo	ap1g1
arrb2a	0	0.330151	0.455	0.056	0	Early_oo	arrb2a
nrg1	0	0.329683	0.394	0.029	0	Early_oo	nrg1
ppp1r3da	0	0.329669	0.428	0.043	0	Early_oo	ppp1r3da
ndrg1b	0	0.329355	0.39	0.032	0	Early_oo	ndrg1b
si:ch211-198m1.1	0	0.329269	0.363	0.019	0	Early_oo	si:ch211-198m1.1
timm131	0	0.328559	0.62	0.143	0	Early_oo	timm13
mrpl122	0	0.328397	0.789	0.214	0	Early_oo	mrpl12
btr041	0	0.3283	0.589	0.133	0	Early_oo	btr04
haus11	0	0.327855	0.515	0.1	0	Early_oo	haus1
akr7a31	0	0.327718	0.461	0.063	0	Early_oo	akr7a3
pde121	0	0.327445	0.494	0.084	0	Early_oo	pde12
erap1b	0	0.327437	0.433	0.045	0	Early_oo	erap1b
b4galt1l	0	0.327084	0.414	0.036	0	Early_oo	b4galt1l
CT737162.1	0	0.327052	0.413	0.043	0	Early_oo	CT737162.1
si:dkey-81p22.11	0	0.326953	0.413	0.038	0	Early_oo	si:dkey-81p22.11
polr2k1	0	0.32668	0.585	0.14	0	Early_oo	polr2k
si:ch211-51h9.71	0	0.326385	0.482	0.084	0	Early_oo	si:ch211-51h9.7
eif4g2a	0	0.326293	0.456	0.074	0	Early_oo	eif4g2a
zgc:1103391	0	0.326039	0.581	0.124	0	Early_oo	zgc:110339
si:ch1073-416j23.1	0	0.325666	0.401	0.027	0	Early_oo	si:ch1073-416j23.1
hk2	0	0.325599	0.452	0.068	0	Early_oo	hk2
phax1	0	0.325346	0.618	0.151	0	Early_oo	phax
zgc:165573	0	0.325307	0.411	0.044	0	Early_oo	zgc:165573
mcmbp2	0	0.324915	0.575	0.13	0	Early_oo	mcmbp
alg132	0	0.324833	0.618	0.122	0	Early_oo	alg13
eif4bb2	0	0.324627	0.675	0.2	0	Early_oo	eif4bb
akirin21	0	0.324538	0.514	0.099	0	Early_oo	akirin2
cdc161	0	0.324499	0.446	0.059	0	Early_oo	cdc16
zgc:928181	0	0.324221	0.557	0.12	0	Early_oo	zgc:92818
zbtb14	0	0.323594	0.411	0.035	0	Early_oo	zbtb14
sh3bp5b	0	0.323312	0.394	0.033	0	Early_oo	sh3bp5b
BX470189.1	0	0.323311	0.45	0.066	0	Early_oo	BX470189.1
cited1	0	0.323249	0.376	0.033	0	Early_oo	cited1
lmf2b	0	0.323116	0.422	0.045	0	Early_oo	lmf2b
carhsp11	0	0.322592	0.504	0.081	0	Early_oo	carhsp1
jpt1b1	0	0.321925	0.883	0.269	0	Early_oo	jpt1b
msra1	0	0.321798	0.517	0.101	0	Early_oo	msra
nfatc2ip1	0	0.321633	0.51	0.098	0	Early_oo	nfatc2ip
glrx51	0	0.321617	0.637	0.162	0	Early_oo	glrx5
me1	0	0.320563	0.374	0.032	0	Early_oo	me1
srsf10b1	0	0.320405	0.517	0.114	0	Early_oo	srsf10b
syngr2b1	0	0.319607	0.455	0.069	0	Early_oo	syngr2b
gnai2b	0	0.319106	0.42	0.042	0	Early_oo	gnai2b
cry-dash	0	0.318688	0.457	0.065	0	Early_oo	cry-dash
gpnmb	0	0.31866	0.35	0.019	0	Early_oo	gpnmb
zgc:101765	0	0.31864	0.41	0.039	0	Early_oo	zgc:101765
ldlrap1a1	0	0.318365	0.578	0.14	0	Early_oo	ldlrap1a
reep2	0	0.318027	0.398	0.045	0	Early_oo	reep2
ccdc1301	0	0.317165	0.538	0.12	0	Early_oo	ccdc130
nabp1b	0	0.31715	0.425	0.051	0	Early_oo	nabp1b
snai3	0	0.317132	0.357	0.016	0	Early_oo	snai3
ost4	0	0.316892	0.552	0.125	0	Early_oo	ost4
dtl	0	0.316816	0.419	0.047	0	Early_oo	dtl
si:dkey-104n9.1	0	0.316564	0.315	0.016	0	Early_oo	si:dkey-104n9.1
coil2	0	0.316385	0.711	0.203	0	Early_oo	coil
med19a2	0	0.316189	0.679	0.184	0	Early_oo	med19a
dnaja3a	0	0.315982	0.454	0.074	0	Early_oo	dnaja3a
mapk14a	0	0.31574	0.458	0.07	0	Early_oo	mapk14a
med211	0	0.315172	0.579	0.132	0	Early_oo	med21
prelid3b	0	0.315115	0.798	0.214	0	Early_oo	prelid3b
kif2c	0	0.315049	0.425	0.062	0	Early_oo	kif2c
ctsz	0	0.31494	0.512	0.076	0	Early_oo	ctsz
adrm11	0	0.314921	0.557	0.132	0	Early_oo	adrm1
ergic3	0	0.314909	0.424	0.048	0	Early_oo	ergic3
si:ch73-71c20.5	0	0.314653	0.491	0.095	0	Early_oo	si:ch73-71c20.5
efhd1	0	0.314422	0.395	0.037	0	Early_oo	efhd1
mrpl471	0	0.314284	0.56	0.123	0	Early_oo	mrpl47
ube2na2	0	0.314141	0.696	0.211	0	Early_oo	ube2na
mrpl281	0	0.313862	0.552	0.133	0	Early_oo	mrpl28
eed1	0	0.31356	0.472	0.081	0	Early_oo	eed
fam113	0	0.313442	0.466	0.077	0	Early_oo	fam113
pros1	0	0.31286	0.506	0.068	0	Early_oo	pros1
icmt	0	0.31268	0.46	0.075	0	Early_oo	icmt
pold2	0	0.31216	0.44	0.068	0	Early_oo	pold2
tradd1	0	0.311979	0.468	0.079	0	Early_oo	tradd
ing2	0	0.311729	0.526	0.135	0	Early_oo	ing2
trappc6bl	0	0.311104	0.439	0.062	0	Early_oo	trappc6bl
snrnp35	0	0.310777	0.389	0.033	0	Early_oo	snrnp35
zgc:152891	0	0.310668	0.344	0.035	0	Early_oo	zgc:152891
gtse1	0	0.30999	0.422	0.051	0	Early_oo	gtse1
dnajc5ga	0	0.309779	0.395	0.055	0	Early_oo	dnajc5ga
chrac13	0	0.3095	0.721	0.199	0	Early_oo	chrac1
yipf1	0	0.309243	0.429	0.055	0	Early_oo	yipf1
timmdc1	0	0.309086	0.456	0.077	0	Early_oo	timmdc1
pxna1	0	0.308882	0.51	0.082	0	Early_oo	pxna
gpatch42	0	0.308739	0.579	0.152	0	Early_oo	gpatch4
ssx2ipa1	0	0.308405	0.437	0.064	0	Early_oo	ssx2ipa
fam76b	0	0.308004	0.411	0.072	0	Early_oo	fam76b
kpnb31	0	0.307914	0.513	0.127	0	Early_oo	kpnb3
tsr21	0	0.307345	0.586	0.155	0	Early_oo	tsr2
tcirg1b	0	0.307318	0.419	0.05	0	Early_oo	tcirg1b
eif63	0	0.306893	0.781	0.247	0	Early_oo	eif6
si:ch211-223m11.2	0	0.306809	0.384	0.039	0	Early_oo	si:ch211-223m11.2
sod21	0	0.306785	0.769	0.229	0	Early_oo	sod2
si:ch211-156b7.41	0	0.306475	0.634	0.159	0	Early_oo	si:ch211-156b7.4
osbpl7	0	0.306338	0.4	0.047	0	Early_oo	osbpl7
nop162	0	0.306232	0.651	0.168	0	Early_oo	nop16
cited2	0	0.305654	0.366	0.026	0	Early_oo	cited2
ostc2	0	0.305537	0.671	0.191	0	Early_oo	ostc
si:dkey-24p1.6.1	0	0.305357	0.371	0.033	0	Early_oo	si:dkey-24p1.6.1
fbl2	0	0.305292	0.872	0.266	0	Early_oo	fbl
ykt6	0	0.30521	0.393	0.043	0	Early_oo	ykt6
ppifb2	0	0.305166	0.631	0.151	0	Early_oo	ppifb
si:dkey-179j5.5	0	0.304747	0.328	0.008	0	Early_oo	si:dkey-179j5.5
lpcat1	0	0.304561	0.406	0.05	0	Early_oo	lpcat1
btf3l42	0	0.30455	0.759	0.237	0	Early_oo	btf3l4
AL772362.1	0	0.304319	0.366	0.027	0	Early_oo	AL772362.1
dclre1a1	0	0.304286	0.337	0.058	0	Early_oo	dclre1a
coq3	0	0.303939	0.445	0.083	0	Early_oo	coq3
akr1a1b1	0	0.303928	0.501	0.095	0	Early_oo	akr1a1b
zgc:66160	0	0.303619	0.461	0.106	0	Early_oo	zgc:66160
tm2d1	0	0.30357	0.418	0.057	0	Early_oo	tm2d1
shtn1	0	0.303374	0.397	0.041	0	Early_oo	shtn1
gins32	0	0.303212	0.56	0.122	0	Early_oo	gins3
CT009596.1	0	0.303211	0.342	0.016	0	Early_oo	CT009596.1
borcs7	0	0.303191	0.443	0.072	0	Early_oo	borcs7
alkbh5	0	0.302504	0.447	0.074	0	Early_oo	alkbh5
rfxap	0	0.302176	0.488	0.093	0	Early_oo	rfxap
eef2kmt	0	0.301841	0.41	0.056	0	Early_oo	eef2kmt
prr11	0	0.301481	0.428	0.094	0	Early_oo	prr11
slc7a6os	0	0.301071	0.427	0.097	0	Early_oo	slc7a6os
mettl6	0	0.301023	0.414	0.061	0	Early_oo	mettl6
melk1	0	0.300965	0.407	0.051	0	Early_oo	melk
kifc3	0	0.300322	0.394	0.042	0	Early_oo	kifc3
ssna1	0	0.299947	0.456	0.088	0	Early_oo	ssna1
abhd6a	0	0.299563	0.307	0.028	0	Early_oo	abhd6a
parpbp	0	0.299437	0.358	0.024	0	Early_oo	parpbp
hsd3b7	0	0.299427	0.478	0.086	0	Early_oo	hsd3b7
zswim71	0	0.299357	0.483	0.1	0	Early_oo	zswim7
dus1l	0	0.299223	0.439	0.072	0	Early_oo	dus1l
gpc1b	0	0.299204	0.365	0.033	0	Early_oo	gpc1b
nsun5	0	0.299203	0.461	0.09	0	Early_oo	nsun5
shdb	0	0.299082	0.405	0.06	0	Early_oo	shdb
tmem30b	0	0.29908	0.377	0.048	0	Early_oo	tmem30b
lrrc421	0	0.298601	0.433	0.069	0	Early_oo	lrrc42
nsun4	0	0.298102	0.437	0.072	0	Early_oo	nsun4
pcid21	0	0.298078	0.507	0.119	0	Early_oo	pcid2
zmat52	0	0.297969	0.554	0.134	0	Early_oo	zmat5
zgc:110182	0	0.297814	0.632	0.147	0	Early_oo	zgc:110182
nadk2	0	0.297627	0.404	0.055	0	Early_oo	nadk2
mrpl142	0	0.297164	0.55	0.137	0	Early_oo	mrpl14
uck2a	0	0.297102	0.727	0.162	0	Early_oo	uck2a
nansa	0	0.296939	0.52	0.119	0	Early_oo	nansa
atg121	0	0.296743	0.478	0.099	0	Early_oo	atg12
alas1	0	0.296514	0.486	0.1	0	Early_oo	alas1
tmem9b	0	0.295986	0.521	0.123	0	Early_oo	tmem9b
si:ch211-175m2.5	0	0.295878	0.368	0.042	0	Early_oo	si:ch211-175m2.5
mrpl91	0	0.295828	0.497	0.117	0	Early_oo	mrpl9
crls1	0	0.295536	0.432	0.074	0	Early_oo	crls1
si:dkey-42i9.4	0	0.295307	0.624	0.16	0	Early_oo	si:dkey-42i9.4
kti121	0	0.29526	0.466	0.103	0	Early_oo	kti12
CR855307.1	0	0.294905	0.366	0.04	0	Early_oo	CR855307.1
lsm81	0	0.294507	0.55	0.134	0	Early_oo	lsm8
haus3	0	0.294067	0.421	0.07	0	Early_oo	haus3
calml4b	0	0.294008	0.376	0.038	0	Early_oo	calml4b
dhodh	0	0.293941	0.441	0.084	0	Early_oo	dhodh
taf101	0	0.293816	0.531	0.139	0	Early_oo	taf10
ddx62	0	0.293672	0.614	0.183	0	Early_oo	ddx6
aldh3b1	0	0.29364	0.429	0.076	0	Early_oo	aldh3b1
mrpl182	0	0.292889	0.581	0.16	0	Early_oo	mrpl18
vps26a1	0	0.292736	0.433	0.077	0	Early_oo	vps26a
dohh1	0	0.292445	0.533	0.13	0	Early_oo	dohh
pdcd7	0	0.292324	0.42	0.072	0	Early_oo	pdcd7
mrpl271	0	0.2921	0.465	0.098	0	Early_oo	mrpl27
BX957297.1	0	0.291993	0.326	0.012	0	Early_oo	BX957297.1
ppil21	0	0.291932	0.456	0.097	0	Early_oo	ppil2
si:ch211-89o9.6	0	0.291693	0.404	0.064	0	Early_oo	si:ch211-89o9.6
mrm21	0	0.291388	0.36	0.049	0	Early_oo	mrm2
ddb2	0	0.291246	0.487	0.11	0	Early_oo	ddb2
mob3a	0	0.290308	0.515	0.125	0	Early_oo	mob3a
eif4h2	0	0.289558	0.637	0.185	0	Early_oo	eif4h
rab32a	0	0.289448	0.381	0.043	0	Early_oo	rab32a
BX323557.1	0	0.289135	0.315	0.022	0	Early_oo	BX323557.1
erlec1	0	0.289131	0.442	0.082	0	Early_oo	erlec1
elovl1a	0	0.288917	0.451	0.089	0	Early_oo	elovl1a
foxa	0	0.288322	0.299	0.029	0	Early_oo	foxa
rp2	0	0.288217	0.398	0.054	0	Early_oo	rp2
rrp92	0	0.288111	0.51	0.126	0	Early_oo	rrp9
poldip2	0	0.288041	0.424	0.079	0	Early_oo	poldip2
ptgesl	0	0.287996	0.464	0.099	0	Early_oo	ptgesl
herpud1	0	0.28777	0.389	0.051	0	Early_oo	herpud1
bysl2	0	0.287412	0.594	0.168	0	Early_oo	bysl
si:dkeyp-118h3.61	0	0.287313	0.395	0.06	0	Early_oo	si:dkeyp-118h3.6
znf143b	0	0.287277	0.386	0.051	0	Early_oo	znf143b
acsf2	0	0.28724	0.366	0.039	0	Early_oo	acsf2
plpp51	0	0.287187	0.45	0.086	0	Early_oo	plpp5
ccnyl1	0	0.287154	0.396	0.051	0	Early_oo	ccnyl1
rasl11b	0	0.286993	0.322	0.033	0	Early_oo	rasl11b
actr51	0	0.286313	0.409	0.065	0	Early_oo	actr5
cybrd1	0	0.286063	0.406	0.058	0	Early_oo	cybrd1
mhc1zea	0	0.286053	0.342	0.026	0	Early_oo	mhc1zea
emc91	0	0.28544	0.481	0.107	0	Early_oo	emc9
smyd5	0	0.285399	0.386	0.049	0	Early_oo	smyd5
zgc:171717	0	0.285141	0.325	0.009	0	Early_oo	zgc:171717
si:ch1073-296i8.21	0	0.284924	0.442	0.087	0	Early_oo	si:ch1073-296i8.2
dcaf132	0	0.284894	0.534	0.126	0	Early_oo	dcaf13
spint1a	0	0.284845	0.402	0.063	0	Early_oo	spint1a
zgc:66479	0	0.284464	0.361	0.037	0	Early_oo	zgc:66479
si:ch211-150o23.2	0	0.284313	0.405	0.058	0	Early_oo	si:ch211-150o23.2
FP102809.1	0	0.283658	0.359	0.036	0	Early_oo	FP102809.1
ndufaf4	0	0.283625	0.397	0.059	0	Early_oo	ndufaf4
tram1	0	0.283397	0.444	0.1	0	Early_oo	tram1
exosc32	0	0.28307	0.587	0.165	0	Early_oo	exosc3
sox21a	0	0.28303	0.32	0.035	0	Early_oo	sox21a
rpp38	0	0.282986	0.456	0.103	0	Early_oo	rpp38
orc11	0	0.282942	0.382	0.05	0	Early_oo	orc1
r3hdm4	0	0.282907	0.329	0.015	0	Early_oo	r3hdm4
pop71	0	0.282837	0.465	0.103	0	Early_oo	pop7
pdap1a2	0	0.282803	0.74	0.23	0	Early_oo	pdap1a
si:ch211-59d15.9	0	0.282288	0.413	0.073	0	Early_oo	si:ch211-59d15.9
cpox1	0	0.281932	0.377	0.052	0	Early_oo	cpox
lrrc401	0	0.281897	0.435	0.085	0	Early_oo	lrrc40
gtf3c2	0	0.281851	0.39	0.062	0	Early_oo	gtf3c2
acadl	0	0.280982	0.413	0.071	0	Early_oo	acadl
utp15	0	0.28071	0.479	0.114	0	Early_oo	utp15
tmprss13a	0	0.280539	0.34	0.04	0	Early_oo	tmprss13a
dnajc93	0	0.27999	0.782	0.22	0	Early_oo	dnajc9
txnl4a1	0	0.279948	0.546	0.134	0	Early_oo	txnl4a
asna1	0	0.279926	0.401	0.069	0	Early_oo	asna1
gfral	0	0.279684	0.295	0.013	0	Early_oo	gfral
dhrs13a.2	0	0.279376	0.373	0.044	0	Early_oo	dhrs13a.2
efcab11	0	0.279226	0.339	0.053	0	Early_oo	efcab11
arf5	0	0.279153	0.538	0.14	0	Early_oo	arf5
nipsnap1	0	0.27895	0.325	0.027	0	Early_oo	nipsnap1
phf23a	0	0.278799	0.371	0.05	0	Early_oo	phf23a
si:ch73-248e21.11	0	0.278787	0.41	0.074	0	Early_oo	si:ch73-248e21.1
CU694197.11	0	0.278778	0.634	0.187	0	Early_oo	CU694197.1
tinf2	0	0.277822	0.361	0.043	0	Early_oo	tinf2
cnn3b	0	0.27724	0.373	0.051	0	Early_oo	cnn3b
neil3	0	0.276873	0.365	0.052	0	Early_oo	neil3
sass6	0	0.276843	0.385	0.057	0	Early_oo	sass6
rangrf1	0	0.27662	0.5	0.132	0	Early_oo	rangrf
tyw3	0	0.276571	0.413	0.074	0	Early_oo	tyw3
exosc21	0	0.276382	0.498	0.129	0	Early_oo	exosc2
blvra	0	0.276135	0.345	0.033	0	Early_oo	blvra
mrps171	0	0.27595	0.477	0.118	0	Early_oo	mrps17
sae11	0	0.275945	0.469	0.114	0	Early_oo	sae1
irf51	0	0.275826	0.374	0.054	0	Early_oo	irf5
zgc:55558	0	0.275792	0.401	0.073	0	Early_oo	zgc:55558
abhd18	0	0.275774	0.393	0.066	0	Early_oo	abhd18
aurkaip12	0	0.27559	0.514	0.137	0	Early_oo	aurkaip1
dhdds	0	0.275554	0.418	0.082	0	Early_oo	dhdds
ncbp3	0	0.275081	0.358	0.04	0	Early_oo	ncbp3
slc38a7	0	0.275004	0.34	0.035	0	Early_oo	slc38a7
paics	0	0.27491	0.453	0.104	0	Early_oo	paics
trappc131	0	0.274801	0.409	0.08	0	Early_oo	trappc13
TADA1	0	0.274676	0.4	0.069	0	Early_oo	TADA1
trmt61a1	0	0.274559	0.446	0.099	0	Early_oo	trmt61a
lyrm42	0	0.274355	0.529	0.136	0	Early_oo	lyrm4
zdhhc18b	0	0.274342	0.35	0.046	0	Early_oo	zdhhc18b
rfc21	0	0.273967	0.499	0.128	0	Early_oo	rfc2
CABZ01058650.11	0	0.273825	0.383	0.057	0	Early_oo	CABZ01058650.1
si:zfos-943e10.1	0	0.273081	0.382	0.068	0	Early_oo	si:zfos-943e10.1
rras	0	0.273059	0.438	0.084	0	Early_oo	rras
mtfr21	0	0.27295	0.469	0.116	0	Early_oo	mtfr2
spns1	0	0.272628	0.349	0.035	0	Early_oo	spns1
nusap11	0	0.272336	0.479	0.097	0	Early_oo	nusap1
pdcd5	0	0.272161	0.483	0.121	0	Early_oo	pdcd5
akap1b	0	0.271981	0.397	0.07	0	Early_oo	akap1b
gcfc2	0	0.271846	0.375	0.056	0	Early_oo	gcfc2
srsf6a	0	0.271555	0.443	0.099	0	Early_oo	srsf6a
snrpa13	0	0.271259	0.733	0.217	0	Early_oo	snrpa1
si:ch211-266k8.4	0	0.271045	0.352	0.047	0	Early_oo	si:ch211-266k8.4
aplnr2	0	0.270875	0.295	0.009	0	Early_oo	aplnr2
exosc51	0	0.269545	0.43	0.098	0	Early_oo	exosc5
ctnna1	0	0.269415	0.422	0.089	0	Early_oo	ctnna1
zgc:153352	0	0.269019	0.382	0.056	0	Early_oo	zgc:153352
tjp3	0	0.268853	0.339	0.039	0	Early_oo	tjp3
hspa141	0	0.268693	0.469	0.118	0	Early_oo	hspa14
fkbp1ab1	0	0.267911	0.417	0.087	0	Early_oo	fkbp1ab
atp13a11	0	0.267911	0.384	0.081	0	Early_oo	atp13a1
grsf1	0	0.267632	0.427	0.095	0	Early_oo	grsf1
fjx1	0	0.267622	0.354	0.049	0	Early_oo	fjx1
rnf1211	0	0.267611	0.397	0.073	0	Early_oo	rnf121
hmg20b1	0	0.267252	0.416	0.077	0	Early_oo	hmg20b
serpine2	0	0.267161	0.365	0.059	0	Early_oo	serpine2
nipa1	0	0.26713	0.335	0.037	0	Early_oo	nipa1
atg1011	0	0.267043	0.423	0.088	0	Early_oo	atg101
si:ch211-207i20.2	0	0.266955	0.321	0.031	0	Early_oo	si:ch211-207i20.2
lysmd21	0	0.266923	0.392	0.069	0	Early_oo	lysmd2
pigbos11	0	0.266892	0.416	0.093	0	Early_oo	pigbos1
dnajc21	0	0.266595	0.448	0.105	0	Early_oo	dnajc2
PPP2CA	0	0.266546	0.325	0.02	0	Early_oo	PPP2CA
med25	0	0.266546	0.365	0.048	0	Early_oo	med25
pdp2	0	0.266062	0.316	0.023	0	Early_oo	pdp2
astn1	0	0.265975	0.36	0.054	0	Early_oo	astn1
zgc:163014	0	0.265901	0.294	0.013	0	Early_oo	zgc:163014
slc25a121	0	0.265867	0.438	0.103	0	Early_oo	slc25a12
cbll1	0	0.265458	0.351	0.046	0	Early_oo	cbll1
tagln3b	0	0.265029	0.499	0.13	0	Early_oo	tagln3b
rab1bb	0	0.264914	0.403	0.082	0	Early_oo	rab1bb
prkcsh	0	0.264874	0.453	0.112	0	Early_oo	prkcsh
kcns3b	0	0.264795	0.355	0.048	0	Early_oo	kcns3b
rabl31	0	0.264556	0.405	0.084	0	Early_oo	rabl3
rfc31	0	0.263918	0.492	0.128	0	Early_oo	rfc3
puf60b1	0	0.263831	0.531	0.144	0	Early_oo	puf60b
apool	0	0.263624	0.363	0.051	0	Early_oo	apool
ubald1b	0	0.263235	0.347	0.041	0	Early_oo	ubald1b
sugt1	0	0.263021	0.449	0.111	0	Early_oo	sugt1
nr2c2ap	0	0.262554	0.377	0.062	0	Early_oo	nr2c2ap
sh3d19	0	0.262448	0.324	0.023	0	Early_oo	sh3d19
p2rx4a	0	0.262327	0.341	0.044	0	Early_oo	p2rx4a
rdh14a	0	0.262274	0.366	0.054	0	Early_oo	rdh14a
rab12	0	0.262046	0.397	0.079	0	Early_oo	rab12
slc2a15b	0	0.261817	0.324	0.028	0	Early_oo	slc2a15b
cat	0	0.261581	0.361	0.075	0	Early_oo	cat
mppe1	0	0.261527	0.347	0.045	0	Early_oo	mppe1
otx1	0	0.261004	0.296	0.024	0	Early_oo	otx1
yju2	0	0.260825	0.39	0.077	0	Early_oo	yju2
tmem234	0	0.260731	0.36	0.054	0	Early_oo	tmem234
si:dkeyp-68b7.7	0	0.260506	0.336	0.042	0	Early_oo	si:dkeyp-68b7.7
stx11a	0	0.26005	0.346	0.036	0	Early_oo	stx11a
tm2d31	0	0.259282	0.431	0.102	0	Early_oo	tm2d3
abraxas1	0	0.259146	0.349	0.054	0	Early_oo	abraxas1
polr2c1	0	0.259097	0.441	0.106	0	Early_oo	polr2c
ankha	0	0.259056	0.325	0.039	0	Early_oo	ankha
prickle2b	0	0.258931	0.315	0.026	0	Early_oo	prickle2b
si:dkey-23f9.4	0	0.258908	0.367	0.059	0	Early_oo	si:dkey-23f9.4
nfyal	0	0.258845	0.331	0.039	0	Early_oo	nfyal
2019-09-15	0	0.258676	0.373	0.061	0	Early_oo	2019-09-15
si:ch211-288g17.31	0	0.258354	0.786	0.258	0	Early_oo	si:ch211-288g17.3
grip2a	0	0.257701	0.305	0.02	0	Early_oo	grip2a
srd5a31	0	0.256874	0.361	0.06	0	Early_oo	srd5a3
ifrd1	0	0.255985	0.337	0.064	0	Early_oo	ifrd1
ska31	0	0.255942	0.385	0.081	0	Early_oo	ska3
sepsecs1	0	0.255682	0.37	0.068	0	Early_oo	sepsecs
thumpd11	0	0.25538	0.386	0.077	0	Early_oo	thumpd1
tex10	0	0.255205	0.403	0.091	0	Early_oo	tex10
fkbp10b	0	0.255184	0.34	0.045	0	Early_oo	fkbp10b
adipor1a	0	0.25479	0.35	0.066	0	Early_oo	adipor1a
plekhf2	0	0.25466	0.329	0.041	0	Early_oo	plekhf2
fen12	0	0.254337	0.695	0.202	0	Early_oo	fen1
rars2	0	0.253772	0.347	0.051	0	Early_oo	rars2
mknk2a	0	0.253715	0.335	0.057	0	Early_oo	mknk2a
gpx8	0	0.253537	0.368	0.073	0	Early_oo	gpx8
UBL4A1	0	0.253064	0.583	0.154	0	Early_oo	UBL4A
fgd4b	0	0.252826	0.349	0.052	0	Early_oo	fgd4b
lypla21	0	0.252742	0.404	0.086	0	Early_oo	lypla2
BX571780.1	0	0.252706	0.27	0.007	0	Early_oo	BX571780.1
ncoa4	0	0.252663	0.382	0.075	0	Early_oo	ncoa4
hmbsa	0	0.252505	0.386	0.081	0	Early_oo	hmbsa
kcnc2	0	0.25245	0.299	0.019	0	Early_oo	kcnc2
harbi1	0	0.251729	0.359	0.063	0	Early_oo	harbi1
gale1	0	0.251665	0.377	0.075	0	Early_oo	gale
mrpl101	0	0.251065	0.373	0.075	0	Early_oo	mrpl10
si:rp71-46j2.7	0	0.25043	0.315	0.043	0	Early_oo	si:rp71-46j2.7
higd2a	0	0.250336	0.414	0.094	0	Early_oo	higd2a
cnp1	6.52399e-307	0.251061	0.858	0.283	1.41949e-302	Early_oo	cnp
zbtb8a	1.86202e-306	0.251302	0.281	0.048	4.05139e-302	Early_oo	zbtb8a
cd3eap1	2.01099e-305	0.284736	0.595	0.177	4.37551e-301	Early_oo	cd3eap
med41	6.95578e-305	0.258242	0.432	0.105	1.51344e-300	Early_oo	med4
u2af12	9.45779e-305	0.28718	0.714	0.228	2.05783e-300	Early_oo	u2af1
anp32e1	1.27199e-304	0.277332	0.523	0.145	2.7676e-300	Early_oo	anp32e
sf3a11	3.17445e-304	0.280634	0.475	0.126	6.90698e-300	Early_oo	sf3a1
rbfa	2.84055e-303	0.25437	0.411	0.098	6.18048e-299	Early_oo	rbfa
fthl27	5.7316e-303	0.51576	0.982	0.598	1.24708e-298	Early_oo	fthl27
ywhaqa2	8.09277e-303	0.366837	0.87	0.341	1.76082e-298	Early_oo	ywhaqa
srsf41	2.7387e-302	0.271763	0.518	0.143	5.95885e-298	Early_oo	srsf4
copz11	5.62647e-302	0.259423	0.473	0.123	1.22421e-297	Early_oo	copz1
nabp1a	7.13113e-300	0.262846	0.403	0.095	1.55159e-295	Early_oo	nabp1a
gpx4b1	1.1059e-299	0.300317	0.792	0.275	2.40621e-295	Early_oo	gpx4b
atp5f1e1	6.45716e-299	0.426742	0.916	0.43	1.40495e-294	Early_oo	atp5f1e
haus41	1.56774e-298	0.252355	0.419	0.102	3.41109e-294	Early_oo	haus4
mmab1	1.62801e-298	0.254445	0.435	0.108	3.54222e-294	Early_oo	mmab
zgc:1715661	2.53215e-298	0.250785	0.397	0.093	5.50945e-294	Early_oo	zgc:171566
atp5mf2	6.18329e-298	0.373351	0.889	0.348	1.34536e-293	Early_oo	atp5mf
dap31	5.27999e-297	0.257561	0.419	0.103	1.14882e-292	Early_oo	dap3
nfs1	7.12482e-297	0.274642	0.458	0.121	1.55022e-292	Early_oo	nfs1
rpe	3.51374e-296	0.254627	0.425	0.103	7.6452e-292	Early_oo	rpe
dnd12	1.04366e-295	0.257878	0.661	0.198	2.27079e-291	Early_oo	dnd1
puf60a	7.7462e-295	0.263051	0.544	0.158	1.68542e-290	Early_oo	puf60a
fdx21	1.20017e-294	0.2572	0.427	0.106	2.61134e-290	Early_oo	fdx2
tmem14ca1	5.05434e-294	0.25636	0.47	0.124	1.09972e-289	Early_oo	tmem14ca
ppp4r2b1	1.34767e-293	0.268384	0.491	0.134	2.93227e-289	Early_oo	ppp4r2b
ctbp1	7.53608e-292	0.256352	0.467	0.123	1.6397e-287	Early_oo	ctbp1
exosc81	8.68371e-291	0.250066	0.454	0.116	1.8894e-286	Early_oo	exosc8
acadm	9.33383e-291	0.278002	0.608	0.187	2.03085e-286	Early_oo	acadm
hypk2	1.43673e-290	0.291766	0.74	0.253	3.12603e-286	Early_oo	hypk
surf21	7.16182e-290	0.257175	0.459	0.12	1.55827e-285	Early_oo	surf2
slmapb1	1.36306e-289	0.266111	0.489	0.136	2.96574e-285	Early_oo	slmapb
ube2ia2	5.74515e-289	0.261673	0.563	0.167	1.25003e-284	Early_oo	ube2ia
phf5a2	1.71477e-287	0.269982	0.581	0.176	3.731e-283	Early_oo	phf5a
cdc401	7.67726e-286	0.25429	0.467	0.126	1.67042e-281	Early_oo	cdc40
ran2	1.21407e-283	0.464233	0.989	0.762	2.64157e-279	Early_oo	ran
chtf8	2.84497e-283	0.25572	0.487	0.135	6.19008e-279	Early_oo	chtf8
jpt2	8.48575e-283	0.28011	0.539	0.161	1.84633e-278	Early_oo	jpt2
fkbp21	7.41953e-282	0.251349	0.727	0.24	1.61434e-277	Early_oo	fkbp2
mrpl541	9.57573e-278	0.270265	0.547	0.166	2.08349e-273	Early_oo	mrpl54
adssl1	4.53242e-277	0.254677	0.536	0.157	9.86164e-273	Early_oo	adssl
lsm42	1.76476e-276	0.297049	0.849	0.301	3.83977e-272	Early_oo	lsm4
calm3a.13	1.69606e-275	0.266645	0.663	0.219	3.69029e-271	Early_oo	calm3a.1
mrps18a1	4.25465e-274	0.256411	0.514	0.149	9.25727e-270	Early_oo	mrps18a
txnrd31	4.385e-271	0.251813	0.454	0.124	9.54089e-267	Early_oo	txnrd3
tssc41	5.20684e-271	0.250518	0.467	0.131	1.13291e-266	Early_oo	tssc4
mrpl342	2.97507e-268	0.258211	0.589	0.186	6.47316e-264	Early_oo	mrpl34
mcts11	2.18279e-265	0.251566	0.502	0.146	4.74932e-261	Early_oo	mcts1
pfn2	7.92107e-265	0.264511	0.756	0.264	1.72347e-260	Early_oo	pfn2
eef1b2	5.85864e-259	0.421719	0.995	0.923	1.27472e-254	Early_oo	eef1b2
snrpe3	7.43414e-256	0.272321	0.879	0.324	1.61752e-251	Early_oo	snrpe
eif2s22	6.01321e-255	0.307364	0.847	0.334	1.30835e-250	Early_oo	eif2s2
pcf11	8.68455e-244	0.250916	0.446	0.129	1.88958e-239	Early_oo	pcf11
ccng12	1.07181e-217	0.312771	0.901	0.429	2.33205e-213	Early_oo	ccng1
tmem2582	4.73084e-214	0.256408	0.863	0.341	1.02934e-209	Early_oo	tmem258
prdx12	2.52386e-206	0.259393	0.572	0.203	5.49142e-202	Early_oo	prdx1
atp5fa12	1.84833e-167	0.370826	0.939	0.621	4.02159e-163	Early_oo	atp5fa1
atp5po2	1.02812e-165	0.271894	0.877	0.431	2.23699e-161	Early_oo	atp5po
cox6a12	9.97917e-159	0.325952	0.944	0.564	2.17127e-154	Early_oo	cox6a1
rps171	4.06372e-142	0.29253	0.984	0.868	8.84185e-138	Early_oo	rps17

## Sheet: Follicle Cells
	p_val	avg_logFC	pct.1	pct.2	p_val_adj	cluster	gene
mt-co1	0	1.46286	0.999	0.827	0	Follicle	mt-co1
mt-co2	0	1.3713	0.999	0.862	0	Follicle	mt-co2
mt-co3	0	1.31199	0.997	0.861	0	Follicle	mt-co3
RPL37A	0	0.319347	0.994	0.987	0	Follicle	RPL37A
slc25a5	0	0.817957	0.993	0.981	0	Follicle	slc25a5
mt-cyb	0	1.1723	0.992	0.811	0	Follicle	mt-cyb
SERP1	0	1.53543	0.988	0.505	0	Follicle	SERP1
gsdf	0	3.32988	0.987	0.017	0	Follicle	gsdf
rpl9.1	0	0.483938	0.985	0.782	0	Follicle	rpl9.1
RPS17	0	0.361731	0.985	0.922	0	Follicle	RPS17
itm2bb	0	2.34868	0.98	0.189	0	Follicle	itm2bb
ponzr1	0	1.77812	0.962	0.23	0	Follicle	ponzr1
cldn11a	0	2.50217	0.96	0.031	0	Follicle	cldn11a
alcama	0	1.53393	0.958	0.297	0	Follicle	alcama
mt-atp6	0	0.941719	0.957	0.737	0	Follicle	mt-atp6
atp1b1a	0	1.75258	0.955	0.313	0	Follicle	atp1b1a
atp5mc3b2	0	0.405969	0.942	0.835	0	Follicle	atp5mc3b
dap1b	0	2.36803	0.938	0.19	0	Follicle	dap1b
glulb	0	2.74581	0.929	0.15	0	Follicle	glulb
oaz1a1	0	1.23923	0.922	0.615	0	Follicle	oaz1a
ecm1b	0	2.37512	0.92	0.051	0	Follicle	ecm1b
ivns1abpa	0	2.13805	0.913	0.013	0	Follicle	ivns1abpa
notch3	0	1.89387	0.913	0.034	0	Follicle	notch3
rpz5	0	1.71063	0.911	0.095	0	Follicle	rpz5
b2ml	0	0.728964	0.906	0.422	0	Follicle	b2ml
mt-nd4	0	1.12769	0.904	0.501	0	Follicle	mt-nd4
appa	0	1.68466	0.901	0.087	0	Follicle	appa
selenop	0	1.05114	0.9	0.193	0	Follicle	selenop
krt18a.1	0	1.22837	0.878	0.128	0	Follicle	krt18a.1
sparc	0	1.06742	0.875	0.265	0	Follicle	sparc
oaz1b	0	1.18662	0.875	0.275	0	Follicle	oaz1b
aldoaa	0	1.22635	0.875	0.33	0	Follicle	aldoaa
krt8	0	0.423342	0.869	0.31	0	Follicle	krt8
cdh1	0	1.43956	0.864	0.132	0	Follicle	cdh1
dag1	0	1.36863	0.856	0.07	0	Follicle	dag1
hsd17b1	0	1.65727	0.855	0.002	0	Follicle	hsd17b1
zgc:174863	0	1.2616	0.852	0.104	0	Follicle	zgc:174863
mt-nd2	0	0.981462	0.823	0.422	0	Follicle	mt-nd2
si:ch73-1a9.3	0	0.511801	0.822	0.492	0	Follicle	si:ch73-1a9.3
mt-nd1	0	0.983636	0.821	0.484	0	Follicle	mt-nd1
fosab	0	0.902039	0.818	0.475	0	Follicle	fosab
fthl271	0	0.629978	0.817	0.584	0	Follicle	fthl27
gmps	0	1.24911	0.814	0.105	0	Follicle	gmps
b2m	0	0.865129	0.814	0.523	0	Follicle	b2m
gabarapb1	0	0.518316	0.807	0.416	0	Follicle	gabarapb
pnp4a	0	2.24977	0.802	0.003	0	Follicle	pnp4a
jun	0	0.779722	0.8	0.437	0	Follicle	jun
ywhaz	0	0.435043	0.784	0.513	0	Follicle	ywhaz
srpra	0	1.03624	0.782	0.191	0	Follicle	srpra
btg2	0	0.985139	0.777	0.464	0	Follicle	btg2
cad	0	1.2625	0.773	0.071	0	Follicle	cad
col4a5	0	1.36914	0.772	0.013	0	Follicle	col4a5
atp1a1a.1	0	1.23932	0.758	0.143	0	Follicle	atp1a1a.1
hsp70.2	0	0.996471	0.749	0.323	0	Follicle	hsp70.2
atrx1	0	0.625092	0.749	0.33	0	Follicle	atrx
h3f3b.1.1	0	0.601063	0.748	0.335	0	Follicle	h3f3b.1.1
itm2ba	0	0.444949	0.744	0.393	0	Follicle	itm2ba
marcksl1b	0	1.30654	0.74	0.24	0	Follicle	marcksl1b
atf4b	0	0.845442	0.738	0.336	0	Follicle	atf4b
psap	0	0.980804	0.733	0.198	0	Follicle	psap
mycb	0	1.49726	0.732	0.238	0	Follicle	mycb
hmgn6	0	0.520674	0.731	0.311	0	Follicle	hmgn6
btg1	0	0.417918	0.731	0.318	0	Follicle	btg1
hsp70.1	0	0.982777	0.728	0.268	0	Follicle	hsp70.1
hspe1	0	0.658717	0.727	0.415	0	Follicle	hspe1
gstt1b	0	1.25891	0.725	0.08	0	Follicle	gstt1b
nrarpa	0	1.22138	0.722	0.038	0	Follicle	nrarpa
junba	0	0.508754	0.721	0.383	0	Follicle	junba
marcksl1a	0	0.714326	0.72	0.293	0	Follicle	marcksl1a
hsp70.3	0	0.763553	0.718	0.301	0	Follicle	hsp70.3
socs3a	0	0.95777	0.714	0.278	0	Follicle	socs3a
col4a6	0	1.15531	0.706	0.017	0	Follicle	col4a6
bcam	0	1.19272	0.705	0.019	0	Follicle	bcam
uck2a1	0	1.17355	0.705	0.096	0	Follicle	uck2a
bmpr2a	0	0.908995	0.703	0.038	0	Follicle	bmpr2a
phlda2	0	2.26215	0.698	0.033	0	Follicle	phlda2
pdgfra	0	1.49581	0.698	0.038	0	Follicle	pdgfra
gadd45ba	0	1.08248	0.698	0.232	0	Follicle	gadd45ba
si:dkey-7j14.6	0	0.445595	0.695	0.3	0	Follicle	si:dkey-7j14.6
ctsla1	0	1.08061	0.688	0.202	0	Follicle	ctsla
myl9a	0	0.790309	0.685	0.059	0	Follicle	myl9a
chka	0	1.04744	0.678	0.011	0	Follicle	chka
ier2b	0	0.686343	0.668	0.226	0	Follicle	ier2b
gmnn1	0	0.711514	0.658	0.22	0	Follicle	gmnn
pkma	0	0.726972	0.656	0.191	0	Follicle	pkma
ier2a	0	0.704203	0.652	0.18	0	Follicle	ier2a
fosb	0	0.67803	0.65	0.214	0	Follicle	fosb
ptprfb	0	0.924797	0.643	0.066	0	Follicle	ptprfb
pik3ip1	0	0.9618	0.64	0.074	0	Follicle	pik3ip1
mknk2b	0	0.772076	0.638	0.111	0	Follicle	mknk2b
CABZ01068358.1	0	0.958263	0.637	0.032	0	Follicle	CABZ01068358.1
slc38a5b	0	0.773167	0.637	0.094	0	Follicle	slc38a5b
angptl4	0	1.60652	0.634	0.022	0	Follicle	angptl4
pde4ba	0	0.91205	0.632	0.049	0	Follicle	pde4ba
aldh9a1a.1	0	0.339911	0.629	0.319	0	Follicle	aldh9a1a.1
cnbpb	0	0.381026	0.628	0.327	0	Follicle	cnbpb
her6	0	1.37544	0.622	0.133	0	Follicle	her6
ccdc187	0	0.83169	0.619	0.102	0	Follicle	ccdc187
smoc2	0	0.892307	0.611	0.003	0	Follicle	smoc2
colec11	0	0.881984	0.611	0.053	0	Follicle	colec11
egr1	0	0.681185	0.609	0.165	0	Follicle	egr1
msna	0	0.336179	0.607	0.287	0	Follicle	msna
pnp5a	0	0.970282	0.605	0.041	0	Follicle	pnp5a
fxyd6l	0	1.14493	0.602	0.174	0	Follicle	fxyd6l
arrdc3a	0	1.02388	0.601	0.072	0	Follicle	arrdc3a
timp2a	0	0.870623	0.589	0.115	0	Follicle	timp2a
nupr1b	0	1.85128	0.585	0.051	0	Follicle	nupr1b
klf6a	0	0.579899	0.585	0.239	0	Follicle	klf6a
inhbaa	0	0.993018	0.584	0.031	0	Follicle	inhbaa
sat1a.2	0	0.575886	0.583	0.264	0	Follicle	sat1a.2
foxp4	0	0.847957	0.58	0.063	0	Follicle	foxp4
cldn7a	0	1.17449	0.578	0.025	0	Follicle	cldn7a
dnajb1b	0	0.378242	0.578	0.222	0	Follicle	dnajb1b
stat1a	0	0.718935	0.577	0.123	0	Follicle	stat1a
bhlhe40	0	0.514878	0.577	0.146	0	Follicle	bhlhe40
ifi46	0	0.608988	0.577	0.258	0	Follicle	ifi46
ackr4b	0	0.871685	0.575	0.006	0	Follicle	ackr4b
agrn	0	0.955128	0.573	0.052	0	Follicle	agrn
antxr1c	0	0.798611	0.572	0.046	0	Follicle	antxr1c
slc7a3a	0	0.852378	0.567	0.048	0	Follicle	slc7a3a
lama5	0	0.883922	0.564	0.04	0	Follicle	lama5
fosl1a	0	0.972092	0.564	0.079	0	Follicle	fosl1a
akap12b	0	0.63037	0.563	0.133	0	Follicle	akap12b
cd74b	0	1.46623	0.558	0.132	0	Follicle	cd74b
myclb	0	0.90466	0.555	0.143	0	Follicle	myclb
tdh	0	0.656614	0.552	0.179	0	Follicle	tdh
wnt4a	0	0.890778	0.548	0.012	0	Follicle	wnt4a
emx2	0	0.888233	0.543	0.017	0	Follicle	emx2
cx43	0	0.801956	0.541	0.044	0	Follicle	cx43
sort1a	0	0.585382	0.537	0.049	0	Follicle	sort1a
cd74a	0	1.07646	0.536	0.142	0	Follicle	cd74a
bambia	0	0.962393	0.532	0.029	0	Follicle	bambia
tob1b	0	0.397659	0.53	0.209	0	Follicle	tob1b
sulf2b	0	1.01616	0.527	0.015	0	Follicle	sulf2b
ddit3	0	0.625958	0.527	0.143	0	Follicle	ddit3
metrn	0	0.831323	0.525	0.004	0	Follicle	metrn
nrp2a	0	0.557354	0.525	0.027	0	Follicle	nrp2a
hspb1	0	0.499447	0.525	0.156	0	Follicle	hspb1
ier5	0	0.49645	0.524	0.209	0	Follicle	ier5
kidins220a	0	0.706256	0.519	0.013	0	Follicle	kidins220a
mbnl3	0	0.806752	0.519	0.039	0	Follicle	mbnl3
aldh1a2	0	0.490219	0.513	0.114	0	Follicle	aldh1a2
her2	0	1.68765	0.512	0.011	0	Follicle	her2
mfge8b	0	0.752189	0.512	0.022	0	Follicle	mfge8b
chac11	0	0.667731	0.512	0.196	0	Follicle	chac1
amh	0	0.884248	0.511	0.005	0	Follicle	amh
slit2	0	0.670796	0.511	0.022	0	Follicle	slit2
hprt1	0	0.737601	0.509	0.063	0	Follicle	hprt1
mmp2	0	0.48922	0.508	0.093	0	Follicle	mmp2
cebpd	0	0.45074	0.507	0.118	0	Follicle	cebpd
hsp70l	0	0.513264	0.506	0.156	0	Follicle	hsp70l
slc7a10a	0	0.785876	0.505	0.05	0	Follicle	slc7a10a
hey2	0	0.803283	0.501	0.031	0	Follicle	hey2
gmpr2	0	0.717318	0.501	0.064	0	Follicle	gmpr2
tmsb1	0	0.564765	0.5	0.118	0	Follicle	tmsb1
plekhg4	0	0.709624	0.499	0.076	0	Follicle	plekhg4
mt-nd5	0	0.396899	0.497	0.184	0	Follicle	mt-nd5
aldob	0	0.709988	0.495	0.067	0	Follicle	aldob
slc8a4b	0	0.553979	0.492	0.003	0	Follicle	slc8a4b
mef2aa	0	0.460952	0.492	0.057	0	Follicle	mef2aa
znf536	0	0.691688	0.491	0.021	0	Follicle	znf536
jund	0	0.495559	0.491	0.125	0	Follicle	jund
tpm4a	0	0.2557	0.49	0.166	0	Follicle	tpm4a
COLEC10	0	0.795035	0.489	0.011	0	Follicle	COLEC10
slc7a11	0	0.605735	0.482	0.003	0	Follicle	slc7a11
wu:fc75a09	0	0.623886	0.48	0.022	0	Follicle	wu:fc75a09
dab2ipb	0	0.436464	0.48	0.064	0	Follicle	dab2ipb
id3	0	0.660456	0.48	0.101	0	Follicle	id3
pgm2	0	0.554309	0.479	0.015	0	Follicle	pgm2
ptbp3	0	0.459933	0.479	0.06	0	Follicle	ptbp3
ADGRL3	0	0.495275	0.477	0.006	0	Follicle	ADGRL3
fbln5	0	0.829135	0.477	0.086	0	Follicle	fbln5
slc38a4	0	0.615465	0.473	0.009	0	Follicle	slc38a4
slc38a2	0	0.705906	0.473	0.023	0	Follicle	slc38a2
slc35f2	0	0.732292	0.472	0.073	0	Follicle	slc35f2
impdh1b	0	0.697583	0.469	0.02	0	Follicle	impdh1b
si:dkey-31f5.11	0	0.497323	0.467	0.012	0	Follicle	si:dkey-31f5.11
jam2a	0	0.650297	0.467	0.054	0	Follicle	jam2a
zfhx3	0	0.616128	0.465	0.049	0	Follicle	zfhx3
f3b	0	0.489969	0.462	0.152	0	Follicle	f3b
rbp5	0	0.775326	0.458	0.035	0	Follicle	rbp5
fam120a	0	0.460589	0.458	0.077	0	Follicle	fam120a
basp1	0	0.613254	0.454	0.006	0	Follicle	basp1
zmp:0000000711	0	0.445362	0.45	0.022	0	Follicle	zmp:0000000711
htra1b	0	0.914967	0.448	0.01	0	Follicle	htra1b
ppargc1b	0	0.669716	0.448	0.039	0	Follicle	ppargc1b
clstn1	0	0.516109	0.447	0.03	0	Follicle	clstn1
enc1	0	0.501807	0.447	0.057	0	Follicle	enc1
mt-nd3	0	0.44047	0.447	0.149	0	Follicle	mt-nd3
si:dkey-225k4.1	0	0.692341	0.445	0.013	0	Follicle	si:dkey-225k4.1
si:ch73-217n20.1	0	0.541034	0.444	0.011	0	Follicle	si:ch73-217n20.1
smad2	0	0.513345	0.444	0.098	0	Follicle	smad2
lgals3b	0	0.459801	0.443	0.08	0	Follicle	lgals3b
foxo1a	0	0.729509	0.442	0.02	0	Follicle	foxo1a
svild	0	0.495536	0.442	0.076	0	Follicle	svild
prps1a	0	0.447595	0.442	0.135	0	Follicle	prps1a
pim1	0	0.581411	0.44	0.141	0	Follicle	pim1
serpinh1a	0	0.430211	0.437	0.021	0	Follicle	serpinh1a
eya2	0	0.483077	0.435	0.01	0	Follicle	eya2
fscn1a	0	0.534129	0.435	0.05	0	Follicle	fscn1a
sept9a	0	0.59616	0.434	0.055	0	Follicle	sept9a
sb:cb81	0	0.584387	0.432	0.008	0	Follicle	sb:cb81
msi2a	0	0.410054	0.432	0.043	0	Follicle	msi2a
si:dkey-97a13.6	0	0.439133	0.43	0.023	0	Follicle	si:dkey-97a13.6
junbb	0	0.362536	0.43	0.111	0	Follicle	junbb
greb1	0	0.659643	0.429	0.01	0	Follicle	greb1
vasnb	0	0.517304	0.428	0.042	0	Follicle	vasnb
CABZ01068367.1	0	0.390695	0.427	0.043	0	Follicle	CABZ01068367.1
ptp4a2b	0	0.444478	0.426	0.152	0	Follicle	ptp4a2b
nhsl2	0	0.633759	0.422	0.006	0	Follicle	nhsl2
cmasa	0	0.678527	0.422	0.052	0	Follicle	cmasa
id1	0	0.388245	0.421	0.111	0	Follicle	id1
mbnl2	0	0.274927	0.418	0.126	0	Follicle	mbnl2
schip1	0	0.420889	0.417	0.046	0	Follicle	schip1
sdk1a	0	0.438077	0.413	0.013	0	Follicle	sdk1a
cxcl14	0	0.375782	0.413	0.14	0	Follicle	cxcl14
sos1	0	0.389412	0.409	0.032	0	Follicle	sos1
CTBP1	0	0.40453	0.408	0.055	0	Follicle	CTBP1
atf3	0	0.808896	0.408	0.083	0	Follicle	atf3
btbd6a	0	0.403087	0.406	0.018	0	Follicle	btbd6a
cox6a2	0	0.489206	0.406	0.054	0	Follicle	cox6a2
si:dkey-73n10.1	0	0.647939	0.402	0.033	0	Follicle	si:dkey-73n10.1
ampd2b	0	0.430473	0.401	0.012	0	Follicle	ampd2b
tcf12	0	0.402068	0.401	0.101	0	Follicle	tcf12
ccser2a	0	0.354317	0.397	0.045	0	Follicle	ccser2a
stox2a	0	0.392119	0.396	0.022	0	Follicle	stox2a
tjp1a	0	0.353458	0.395	0.063	0	Follicle	tjp1a
fam120c	0	0.339674	0.395	0.13	0	Follicle	fam120c
net1	0	0.53291	0.393	0.049	0	Follicle	net1
her9	0	0.63647	0.391	0.084	0	Follicle	her9
plekha6	0	0.392791	0.39	0.024	0	Follicle	plekha6
htra1a	0	0.46403	0.389	0.015	0	Follicle	htra1a
hpgd	0	0.695925	0.388	0.025	0	Follicle	hpgd
ano5b	0	0.427009	0.386	0.033	0	Follicle	ano5b
slc43a3b	0	0.520078	0.385	0.044	0	Follicle	slc43a3b
PLEKHH3	0	0.393058	0.384	0.03	0	Follicle	PLEKHH3
naprt	0	0.334298	0.384	0.051	0	Follicle	naprt
sept7a	0	0.346832	0.384	0.148	0	Follicle	sept7a
ccdc3a	0	0.414338	0.383	0.004	0	Follicle	ccdc3a
phactr4a	0	0.297294	0.382	0.08	0	Follicle	phactr4a
notch1b	0	0.410584	0.381	0.014	0	Follicle	notch1b
ppl	0	0.468843	0.381	0.062	0	Follicle	ppl
eif4ebp3l	0	0.412325	0.38	0.099	0	Follicle	eif4ebp3l
ar	0	0.30079	0.377	0.068	0	Follicle	ar
frmd6	0	0.479264	0.374	0.035	0	Follicle	frmd6
dock9b	0	0.384786	0.374	0.041	0	Follicle	dock9b
mafba	0	0.603711	0.374	0.054	0	Follicle	mafba
il6st	0	0.29	0.374	0.071	0	Follicle	il6st
wnt9b	0	0.401253	0.372	0.001	0	Follicle	wnt9b
tp53inp1	0	0.579455	0.372	0.039	0	Follicle	tp53inp1
robo1	0	0.295733	0.372	0.09	0	Follicle	robo1
mapre3b	0	0.330525	0.371	0.044	0	Follicle	mapre3b
crtap	0	0.294547	0.37	0.062	0	Follicle	crtap
fndc3ba	0	0.337575	0.369	0.037	0	Follicle	fndc3ba
kank4	0	0.338297	0.369	0.039	0	Follicle	kank4
si:ch211-240l19.5	0	0.587722	0.368	0.001	0	Follicle	si:ch211-240l19.5
nrarpb	0	0.385284	0.367	0.017	0	Follicle	nrarpb
gmds	0	1.03577	0.367	0.04	0	Follicle	gmds
cx34.5	0	0.888586	0.365	0	0	Follicle	cx34.5
nos1apa.1	0	0.31879	0.365	0.046	0	Follicle	nos1apa.1
cox4i2	0	0.301731	0.361	0.106	0	Follicle	cox4i2
foxo4	0	0.306311	0.36	0.056	0	Follicle	foxo4
cfl2	0	0.342397	0.359	0.048	0	Follicle	cfl2
plxna4	0	0.278385	0.359	0.079	0	Follicle	plxna4
ndrg2	0	0.293338	0.358	0.063	0	Follicle	ndrg2
map1lc3a	0	0.42292	0.358	0.073	0	Follicle	map1lc3a
cnn2	0	0.318057	0.358	0.107	0	Follicle	cnn2
si:ch211-156j16.1	0	0.325133	0.355	0.063	0	Follicle	si:ch211-156j16.1
nr3c1	0	0.256946	0.355	0.078	0	Follicle	nr3c1
arl4ab	0	0.360257	0.354	0.034	0	Follicle	arl4ab
zfp36l1b	0	0.289949	0.354	0.108	0	Follicle	zfp36l1b
creb3l3l	0	0.295048	0.353	0.069	0	Follicle	creb3l3l
gata6	0	0.483844	0.351	0.03	0	Follicle	gata6
il11ra	0	0.312092	0.351	0.042	0	Follicle	il11ra
aplp2	0	0.372099	0.351	0.073	0	Follicle	aplp2
znf395b	0	0.336561	0.351	0.109	0	Follicle	znf395b
limch1b	0	0.251491	0.35	0.08	0	Follicle	limch1b
rgcc	0	0.693031	0.349	0.08	0	Follicle	rgcc
perp	0	0.361704	0.348	0.06	0	Follicle	perp
celsr1a	0	0.311646	0.347	0.03	0	Follicle	celsr1a
vegfaa	0	0.292177	0.347	0.051	0	Follicle	vegfaa
tnrc18	0	0.253272	0.347	0.076	0	Follicle	tnrc18
smo	0	0.253983	0.343	0.072	0	Follicle	smo
pyroxd2	0	0.331817	0.342	0.017	0	Follicle	pyroxd2
lamb2l	0	0.397909	0.342	0.02	0	Follicle	lamb2l
si:ch73-193i22.1	0	0.390384	0.341	0.01	0	Follicle	si:ch73-193i22.1
si:zfos-464b6.2	0	0.450593	0.339	0.033	0	Follicle	si:zfos-464b6.2
slc27a1a	0	0.375679	0.338	0.045	0	Follicle	slc27a1a
akap13	0	0.275417	0.338	0.097	0	Follicle	akap13
rdh8a	0	0.411107	0.337	0.007	0	Follicle	rdh8a
myh10	0	0.329605	0.337	0.085	0	Follicle	myh10
RASSF5	0	0.275175	0.336	0.06	0	Follicle	RASSF5
dsc2l	0	0.309602	0.335	0.044	0	Follicle	dsc2l
foxl2a	0	0.290345	0.334	0.059	0	Follicle	foxl2a
fam13b	0	0.328695	0.332	0.048	0	Follicle	fam13b
ednrab	0	0.348289	0.331	0.004	0	Follicle	ednrab
cbx4	0	0.280684	0.331	0.067	0	Follicle	cbx4
slc25a55a	0	0.410006	0.33	0.057	0	Follicle	slc25a55a
pim2	0	0.460665	0.33	0.061	0	Follicle	pim2
PDE3B	0	0.273809	0.33	0.063	0	Follicle	PDE3B
cldn11b	0	0.302649	0.329	0.054	0	Follicle	cldn11b
itga9	0	0.255254	0.329	0.074	0	Follicle	itga9
bcl2a	0	0.298822	0.328	0.034	0	Follicle	bcl2a
slc38a3b	0	0.3332	0.327	0.011	0	Follicle	slc38a3b
timp2b	0	0.330382	0.327	0.041	0	Follicle	timp2b
efna1b	0	0.450101	0.326	0.04	0	Follicle	efna1b
pik3r2	0	0.34602	0.326	0.062	0	Follicle	pik3r2
fbrsl1	0	0.319352	0.325	0.03	0	Follicle	fbrsl1
ccnd2a	0	0.252169	0.325	0.078	0	Follicle	ccnd2a
pam	0	0.264354	0.323	0.056	0	Follicle	pam
st5	0	0.307712	0.322	0.043	0	Follicle	st5
slc1a3a	0	0.28638	0.321	0.043	0	Follicle	slc1a3a
ghrb	0	0.254783	0.321	0.062	0	Follicle	ghrb
glula1	0	0.355604	0.321	0.095	0	Follicle	glula
pcdh2g16	0	0.255648	0.32	0.062	0	Follicle	pcdh2g16
ctdsp2	0	0.338017	0.32	0.068	0	Follicle	ctdsp2
zgc:123010	0	0.292177	0.317	0.058	0	Follicle	zgc:123010
si:ch211-136a13.1	0	0.28814	0.316	0.033	0	Follicle	si:ch211-136a13.1
tnika	0	0.46873	0.315	0.023	0	Follicle	tnika
errfi1a	0	0.392948	0.314	0.023	0	Follicle	errfi1a
CABZ01061591.1	0	0.269283	0.314	0.042	0	Follicle	CABZ01061591.1
ston2	0	0.283292	0.313	0.031	0	Follicle	ston2
etnk1	0	0.315773	0.313	0.035	0	Follicle	etnk1
luzp1	0	0.286461	0.311	0.045	0	Follicle	luzp1
rerglb	0	0.435039	0.309	0.002	0	Follicle	rerglb
si:ch211-250c4.4	0	0.275438	0.308	0.057	0	Follicle	si:ch211-250c4.4
hs3st3b1b	0	0.483316	0.307	0.015	0	Follicle	hs3st3b1b
mapk14b	0	0.254231	0.307	0.053	0	Follicle	mapk14b
cd164	0	0.329673	0.307	0.083	0	Follicle	cd164
myo1d	0	0.293617	0.306	0.022	0	Follicle	myo1d
serpine1	0	0.953141	0.305	0.027	0	Follicle	serpine1
sash1a	0	0.366556	0.305	0.069	0	Follicle	sash1a
p4ha1b	0	0.390171	0.304	0.088	0	Follicle	p4ha1b
slc26a5	0	0.29429	0.303	0.018	0	Follicle	slc26a5
swap70b	0	0.381764	0.302	0.046	0	Follicle	swap70b
tspan18a	0	0.313962	0.302	0.051	0	Follicle	tspan18a
tead1b	0	0.251214	0.301	0.076	0	Follicle	tead1b
ppp1r14bb	0	0.34642	0.298	0.052	0	Follicle	ppp1r14bb
zgc:194839	0	0.305446	0.297	0.005	0	Follicle	zgc:194839
mpzl2b	0	0.370963	0.296	0.079	0	Follicle	mpzl2b
ppp1r9alb	0	0.276406	0.295	0.04	0	Follicle	ppp1r9alb
f10	0	0.255331	0.295	0.063	0	Follicle	f10
si:dkey-194e6.1	0	0.365865	0.294	0.003	0	Follicle	si:dkey-194e6.1
ppp1r1b	0	0.292489	0.292	0.02	0	Follicle	ppp1r1b
rgl1	0	0.25657	0.292	0.053	0	Follicle	rgl1
tsc22d1	0	0.375594	0.289	0.072	0	Follicle	tsc22d1
cemip2	0	0.253551	0.288	0.042	0	Follicle	cemip2
nrxn2b	0	0.283726	0.288	0.043	0	Follicle	nrxn2b
si:ch211-197h24.8	0	0.251406	0.285	0.038	0	Follicle	si:ch211-197h24.8
pmp22b	0	0.374986	0.285	0.043	0	Follicle	pmp22b
atp1b3b	0	0.339584	0.283	0.074	0	Follicle	atp1b3b
cnnm2b	0	0.301136	0.282	0.024	0	Follicle	cnnm2b
crim1	0	0.254549	0.282	0.026	0	Follicle	crim1
cyp2x12.1	0	0.302798	0.281	0.006	0	Follicle	cyp2x12.1
si:dkey-42i9.6	0	0.296467	0.28	0.07	0	Follicle	si:dkey-42i9.6
hey1	0	0.406667	0.279	0.004	0	Follicle	hey1
mat1a	0	0.262152	0.277	0.016	0	Follicle	mat1a
edem1	0	0.26142	0.276	0.059	0	Follicle	edem1
her4.1	0	0.481493	0.275	0.001	0	Follicle	her4.1
folr	0	0.541253	0.275	0.037	0	Follicle	folr
zgc:103700	0	0.355404	0.275	0.063	0	Follicle	zgc:103700
slit3	0	0.251118	0.274	0.032	0	Follicle	slit3
cited4a	0	0.292113	0.274	0.035	0	Follicle	cited4a
rftn2	0	0.259428	0.274	0.037	0	Follicle	rftn2
col28a2b	0	0.343055	0.273	0.002	0	Follicle	col28a2b
trib3	0	0.491063	0.272	0.049	0	Follicle	trib3
spry2	0	0.295895	0.27	0.054	0	Follicle	spry2
zgc:92275	0	0.299012	0.268	0.042	0	Follicle	zgc:92275
appb	0	0.275109	0.268	0.064	0	Follicle	appb
ccdc80	0	0.305625	0.267	0.026	0	Follicle	ccdc80
amotl2b	0	0.421915	0.263	0.046	0	Follicle	amotl2b
cishb	0	0.474805	0.259	0.044	0	Follicle	cishb
pdia2	0	0.718508	0.256	0.004	0	Follicle	pdia2
comta	0	0.251017	0.255	0.011	0	Follicle	comta
wu:fj16a03	0	0.320811	0.253	0.014	0	Follicle	wu:fj16a03
klhl41b	0	0.276049	0.251	0.004	0	Follicle	klhl41b
ramp2	0	0.26841	0.251	0.048	0	Follicle	ramp2
lrp1aa	0	0.263632	0.249	0.046	0	Follicle	lrp1aa
dusp5	0	0.421527	0.248	0.039	0	Follicle	dusp5
tfr1a	0	0.251243	0.247	0.009	0	Follicle	tfr1a
amotl2a	0	0.373647	0.244	0.032	0	Follicle	amotl2a
cmah	0	0.26914	0.243	0.015	0	Follicle	cmah
trim35-14	0	0.267598	0.243	0.019	0	Follicle	trim35-14
si:busm1-57f23.1	0	0.395358	0.242	0.028	0	Follicle	si:busm1-57f23.1
her4.2.1	0	0.434118	0.238	0.001	0	Follicle	her4.2.1
gne	0	0.421158	0.238	0.032	0	Follicle	gne
sat1a.1	0	0.298552	0.235	0.007	0	Follicle	sat1a.1
zgc:114200	0	0.295239	0.233	0.042	0	Follicle	zgc:114200
per3	0	0.260273	0.227	0.04	0	Follicle	per3
mhc2b	0	0.267212	0.218	0.033	0	Follicle	mhc2b
egr2b	0	0.561931	0.217	0.018	0	Follicle	egr2b
her15.1	0	1.10253	0.213	0.004	0	Follicle	her15.1
her4.2	0	0.331449	0.196	0.001	0	Follicle	her4.2
zgc:158423	0	0.279435	0.186	0.007	0	Follicle	zgc:158423
ompa	0	0.257727	0.182	0	0	Follicle	ompa
si:ch211-137i24.10	0	0.32302	0.176	0.019	0	Follicle	si:ch211-137i24.10
her15.2	0	0.68635	0.141	0.008	0	Follicle	her15.2
hspb11	0	0.333838	0.108	0.001	0	Follicle	hspb11
rasd1	4.03428e-307	0.284719	0.167	0.027	8.77779e-303	Follicle	rasd1
cox8a1	2.04952e-306	0.325735	0.682	0.33	4.45935e-302	Follicle	cox8a
mcl1a	3.02496e-306	0.787788	0.64	0.445	6.58171e-302	Follicle	mcl1a
ddt	1.61251e-303	0.293971	0.263	0.075	3.50851e-299	Follicle	ddt
BX284696.1	2.65848e-297	0.306374	0.28	0.08	5.78432e-293	Follicle	BX284696.1
wsb1	2.99362e-297	0.276552	0.267	0.077	6.51353e-293	Follicle	wsb1
ndfip1	7.53831e-296	0.308202	0.389	0.151	1.64018e-291	Follicle	ndfip1
edf1	3.41012e-294	0.353667	0.689	0.426	7.41974e-290	Follicle	edf1
serpinb1	1.34594e-291	0.326236	0.411	0.166	2.92849e-287	Follicle	serpinb1
ifi30	1.76397e-289	0.758218	0.414	0.192	3.83804e-285	Follicle	ifi30
tmsb4x	2.02321e-289	0.302488	0.993	0.638	4.40209e-285	Follicle	tmsb4x
ndufa4l1	2.46373e-281	0.350885	0.85	0.743	5.36058e-277	Follicle	ndufa4l
si:busm1-266f07.2	1.01651e-280	0.423123	0.237	0.059	2.21172e-276	Follicle	si:busm1-266f07.2
ppib	3.08879e-278	0.338183	0.723	0.452	6.7206e-274	Follicle	ppib
cahz	2.36649e-277	0.317887	0.123	0.014	5.149e-273	Follicle	cahz
mdh22	1.64829e-270	0.434089	0.576	0.338	3.58634e-266	Follicle	mdh2
eif1b	2.41715e-268	0.385906	0.785	0.66	5.25924e-264	Follicle	eif1b
tent5ba	3.62513e-268	0.280869	0.206	0.051	7.88756e-264	Follicle	tent5ba
jdp2b	3.1339e-264	0.704392	0.54	0.288	6.81874e-260	Follicle	jdp2b
egr2a	3.21998e-263	0.279395	0.198	0.045	7.00603e-259	Follicle	egr2a
rps12	1.88703e-260	0.266695	0.998	0.975	4.1058e-256	Follicle	rps12
si:dkey-23i12.7	1.11012e-259	0.269056	0.134	0.021	2.41541e-255	Follicle	si:dkey-23i12.7
aif1l1	3.08528e-257	0.369748	0.457	0.223	6.71294e-253	Follicle	aif1l
rps16	2.65982e-255	0.260479	0.995	0.97	5.78724e-251	Follicle	rps16
histh1l	1.41482e-254	0.381442	0.463	0.204	3.07836e-250	Follicle	histh1l
myl12.1	6.49158e-252	0.343506	0.724	0.503	1.41244e-247	Follicle	myl12.1
h1f0	1.28881e-250	0.39126	0.61	0.35	2.80419e-246	Follicle	h1f0
tln1	1.68221e-239	0.267232	0.364	0.145	3.66016e-235	Follicle	tln1
zgc:158463	4.74888e-236	0.263527	0.363	0.141	1.03326e-231	Follicle	zgc:158463
rhoaa	2.12014e-234	0.272652	0.42	0.19	4.61301e-230	Follicle	rhoaa
CR383676.1	2.02718e-233	0.349957	0.999	0.798	4.41074e-229	Follicle	CR383676.1
sdc4	1.35348e-230	0.384679	0.538	0.29	2.9449e-226	Follicle	sdc4
si:dkey-188i13.10	2.74339e-230	0.290926	0.306	0.115	5.96907e-226	Follicle	si:dkey-188i13.10
eif4ebp1	2.16741e-222	0.270423	0.585	0.33	4.71584e-218	Follicle	eif4ebp1
irf1b	1.13512e-221	0.309052	0.142	0.028	2.4698e-217	Follicle	irf1b
ppp1cb	5.36627e-221	0.297381	0.376	0.169	1.16759e-216	Follicle	ppp1cb
rps3	4.17152e-217	0.252122	0.975	0.964	9.0764e-213	Follicle	rps3
2019-09-10	1.69278e-216	0.261355	0.316	0.124	3.68316e-212	Follicle	2019-09-10
ctsa	8.992e-206	0.252826	0.294	0.117	1.95648e-201	Follicle	ctsa
ctnnb1	1.27016e-204	0.282306	0.376	0.176	2.76362e-200	Follicle	ctnnb1
serbp1a	1.09224e-203	0.267583	0.913	0.875	2.37649e-199	Follicle	serbp1a
atp5mc3a1	1.15958e-201	0.297111	0.495	0.272	2.523e-197	Follicle	atp5mc3a
gapdhs2	5.45564e-201	0.266315	0.807	0.539	1.18704e-196	Follicle	gapdhs
ubb	5.03619e-198	0.442299	0.526	0.321	1.09577e-193	Follicle	ubb
fth1a1	9.12698e-187	0.347549	0.704	0.563	1.98585e-182	Follicle	fth1a
dedd1	3.74372e-182	0.260296	0.437	0.228	8.14559e-178	Follicle	dedd1
gnb1b	3.34655e-178	0.281657	0.617	0.413	7.28143e-174	Follicle	gnb1b
pnrc2	1.06254e-173	0.382449	0.78	0.684	2.31188e-169	Follicle	pnrc2
reep5	9.99848e-171	0.258053	0.372	0.183	2.17547e-166	Follicle	reep5
pfn21	6.96535e-169	0.36726	0.448	0.266	1.51552e-164	Follicle	pfn2
gas6	1.57059e-156	0.283311	0.25	0.103	3.41728e-152	Follicle	gas6
atf4a1	2.974e-154	0.344873	0.49	0.325	6.47083e-150	Follicle	atf4a
si:ch211-132p1.3	2.17658e-153	0.263851	0.215	0.08	4.73581e-149	Follicle	si:ch211-132p1.3
atp5f1c1	8.16511e-153	0.256902	0.594	0.393	1.77656e-148	Follicle	atp5f1c
anxa2a	6.99918e-144	0.322155	0.237	0.096	1.52288e-139	Follicle	anxa2a
UBB1	3.0982e-128	0.581148	0.467	0.335	6.74107e-124	Follicle	UBB
odc1	4.92918e-119	0.290854	0.336	0.191	1.07249e-114	Follicle	odc1
isg15	9.08376e-115	0.575333	0.332	0.185	1.97645e-110	Follicle	isg15
rtn4a1	6.86147e-112	0.282799	0.463	0.305	1.49292e-107	Follicle	rtn4a
gadd45bb	1.92413e-56	0.356363	0.138	0.069	4.18651e-52	Follicle	gadd45bb

## Sheet: Stromal Cells
	p_val	avg_logFC	pct.1	pct.2	p_val_adj	cluster	gene
tagln	0	2.47461	0.378	0.009	0	UnChar_somatic	tagln
krt15	0	2.14433	0.463	0.012	0	UnChar_somatic	krt15
acta2	0	1.99222	0.171	0.004	0	UnChar_somatic	acta2
plpp1a	0	1.81199	0.638	0.091	0	UnChar_somatic	plpp1a
cxcl12a	0	1.80837	0.425	0.012	0	UnChar_somatic	cxcl12a
krt911	0	1.79419	0.322	0.042	0	UnChar_somatic	krt91
podxl	0	1.74168	0.56	0.062	0	UnChar_somatic	podxl
tmem88b	0	1.70635	0.596	0.02	0	UnChar_somatic	tmem88b	transmembrane; negative regulation of wnt
col1a1a	0	1.68758	0.613	0.014	0	UnChar_somatic	col1a1a
anxa1a	0	1.62035	0.571	0.05	0	UnChar_somatic	anxa1a	annexin
col1a1b	0	1.60771	0.643	0.064	0	UnChar_somatic	col1a1b
pmp22a	0	1.57357	0.718	0.109	0	UnChar_somatic	pmp22a
nid1b	0	1.54628	0.575	0.013	0	UnChar_somatic	nid1b
col1a2	0	1.50366	0.47	0.031	0	UnChar_somatic	col1a2
ccn1	0	1.49105	0.388	0.108	0	UnChar_somatic	ccn1	cellular communication network factor 1; ECM
junba2	0	1.47429	0.785	0.342	0	UnChar_somatic	junba
cd81a	0	1.46039	0.79	0.281	0	UnChar_somatic	cd81a	latexin; ECM
lxn	0	1.43649	0.643	0.084	0	UnChar_somatic	lxn
hspb12	0	1.3452	0.497	0.139	0	UnChar_somatic	hspb1
tfpia	0	1.29925	0.515	0.011	0	UnChar_somatic	tfpia
krt18b	0	1.29427	0.524	0.049	0	UnChar_somatic	krt18b
CR383676.12	0	1.26953	0.995	0.785	0	UnChar_somatic	CR383676.1
rbp4	0	1.23082	0.214	0.019	0	UnChar_somatic	rbp4	retinol binding protein 4
zgc:162730	0	1.22749	0.555	0.201	0	UnChar_somatic	zgc:162730
ndnf	0	1.21979	0.435	0.034	0	UnChar_somatic	ndnf
hsp70.32	0	1.20771	0.617	0.302	0	UnChar_somatic	hsp70.3
c6.1	0	1.1939	0.52	0.009	0	UnChar_somatic	c6.1
f3b1	0	1.19179	0.409	0.146	0	UnChar_somatic	f3b
hsp70.12	0	1.18613	0.574	0.281	0	UnChar_somatic	hsp70.1
hsp70.22	0	1.18567	0.636	0.327	0	UnChar_somatic	hsp70.2
2019-06-02	0	1.18564	0.837	0.402	0	UnChar_somatic	jun
socs3a1	0	1.16326	0.583	0.286	0	UnChar_somatic	socs3a
fabp11a	0	1.14292	0.447	0.116	0	UnChar_somatic	fabp11a
s100a10b	0	1.14136	0.405	0.178	0	UnChar_somatic	s100a10b
marcksl1a1	0	1.13973	0.748	0.257	0	UnChar_somatic	marcksl1a
sparc1	0	1.13809	0.823	0.238	0	UnChar_somatic	sparc
cavin2b	0	1.10869	0.526	0.131	0	UnChar_somatic	cavin2b
cxcl18b	0	1.10021	0.289	0.037	0	UnChar_somatic	cxcl18b
ccn2a	0	1.07863	0.22	0.01	0	UnChar_somatic	ccn2a
fosab2	0	1.06467	0.868	0.438	0	UnChar_somatic	fosab
krt81	0	1.056	0.689	0.324	0	UnChar_somatic	krt8
sdc41	0	1.05532	0.535	0.274	0	UnChar_somatic	sdc4
adma1	0	1.05388	0.27	0.031	0	UnChar_somatic	adma
dnajb1b2	0	1.01172	0.487	0.224	0	UnChar_somatic	dnajb1b
jam2b	0	0.997492	0.388	0.011	0	UnChar_somatic	jam2b
col18a1a1	0	0.947595	0.316	0.049	0	UnChar_somatic	col18a1a
cxcl141	0	0.916486	0.357	0.137	0	UnChar_somatic	cxcl14
col6a3	0	0.910516	0.414	0.008	0	UnChar_somatic	col6a3
il15	0	0.90833	0.392	0.044	0	UnChar_somatic	il15
ahnak	0	0.902197	0.47	0.101	0	UnChar_somatic	ahnak
mhc1zba	0	0.901038	0.697	0.29	0	UnChar_somatic	mhc1zba
krt94	0	0.879354	0.468	0.06	0	UnChar_somatic	krt94
col5a1	0	0.8766	0.387	0.046	0	UnChar_somatic	col5a1
akap12b1	0	0.875432	0.439	0.139	0	UnChar_somatic	akap12b
cygb1	0	0.875284	0.234	0.065	0	UnChar_somatic	cygb1
osr21	0	0.857963	0.394	0.04	0	UnChar_somatic	osr2
si:ch211-197h24.9	0	0.856316	0.407	0.099	0	UnChar_somatic	si:ch211-197h24.9
gadd45ba1	0	0.846391	0.497	0.258	0	UnChar_somatic	gadd45ba
cebpd1	0	0.844923	0.37	0.131	0	UnChar_somatic	cebpd
btg22	0	0.844575	0.741	0.454	0	UnChar_somatic	btg2
zgc:152791	0	0.83741	0.343	0.106	0	UnChar_somatic	zgc:152791
mfap2	0	0.831018	0.391	0.024	0	UnChar_somatic	mfap2
ccl25b	0	0.83043	0.176	0.005	0	UnChar_somatic	ccl25b
nid2a	0	0.818974	0.34	0.015	0	UnChar_somatic	nid2a
slc29a1a	0	0.81319	0.347	0.066	0	UnChar_somatic	slc29a1a
dcn	0	0.800561	0.488	0.008	0	UnChar_somatic	dcn
eif4ebp3	0	0.798755	0.436	0.239	0	UnChar_somatic	eif4ebp3
klf6a1	0	0.796688	0.515	0.235	0	UnChar_somatic	klf6a
phc2a	0	0.796455	0.285	0.092	0	UnChar_somatic	phc2a
aldh1a21	0	0.762756	0.382	0.125	0	UnChar_somatic	aldh1a2
col6a1	0	0.754214	0.358	0.016	0	UnChar_somatic	col6a1
actb2	0	0.753212	0.998	0.907	0	UnChar_somatic	actb2
ybx11	0	0.73273	0.963	0.84	0	UnChar_somatic	ybx1
tmsb4x1	0	0.731155	0.996	0.614	0	UnChar_somatic	tmsb4x
s100v2	0	0.716075	0.406	0.128	0	UnChar_somatic	s100v2
dkk3b	0	0.702289	0.353	0.057	0	UnChar_somatic	dkk3b
aldh9a1a.11	0	0.694597	0.509	0.332	0	UnChar_somatic	aldh9a1a.1
cd151	0	0.69011	0.312	0.022	0	UnChar_somatic	cd151
myl9b	0	0.681152	0.363	0.074	0	UnChar_somatic	myl9b
cst3	0	0.674311	0.456	0.165	0	UnChar_somatic	cst3
ntd5	0	0.666429	0.32	0.013	0	UnChar_somatic	ntd5
fstl1b	0	0.663196	0.38	0.03	0	UnChar_somatic	fstl1b
entpd1	0	0.654916	0.318	0.025	0	UnChar_somatic	entpd1
tmem176l.1	0	0.649389	0.523	0.318	0	UnChar_somatic	tmem176l.1
cd248a	0	0.642292	0.343	0.004	0	UnChar_somatic	cd248a
sox4a.1	0	0.639418	0.265	0.038	0	UnChar_somatic	sox4a.1
postnb	0	0.637944	0.276	0.073	0	UnChar_somatic	postnb
si:dkey-7j14.61	0	0.629298	0.523	0.323	0	UnChar_somatic	si:dkey-7j14.6
si:dkey-56m19.5	0	0.617002	0.287	0.051	0	UnChar_somatic	si:dkey-56m19.5
col6a2	0	0.616972	0.329	0.018	0	UnChar_somatic	col6a2
tspan18b	0	0.615623	0.297	0.049	0	UnChar_somatic	tspan18b
si:ch1073-291c23.2	0	0.614859	0.319	0.018	0	UnChar_somatic	si:ch1073-291c23.2
ITLN1 (1 of many).1	0	0.607837	0.375	0.01	0	UnChar_somatic	ITLN1 (1 of many).1
notum1b	0	0.605833	0.25	0.005	0	UnChar_somatic	notum1b
CR751602.2	0	0.60347	0.252	0.006	0	UnChar_somatic	CR751602.2
pdgfrb	0	0.599244	0.349	0.025	0	UnChar_somatic	pdgfrb
c4	0	0.597492	0.256	0.018	0	UnChar_somatic	c4
nr2f2	0	0.596811	0.316	0.049	0	UnChar_somatic	nr2f2
tnfsf12	0	0.596628	0.312	0.024	0	UnChar_somatic	tnfsf12
BX569787.1	0	0.592954	0.242	0.006	0	UnChar_somatic	BX569787.1
b2ml1	0	0.580445	0.703	0.447	0	UnChar_somatic	b2ml
rpl9.12	0	0.576962	0.992	0.767	0	UnChar_somatic	rpl9.1
mfap5	0	0.572622	0.306	0.012	0	UnChar_somatic	mfap5
cirbpb	0	0.570642	0.871	0.812	0	UnChar_somatic	cirbpb
hsd11b2	0	0.565877	0.232	0.046	0	UnChar_somatic	hsd11b2
bhmt	0	0.56474	0.203	0.016	0	UnChar_somatic	bhmt
fn1b	0	0.555886	0.212	0.036	0	UnChar_somatic	fn1b
cav1	0	0.552334	0.314	0.073	0	UnChar_somatic	cav1
col5a2a	0	0.548732	0.314	0.012	0	UnChar_somatic	col5a2a
boc	0	0.547567	0.324	0.068	0	UnChar_somatic	boc
CABZ01092746.1	0	0.542162	0.154	0.007	0	UnChar_somatic	CABZ01092746.1
wls	0	0.525085	0.286	0.091	0	UnChar_somatic	wls
btg12	0	0.517894	0.582	0.333	0	UnChar_somatic	btg1
cdh2	0	0.505689	0.328	0.111	0	UnChar_somatic	cdh2
klf2a	0	0.500007	0.186	0.036	0	UnChar_somatic	klf2a
nr2f1a1	0	0.499981	0.274	0.043	0	UnChar_somatic	nr2f1a
tmem176	0	0.498835	0.303	0.055	0	UnChar_somatic	tmem176
BX088707.3	0	0.494887	0.18	0.003	0	UnChar_somatic	BX088707.3
pleca	0	0.474608	0.337	0.078	0	UnChar_somatic	pleca
bnc2	0	0.469703	0.357	0.024	0	UnChar_somatic	bnc2
rps22	0	0.469537	0.999	0.97	0	UnChar_somatic	rps2
si:ch1073-459j12.1	0	0.45481	0.303	0.014	0	UnChar_somatic	si:ch1073-459j12.1
fhl2a	0	0.448624	0.169	0.007	0	UnChar_somatic	fhl2a
fxyd1	0	0.448532	0.219	0.026	0	UnChar_somatic	fxyd1
mxra8a	0	0.44708	0.24	0.035	0	UnChar_somatic	mxra8a
RPS172	0	0.435514	0.99	0.916	0	UnChar_somatic	RPS17
aebp1	0	0.434758	0.352	0.015	0	UnChar_somatic	aebp1
CU468917.1	0	0.429172	0.131	0.014	0	UnChar_somatic	CU468917.1
tpt11	0	0.419307	0.987	0.933	0	UnChar_somatic	tpt1
rgs5a	0	0.416392	0.102	0.005	0	UnChar_somatic	rgs5a
cldn5a	0	0.414986	0.243	0.064	0	UnChar_somatic	cldn5a
si:ch211-105c13.3	0	0.413321	0.174	0.015	0	UnChar_somatic	si:ch211-105c13.3
ftr82	0	0.375244	0.263	0.027	0	UnChar_somatic	ftr82
bmp4	0	0.368307	0.244	0.055	0	UnChar_somatic	bmp4
si:dkey-188i13.6	0	0.361679	0.164	0.022	0	UnChar_somatic	si:dkey-188i13.6
gpc4	0	0.360293	0.28	0.085	0	UnChar_somatic	gpc4
colec12	0	0.346398	0.281	0.013	0	UnChar_somatic	colec12
adamts2	0	0.330215	0.277	0.057	0	UnChar_somatic	adamts2
eef1a1l21	0	0.330125	0.999	0.99	0	UnChar_somatic	eef1a1l2
tmem98	0	0.324129	0.314	0.081	0	UnChar_somatic	tmem98
si:ch211-198c19.3	0	0.322818	0.139	0.017	0	UnChar_somatic	si:ch211-198c19.3
cyp2ad3	0	0.320321	0.216	0.037	0	UnChar_somatic	cyp2ad3
col4a1	0	0.319464	0.221	0.044	0	UnChar_somatic	col4a1
rdh10a	0	0.319252	0.218	0.032	0	UnChar_somatic	rdh10a
eef1g1	0	0.318649	0.992	0.962	0	UnChar_somatic	eef1g
rab5b	0	0.318431	0.218	0.057	0	UnChar_somatic	rab5b
si:ch211-212k18.8	0	0.314073	0.269	0.051	0	UnChar_somatic	si:ch211-212k18.8
ugt1b5	0	0.306917	0.245	0.028	0	UnChar_somatic	ugt1b5
axin2	0	0.304877	0.238	0.064	0	UnChar_somatic	axin2
mxra8b	0	0.30434	0.256	0.012	0	UnChar_somatic	mxra8b
ace	0	0.303727	0.225	0.026	0	UnChar_somatic	ace
nr0b1	0	0.299329	0.243	0.031	0	UnChar_somatic	nr0b1
tgm1l1	0	0.297408	0.235	0.032	0	UnChar_somatic	tgm1l1
rgmb	0	0.29366	0.251	0.042	0	UnChar_somatic	rgmb
pbx1a	0	0.289591	0.269	0.052	0	UnChar_somatic	pbx1a
nrxn1a	0	0.289477	0.197	0.018	0	UnChar_somatic	nrxn1a
si:ch211-212k18.9	0	0.287585	0.272	0.046	0	UnChar_somatic	si:ch211-212k18.9
fzd2	0	0.280489	0.27	0.033	0	UnChar_somatic	fzd2
meis1b	0	0.269367	0.246	0.04	0	UnChar_somatic	meis1b
prss23	0	0.268227	0.183	0.024	0	UnChar_somatic	prss23
si:ch211-286o17.1	0	0.267175	0.231	0.022	0	UnChar_somatic	si:ch211-286o17.1
pdgfrl	0	0.264975	0.236	0.04	0	UnChar_somatic	pdgfrl
mao	0	0.263161	0.231	0.021	0	UnChar_somatic	mao
lama4	0	0.258945	0.217	0.039	0	UnChar_somatic	lama4
rock2b.1	0	0.257525	0.225	0.035	0	UnChar_somatic	rock2b.1
b3gnt5a	0	0.256639	0.225	0.029	0	UnChar_somatic	b3gnt5a
ptprk	0	0.254936	0.228	0.061	0	UnChar_somatic	ptprk
serpinf1	0	0.254221	0.196	0.033	0	UnChar_somatic	serpinf1
celf2	0	0.252302	0.276	0.073	0	UnChar_somatic	celf2
emilin1a	0	0.250581	0.174	0.031	0	UnChar_somatic	emilin1a
rps162	8.75981e-302	0.284688	0.996	0.968	1.90596e-297	UnChar_somatic	rps16
rpl241	1.70369e-296	0.257438	0.996	0.98	3.70688e-292	UnChar_somatic	rpl24
ppiaa	4.26298e-292	0.317677	0.949	0.904	9.2754e-288	UnChar_somatic	ppiaa
inka1a1	2.47765e-291	0.299504	0.161	0.03	5.39088e-287	UnChar_somatic	inka1a
fosb2	3.71556e-288	0.752619	0.465	0.237	8.08431e-284	UnChar_somatic	fosb
bhlhe402	9.7557e-268	0.596965	0.378	0.174	2.12264e-263	UnChar_somatic	bhlhe40
txnipa	4.49811e-267	0.491549	0.328	0.136	9.787e-263	UnChar_somatic	txnipa
gulp1a	1.98156e-264	0.342891	0.229	0.074	4.31148e-260	UnChar_somatic	gulp1a
tpm4a1	2.40669e-264	0.715642	0.366	0.18	5.23647e-260	UnChar_somatic	tpm4a
si:ch73-335l21.41	3.21985e-261	1.18707	0.335	0.149	7.00575e-257	UnChar_somatic	si:ch73-335l21.4
ehd2b	1.24103e-253	0.272466	0.18	0.043	2.70024e-249	UnChar_somatic	ehd2b
antxr2a	1.16771e-250	0.263912	0.306	0.12	2.54071e-246	UnChar_somatic	antxr2a
krt4	1.21652e-250	0.763363	0.105	0.013	2.64691e-246	UnChar_somatic	krt4
cox4i21	2.36356e-250	0.423144	0.281	0.111	5.14264e-246	UnChar_somatic	cox4i2
rps27.21	1.47406e-248	0.306814	0.946	0.924	3.20727e-244	UnChar_somatic	rps27.2
hsp70l2	2.87156e-247	1.102	0.357	0.174	6.24794e-243	UnChar_somatic	hsp70l
rpl221	2.13606e-246	0.261351	0.982	0.946	4.64763e-242	UnChar_somatic	rpl22
ppdpfb1	8.22008e-246	0.667494	0.506	0.37	1.78853e-241	UnChar_somatic	ppdpfb
mdka	5.2871e-245	0.774244	0.264	0.109	1.15037e-240	UnChar_somatic	mdka
junbb2	3.9232e-242	0.491569	0.3	0.127	8.5361e-238	UnChar_somatic	junbb
emp2	6.43266e-242	0.304043	0.245	0.086	1.39962e-237	UnChar_somatic	emp2
vim	4.39595e-238	0.274021	0.124	0.021	9.5647e-234	UnChar_somatic	vim
lmod1b	1.09204e-232	0.2753	0.136	0.028	2.37606e-228	UnChar_somatic	lmod1b
vat11	1.50591e-232	0.809083	0.424	0.27	3.27655e-228	UnChar_somatic	vat1
tspan4a	5.20938e-231	0.27592	0.193	0.057	1.13346e-226	UnChar_somatic	tspan4a
rps181	8.54165e-220	0.293151	0.962	0.93	1.85849e-215	UnChar_somatic	rps18
selenop1	3.87363e-215	0.414369	0.488	0.263	8.42825e-211	UnChar_somatic	selenop
icn	6.15632e-213	0.872823	0.173	0.048	1.33949e-208	UnChar_somatic	icn
si:ch73-46j18.5	7.09655e-212	0.431556	0.269	0.119	1.54407e-207	UnChar_somatic	si:ch73-46j18.5
egr12	4.29968e-210	0.552854	0.389	0.198	9.35525e-206	UnChar_somatic	egr1
cyp19a1a1	3.15863e-206	0.465888	0.112	0.02	6.87254e-202	UnChar_somatic	cyp19a1a
serpinh1b	7.55382e-205	0.485877	0.124	0.026	1.64356e-200	UnChar_somatic	serpinh1b
jdp2b2	4.77987e-200	0.849343	0.467	0.292	1.04e-195	UnChar_somatic	jdp2b
f101	9.94948e-197	0.274098	0.206	0.073	2.16481e-192	UnChar_somatic	f10
ccnd2a1	4.09765e-189	0.418554	0.225	0.09	8.91567e-185	UnChar_somatic	ccnd2a
ppib1	2.74628e-188	0.493913	0.552	0.482	5.97536e-184	UnChar_somatic	ppib
[truncated: 62 more rows]

## Sheet: Theca Cells
	p_val	avg_logFC	pct.1	pct.2	p_val_adj	cluster	gene
[truncated: 277 more rows]

[truncated: 4 more sheets: Blood Vessels, Neutrophils, NK cells, Macrophage]
