# Supplementary material for: Single-cell transcriptome reveals insights into the development and function of the zebrafish ovary
Source: eLife. 2022 May 19;11:e76014. doi: 10.7554/eLife.76014 (PMC9191896; doi:10.7554/eLife.76014)
Supplement: Supplementary file 2. [file elife-76014-supp2.zip › Table S2_GermCells.xlsm]

## Sheet: All germ cells
	p_val	avg_logFC	pct.1	pct.2	p_val_adj	cluster	gene
zgc:158404	1.02031e-151	0.100047	0.086	0.002	2.14766e-147	post_meio	zgc:158404
CU652893.1	5.93333e-194	0.108787	0.114	0.002	1.24891e-189	early_oo_3	CU652893.1
bhlhe23	5.39955e-262	0.160476	0.148	0.003	1.13655e-257	GSC	bhlhe23
cart4	1.55284e-180	0.113484	0.11	0.003	3.26857e-176	GSC	cart4
si:dkey-58f10.10	2.06257e-204	0.123838	0.128	0.004	4.3415e-200	GSC	si:dkey-58f10.10
fam183a	5.59435e-182	0.115588	0.112	0.004	1.17756e-177	GSC	fam183a
cebpa	3.61689e-169	0.104116	0.108	0.004	7.61318e-165	GSC	cebpa
sp5l	2.81897e-167	0.107843	0.109	0.004	5.93365e-163	GSC	sp5l
si:ch211-212k18.13	8.21745e-158	0.100661	0.102	0.004	1.72969e-153	GSC	si:ch211-212k18.13
nmnat2	0	0.206468	0.206	0.005	0	GSC	nmnat2
cebpd	4.82786e-274	0.171947	0.165	0.005	1.01622e-269	GSC	cebpd
cfap57	1.00917e-220	0.139248	0.14	0.005	2.12421e-216	GSC	cfap57
scinla	4.11313e-192	0.124085	0.124	0.005	8.65773e-188	GSC	scinla
ptprn2	4.27381e-168	0.111376	0.112	0.005	8.99594e-164	GSC	ptprn2
syt5b	4.53117e-159	0.106387	0.11	0.005	9.53766e-155	GSC	syt5b
vegfbb	3.68218e-154	0.108683	0.105	0.005	7.75061e-150	GSC	vegfbb
CR847563.2	1.28821e-196	0.126245	0.132	0.005	2.71156e-192	early_oo_3	CR847563.2
nefmb	0	0.278787	0.263	0.006	0	GSC	nefmb
tdh2	0	0.210215	0.199	0.006	0	GSC	tdh2
chgb	1.10584e-209	0.139547	0.141	0.006	2.32768e-205	GSC	chgb
rgs7bpa	1.46531e-204	0.134761	0.138	0.006	3.08433e-200	GSC	rgs7bpa
ptger4c	4.89456e-201	0.126897	0.134	0.006	1.03026e-196	GSC	ptger4c
zgc:152774	4.50665e-189	0.121738	0.129	0.006	9.48605e-185	GSC	zgc:152774
penkb	3.59009e-178	0.119001	0.125	0.006	7.55677e-174	GSC	penkb
ptprz1a	6.88754e-159	0.112209	0.116	0.006	1.44976e-154	GSC	ptprz1a
si:dkey-199f5.4	3.35758e-157	0.110432	0.114	0.006	7.06738e-153	GSC	si:dkey-199f5.4
si:ch73-72b7.1	1.95601e-187	0.130373	0.132	0.006	4.11721e-183	post_meio	si:ch73-72b7.1
igl4v10	0	0.201222	0.211	0.006	0	early_oo_3	igl4v10
BX470154.1	1.71977e-271	0.167533	0.176	0.006	3.61995e-267	early_oo_3	BX470154.1
grin3bb	8.99022e-239	0.162201	0.158	0.006	1.89235e-234	early_oo_3	grin3bb
pi15a	1.21065e-167	0.114048	0.125	0.006	2.54829e-163	early_oo_3	pi15a
CT027582.1	4.6277e-163	0.112423	0.12	0.006	9.74084e-159	early_oo_3	CT027582.1
si:dkey-58f10.11	5.15276e-266	0.173699	0.172	0.007	1.0846e-261	GSC	si:dkey-58f10.11
ftr80	2.73262e-211	0.14011	0.146	0.007	5.7519e-207	GSC	ftr80
napba	1.8077e-199	0.132405	0.138	0.007	3.80503e-195	GSC	napba
si:dkey-234d14.2	4.96012e-191	0.137548	0.137	0.007	1.04405e-186	GSC	si:dkey-234d14.2
kif5aa	5.72156e-188	0.131752	0.135	0.007	1.20433e-183	GSC	kif5aa
egr4	9.50716e-187	0.141564	0.131	0.007	2.00116e-182	GSC	egr4
myhz2	1.64731e-173	0.132562	0.127	0.007	3.46742e-169	GSC	myhz2
zgc:194418	1.24672e-168	0.120075	0.123	0.007	2.62422e-164	GSC	zgc:194418
BX294160.1	9.36861e-167	0.11615	0.123	0.007	1.972e-162	GSC	BX294160.1
zgc:163121	3.22212e-296	0.227147	0.196	0.007	6.78225e-292	early_oo_3	zgc:163121
gldn	5.84392e-270	0.16977	0.185	0.007	1.23009e-265	early_oo_3	gldn
crygmxl1	1.35716e-256	0.184427	0.178	0.007	2.85668e-252	early_oo_3	crygmxl1
her1	4.64808e-124	0.107968	0.108	0.007	9.78374e-120	early_oo_3	her1
si:dkey-66g10.2	1.10079e-244	0.161647	0.167	0.008	2.31706e-240	GSC	si:dkey-66g10.2
LRRC56	1.22961e-222	0.151362	0.157	0.008	2.58821e-218	GSC	LRRC56
itln1	1.13131e-214	0.148793	0.152	0.008	2.38129e-210	GSC	itln1
allc	1.17292e-210	0.150452	0.149	0.008	2.46888e-206	GSC	allc
faimb	1.5048e-173	0.121968	0.13	0.008	3.16745e-169	GSC	faimb
rgra	8.75348e-171	0.119454	0.13	0.008	1.84252e-166	GSC	rgra
si:dkey-199f5.7	1.41763e-169	0.11863	0.127	0.008	2.98396e-165	GSC	si:dkey-199f5.7
mapk12a	1.60058e-163	0.115891	0.126	0.008	3.36907e-159	GSC	mapk12a
zgc:136605	8.77568e-153	0.111846	0.12	0.008	1.84719e-148	GSC	zgc:136605
ITLN1 (1 of many).1	8.26998e-151	0.110542	0.116	0.008	1.74075e-146	GSC	ITLN1 (1 of many).1
flnb	5.15341e-148	0.125536	0.119	0.008	1.08474e-143	post_meio	flnb
CR925728.1	2.34458e-102	0.114116	0.109	0.008	4.93511e-98	early_oo_2	CR925728.1
si:rp71-1c10.8	0	0.32354	0.284	0.008	0	early_oo_3	si:rp71-1c10.8
CR450813.1	0	0.28593	0.289	0.008	0	early_oo_3	CR450813.1
CR936479.1	0	0.230316	0.246	0.008	0	early_oo_3	CR936479.1
rgs2	3.05869e-159	0.139705	0.133	0.008	6.43824e-155	early_oo_3	rgs2
rxfp2b	9.77124e-159	0.118459	0.131	0.008	2.05675e-154	early_oo_3	rxfp2b
mapk12b	0	0.286109	0.291	0.009	0	GSC	mapk12b
si:dkey-199f5.3	1.06266e-276	0.183871	0.19	0.009	2.23679e-272	GSC	si:dkey-199f5.3
fabp7b	1.09207e-261	0.178264	0.179	0.009	2.29871e-257	GSC	fabp7b
zgc:163057	2.20991e-207	0.14749	0.153	0.009	4.65164e-203	GSC	zgc:163057
si:ch211-213a13.5	9.77344e-180	0.128173	0.137	0.009	2.05721e-175	GSC	si:ch211-213a13.5
CR388164.1	1.27619e-176	0.128525	0.135	0.009	2.68625e-172	GSC	CR388164.1
tex26	1.25107e-175	0.139301	0.136	0.009	2.63339e-171	GSC	tex26
rnd2	8.06001e-173	0.130014	0.134	0.009	1.69655e-168	GSC	rnd2
gmnc	2.25995e-152	0.110616	0.123	0.009	4.75697e-148	GSC	gmnc
kif26bb	8.09753e-152	0.117544	0.121	0.009	1.70445e-147	GSC	kif26bb
ccdc24	3.94672e-139	0.109602	0.116	0.009	8.30745e-135	GSC	ccdc24
loxa	4.19948e-129	0.101302	0.108	0.009	8.8395e-125	GSC	loxa
zgc:171686	1.50484e-125	0.105496	0.108	0.009	3.16753e-121	GSC	zgc:171686
rgs5b	0	0.423847	0.299	0.009	0	early_oo_3	rgs5b
zgc:173837	2.40425e-299	0.192476	0.212	0.009	5.06072e-295	early_oo_3	zgc:173837
pbx1a	3.06358e-211	0.155631	0.161	0.01	6.44854e-207	GSC	pbx1a
igf2bp2b	4.07392e-178	0.127819	0.143	0.01	8.57519e-174	GSC	igf2bp2b
stard9	2.44859e-148	0.115992	0.124	0.01	5.15404e-144	GSC	stard9
myhz1.1	1.86322e-146	0.122551	0.122	0.01	3.92188e-142	GSC	myhz1.1
CABZ01068358.1	7.19975e-144	0.109893	0.121	0.01	1.51548e-139	GSC	CABZ01068358.1
vat1l	2.12353e-123	0.104343	0.112	0.01	4.46983e-119	GSC	vat1l
daam1b	1.72734e-118	0.10197	0.108	0.01	3.63587e-114	GSC	daam1b
akap12b	6.68472e-115	0.101211	0.105	0.01	1.40707e-110	GSC	akap12b
si:ch211-263m18.4	0	0.259857	0.286	0.01	0	early_oo_3	si:ch211-263m18.4
FP325124.1	0	0.207067	0.223	0.01	0	early_oo_3	FP325124.1
ACVR1C	2.8209e-231	0.162801	0.182	0.01	5.93771e-227	early_oo_3	ACVR1C
si:ch73-358j7.2	3.71979e-185	0.144414	0.156	0.01	7.82979e-181	early_oo_3	si:ch73-358j7.2
sh3tc2	2.77761e-117	0.102229	0.116	0.01	5.84658e-113	early_oo_3	sh3tc2
chga	0	0.310248	0.297	0.011	0	GSC	chga
habp2	1.0444e-301	0.213274	0.211	0.011	2.19836e-297	GSC	habp2
si:dkey-205h13.1	7.63142e-294	0.198471	0.207	0.011	1.60634e-289	GSC	si:dkey-205h13.1
pik3r6a	8.64784e-245	0.17912	0.183	0.011	1.82028e-240	GSC	pik3r6a
zdhhc15a	1.08326e-196	0.147212	0.157	0.011	2.28015e-192	GSC	zdhhc15a
c9	5.38524e-186	0.142745	0.151	0.011	1.13354e-181	GSC	c9
p2rx5	1.35879e-176	0.133163	0.143	0.011	2.86012e-172	GSC	p2rx5
nrxn1a	7.40151e-174	0.13566	0.144	0.011	1.55794e-169	GSC	nrxn1a
dhrs13b.1	3.3896e-171	0.134641	0.142	0.011	7.13477e-167	GSC	dhrs13b.1
smo	1.76518e-154	0.125815	0.133	0.011	3.71552e-150	GSC	smo
add3b	2.29666e-140	0.117133	0.125	0.011	4.83424e-136	GSC	add3b
sfrp1b	6.14863e-133	0.109568	0.12	0.011	1.29423e-128	GSC	sfrp1b
pcp4a	2.27257e-126	0.105004	0.116	0.011	4.78353e-122	GSC	pcp4a
col9a1b	1.83096e-128	0.11601	0.122	0.011	3.85399e-124	post_meio	col9a1b
pdca	9.54759e-114	0.124803	0.113	0.011	2.00967e-109	post_meio	pdca
st3gal7	5.4668e-270	0.352607	0.205	0.011	1.15071e-265	early_oo_3	st3gal7
znrf3	4.16782e-144	0.118458	0.136	0.011	8.77285e-140	early_oo_3	znrf3
si:dkey-43k4.3	0	0.308909	0.313	0.012	0	GSC	si:dkey-43k4.3
sp100.3	0	0.224519	0.231	0.012	0	GSC	sp100.3
gap43	8.04538e-279	0.206981	0.204	0.012	1.69347e-274	GSC	gap43
CU639397.1	3.4104e-265	0.186426	0.197	0.012	7.17856e-261	GSC	CU639397.1
plppr5a	5.10924e-231	0.171215	0.179	0.012	1.07544e-226	GSC	plppr5a
smc1a	3.27443e-219	0.170458	0.174	0.012	6.89234e-215	GSC	smc1a
calb2a	3.15914e-203	0.153671	0.164	0.012	6.64966e-199	GSC	calb2a
si:ch211-149b19.2	5.49877e-187	0.144907	0.157	0.012	1.15744e-182	GSC	si:ch211-149b19.2
myhz1.2	6.78076e-178	0.146438	0.148	0.012	1.42728e-173	GSC	myhz1.2
pdyn	1.65942e-175	0.143431	0.148	0.012	3.49291e-171	GSC	pdyn
elmod1	1.27639e-162	0.132237	0.143	0.012	2.68667e-158	GSC	elmod1
homer1b	1.68938e-156	0.128276	0.139	0.012	3.55597e-152	GSC	homer1b
si:dkeyp-73b11.8	3.26277e-138	0.118529	0.127	0.012	6.8678e-134	GSC	si:dkeyp-73b11.8
srrm4	4.02992e-129	0.111808	0.123	0.012	8.48258e-125	GSC	srrm4
XKR4	1.64028e-126	0.111159	0.12	0.012	3.45263e-122	GSC	XKR4
adam23a	7.89043e-125	0.106893	0.119	0.012	1.66086e-120	GSC	adam23a
bhmt	3.33449e-118	0.107689	0.114	0.012	7.01877e-114	GSC	bhmt
rab42a	2.3504e-114	0.103151	0.112	0.012	4.94737e-110	GSC	rab42a
rnf207b	4.057e-111	0.102976	0.112	0.012	8.53959e-107	GSC	rnf207b
sp9	1.74467e-175	0.157518	0.153	0.012	3.67236e-171	post_meio	sp9
muc5.3	1.4819e-121	0.117271	0.122	0.012	3.11925e-117	post_meio	muc5.3
hoxd13a	1.20018e-117	0.129495	0.138	0.012	2.52625e-113	early_oo_2	hoxd13a
si:ch211-226h8.6	0	0.351787	0.314	0.012	0	early_oo_3	si:ch211-226h8.6
FP074874.3	0	0.246734	0.26	0.012	0	early_oo_3	FP074874.3
CU467646.3	0	0.2218	0.251	0.012	0	early_oo_3	CU467646.3
agtrap	1.98881e-252	0.183421	0.204	0.012	4.18626e-248	early_oo_3	agtrap
si:dkey-189h5.6	7.92286e-123	0.118833	0.13	0.012	1.66768e-118	early_oo_3	si:dkey-189h5.6
rsph14	0	0.322717	0.314	0.013	0	GSC	rsph14
msx2a	8.97516e-230	0.17631	0.183	0.013	1.88918e-225	GSC	msx2a
ntrk3b	5.72574e-227	0.167746	0.183	0.013	1.20521e-222	GSC	ntrk3b
zgc:162989	1.92252e-217	0.164462	0.174	0.013	4.04671e-213	GSC	zgc:162989
sema7a	8.18104e-147	0.121667	0.136	0.013	1.72203e-142	GSC	sema7a
iqcg	5.295e-145	0.128653	0.135	0.013	1.11455e-140	GSC	iqcg
si:dkey-40m6.8	8.04447e-125	0.105015	0.122	0.013	1.69328e-120	GSC	si:dkey-40m6.8
pbx3b	5.01477e-124	0.110475	0.123	0.013	1.05556e-119	GSC	pbx3b
ptprfa	2.00077e-114	0.109392	0.116	0.013	4.21141e-110	GSC	ptprfa
kcnc1a	8.77816e-110	0.104407	0.114	0.013	1.84771e-105	GSC	kcnc1a
wscd1b	9.64017e-108	0.103314	0.114	0.013	2.02916e-103	GSC	wscd1b
si:ch73-367p23.2	9.68775e-115	0.134463	0.142	0.013	2.03917e-110	early_oo_2	si:ch73-367p23.2
si:ch211-125m10.6	7.41541e-92	0.108278	0.125	0.013	1.56087e-87	early_oo_2	si:ch211-125m10.6
si:ch211-226h8.8	0	0.280481	0.317	0.013	0	early_oo_3	si:ch211-226h8.8
sgms2b	0	0.255859	0.29	0.013	0	early_oo_3	sgms2b
FP015809.1	1.34794e-120	0.114117	0.133	0.013	2.83727e-116	early_oo_3	FP015809.1
BX901962.3	2.38815e-113	0.110441	0.129	0.013	5.02681e-109	early_oo_3	BX901962.3
rflnb	1.57467e-94	0.10261	0.113	0.013	3.31452e-90	early_oo_3	rflnb
phyhipla	0	0.228356	0.24	0.014	0	GSC	phyhipla
palm1a	2.31367e-304	0.219349	0.227	0.014	4.87004e-300	GSC	palm1a
cfap99	1.90769e-263	0.19291	0.203	0.014	4.01549e-259	GSC	cfap99
sv2a	2.07668e-225	0.170359	0.185	0.014	4.3712e-221	GSC	sv2a
amph	2.33197e-212	0.165248	0.178	0.014	4.90857e-208	GSC	amph
sdcbp	5.43409e-193	0.152951	0.168	0.014	1.14382e-188	GSC	sdcbp
cdh6	3.25888e-191	0.159241	0.167	0.014	6.85962e-187	GSC	cdh6
zgc:172182	1.94942e-188	0.154175	0.165	0.014	4.10334e-184	GSC	zgc:172182
bhlhe41	3.67199e-187	0.148077	0.161	0.014	7.72918e-183	GSC	bhlhe41
CR377210.1	3.80596e-184	0.151604	0.159	0.014	8.01116e-180	GSC	CR377210.1
fxyd6	1.43347e-164	0.139502	0.152	0.014	3.01731e-160	GSC	fxyd6
nos1apb	1.21159e-162	0.133976	0.15	0.014	2.55028e-158	GSC	nos1apb
si:dkey-10c21.1	4.72603e-147	0.127681	0.14	0.014	9.94782e-143	GSC	si:dkey-10c21.1
mybphb	4.6707e-145	0.125574	0.137	0.014	9.83135e-141	GSC	mybphb
srpx2	1.53531e-141	0.124033	0.135	0.014	3.23167e-137	GSC	srpx2
si:rp71-36a1.1	2.90027e-135	0.117868	0.133	0.014	6.10478e-131	GSC	si:rp71-36a1.1
bsnb	1.74512e-119	0.111447	0.122	0.014	3.6733e-115	GSC	bsnb
PAPPA2	2.0022e-118	0.108963	0.123	0.014	4.21442e-114	GSC	PAPPA2
CABZ01051877.1	7.09178e-118	0.108171	0.123	0.014	1.49275e-113	GSC	CABZ01051877.1
cspg5b	1.19891e-115	0.103679	0.12	0.014	2.52359e-111	GSC	cspg5b
si:ch211-213a13.2.1	2.21698e-112	0.105851	0.117	0.014	4.66652e-108	GSC	si:ch211-213a13.2.1
reep6	3.31092e-111	0.103652	0.119	0.014	6.96915e-107	GSC	reep6
hmx2	5.03381e-94	0.103155	0.111	0.014	1.05957e-89	post_meio	hmx2
znf185	1.39464e-224	0.179855	0.197	0.014	2.93558e-220	early_oo_3	znf185
mxd	3.60252e-194	0.164513	0.182	0.014	7.58294e-190	early_oo_3	mxd
kctd14	3.38531e-174	0.148933	0.168	0.014	7.12574e-170	early_oo_3	kctd14
cln8	1.54486e-136	0.123081	0.147	0.014	3.25177e-132	early_oo_3	cln8
cyp2aa3	2.2964e-98	0.10257	0.119	0.014	4.8337e-94	early_oo_3	cyp2aa3
si:ch211-153b23.7	5.92735e-94	0.102208	0.119	0.014	1.24765e-89	early_oo_3	si:ch211-153b23.7
inaa	0	0.274318	0.291	0.015	0	GSC	inaa
nmba	6.79467e-245	0.184682	0.199	0.015	1.43021e-240	GSC	nmba
stmn2a	7.57519e-241	0.189682	0.198	0.015	1.5945e-236	GSC	stmn2a
tspan13b	1.06043e-232	0.175447	0.191	0.015	2.2321e-228	GSC	tspan13b
si:dkey-81l17.6	7.11846e-199	0.159133	0.174	0.015	1.49837e-194	GSC	si:dkey-81l17.6
carmil2	7.37213e-199	0.153863	0.173	0.015	1.55176e-194	GSC	carmil2
kif3cb	4.35612e-189	0.157713	0.169	0.015	9.16919e-185	GSC	kif3cb
penka	1.54765e-182	0.149446	0.163	0.015	3.25764e-178	GSC	penka
zgc:153146	1.50643e-168	0.13808	0.157	0.015	3.17089e-164	GSC	zgc:153146
pcdh10b	9.7055e-153	0.137433	0.147	0.015	2.04291e-148	GSC	pcdh10b
si:dkey-42p14.3	1.14131e-146	0.129861	0.144	0.015	2.40235e-142	GSC	si:dkey-42p14.3
prg4b	2.1017e-139	0.121571	0.138	0.015	4.42386e-135	GSC	prg4b
kcnd3	2.27951e-133	0.120971	0.133	0.015	4.79813e-129	GSC	kcnd3
ntn1a	3.80678e-132	0.1179	0.133	0.015	8.0129e-128	GSC	ntn1a
enosf1	8.9253e-127	0.116648	0.13	0.015	1.87869e-122	GSC	enosf1
CABZ01008730.1	2.19047e-115	0.107771	0.122	0.015	4.61072e-111	GSC	CABZ01008730.1
helt	9.59741e-112	0.111268	0.121	0.015	2.02016e-107	GSC	helt
si:ch211-181d7.3	2.91016e-106	0.101737	0.118	0.015	6.1256e-102	GSC	si:ch211-181d7.3
ecrg4a	1.82009e-99	0.108241	0.112	0.015	3.83111e-95	GSC	ecrg4a
opn6a	5.24047e-98	0.100425	0.114	0.015	1.10307e-93	GSC	opn6a
zic3	2.81494e-91	0.104193	0.114	0.015	5.92517e-87	post_meio	zic3
BX248126.11	2.61991e-228	0.178628	0.206	0.015	5.51466e-224	early_oo_3	BX248126.1
csad	9.02172e-228	0.178644	0.204	0.015	1.89898e-223	early_oo_3	csad
sulf1	1.38482e-164	0.145643	0.169	0.015	2.91492e-160	early_oo_3	sulf1
mdkb	0	0.328273	0.31	0.016	0	GSC	mdkb
npy	0	0.259475	0.257	0.016	0	GSC	npy
si:dkey-40g16.6	5.45952e-280	0.206832	0.221	0.016	1.14917e-275	GSC	si:dkey-40g16.6
si:ch73-290k24.5	6.15317e-276	0.204635	0.22	0.016	1.29518e-271	GSC	si:ch73-290k24.5
si:dkey-7j14.5	6.34363e-266	0.201627	0.212	0.016	1.33527e-261	GSC	si:dkey-7j14.5
pvalb6	1.06668e-241	0.193816	0.201	0.016	2.24526e-237	GSC	pvalb6
anxa3b	1.4764e-157	0.135967	0.153	0.016	3.10767e-153	GSC	anxa3b
si:dkey-56i24.1	8.66707e-134	0.12266	0.139	0.016	1.82433e-129	GSC	si:dkey-56i24.1
camta1b	1.01729e-125	0.120708	0.133	0.016	2.14129e-121	GSC	camta1b
map1sb	1.65635e-124	0.1212	0.133	0.016	3.48645e-120	GSC	map1sb
sgip1a	5.04083e-114	0.109543	0.127	0.016	1.06104e-109	GSC	sgip1a
fbxo41	8.91014e-110	0.106477	0.123	0.016	1.87549e-105	GSC	fbxo41
schip1	7.42285e-103	0.108715	0.12	0.016	1.56243e-98	GSC	schip1
dnajc5b	2.61837e-174	0.161028	0.163	0.016	5.5114e-170	meio	dnajc5b
eno4	5.60226e-171	0.160911	0.16	0.016	1.17922e-166	meio	eno4
zgc:112437	9.06953e-155	0.162723	0.185	0.016	1.90905e-150	early_oo_2	zgc:112437
aplnr2	0	0.501394	0.526	0.016	0	early_oo_3	aplnr2
vrtn	0	0.292537	0.318	0.016	0	early_oo_3	vrtn
zgc:162971	6.424e-199	0.168361	0.192	0.016	1.35219e-194	early_oo_3	zgc:162971
sema5a	3.40382e-195	0.162776	0.189	0.016	7.1647e-191	early_oo_3	sema5a
tmtopsb	1.35699e-185	0.159108	0.185	0.016	2.85633e-181	early_oo_3	tmtopsb
fbxo16	8.85384e-128	0.125576	0.149	0.016	1.86364e-123	early_oo_3	fbxo16
rflnb1	1.27962e-133	0.289509	0.232	0.016	2.69347e-129	early_oo4	rflnb
olfm1b	8.91996e-265	0.210532	0.218	0.017	1.87756e-260	GSC	olfm1b
mmp2	1.46896e-231	0.187731	0.2	0.017	3.09202e-227	GSC	mmp2
CU914550.1	8.52705e-186	0.159376	0.172	0.017	1.79486e-181	GSC	CU914550.1
jagn1a	1.70761e-178	0.1474	0.17	0.017	3.59435e-174	GSC	jagn1a
mov10b.1	1.27122e-160	0.142281	0.157	0.017	2.67579e-156	GSC	mov10b.1
zgc:174931	1.52488e-158	0.139387	0.158	0.017	3.20972e-154	GSC	zgc:174931
calb1	3.07791e-152	0.143375	0.153	0.017	6.4787e-148	GSC	calb1
il15ra	1.61153e-150	0.132883	0.153	0.017	3.39211e-146	GSC	il15ra
stat1b	4.16642e-146	0.137108	0.15	0.017	8.7699e-142	GSC	stat1b
fbp1a	3.25459e-137	0.1245	0.142	0.017	6.85059e-133	GSC	fbp1a
camk2d1	5.03359e-119	0.117491	0.132	0.017	1.05952e-114	GSC	camk2d1
slc6a9	5.37685e-118	0.115778	0.132	0.017	1.13177e-113	GSC	slc6a9
vav3b	5.65242e-106	0.111949	0.125	0.017	1.18978e-101	GSC	vav3b
si:dkey-13a21.4	1.74864e-105	0.106485	0.124	0.017	3.68072e-101	GSC	si:dkey-13a21.4
dapk2a	2.61704e-105	0.103853	0.125	0.017	5.50861e-101	GSC	dapk2a
ppp1r3cb	1.05116e-101	0.103302	0.12	0.017	2.21259e-97	GSC	ppp1r3cb
CR626866.1	3.25451e-100	0.102871	0.12	0.017	6.85041e-96	GSC	CR626866.1
CU633762.1	8.8661e-97	0.100229	0.118	0.017	1.86622e-92	GSC	CU633762.1
myhz1.3	1.1938e-92	0.109042	0.114	0.017	2.51282e-88	GSC	myhz1.3
hoxa13a	7.16067e-87	0.116421	0.126	0.017	1.50725e-82	early_oo	hoxa13a
BX088688.3	0	0.430769	0.451	0.017	0	early_oo_3	BX088688.3
LO017716.1	1.93613e-220	0.179412	0.208	0.017	4.07535e-216	early_oo_3	LO017716.1
MARCH4 (1 of many)1	2.32879e-203	0.16855	0.201	0.017	4.90187e-199	early_oo_3	MARCH4 (1 of many)
tmem127	2.16153e-128	0.127059	0.151	0.017	4.5498e-124	early_oo_3	tmem127
efhc2	1.77043e-263	0.2068	0.221	0.018	3.72658e-259	GSC	efhc2
zgc:162707	4.28216e-262	0.204267	0.221	0.018	9.01352e-258	GSC	zgc:162707
cfap100	4.93501e-247	0.198721	0.21	0.018	1.03877e-242	GSC	cfap100
myl1	9.66921e-219	0.18081	0.195	0.018	2.03527e-214	GSC	myl1
caspa	6.39381e-189	0.16582	0.177	0.018	1.34583e-184	GSC	caspa
pik3cb	2.74045e-178	0.154365	0.171	0.018	5.76838e-174	GSC	pik3cb
zfpm2a	1.53488e-163	0.140629	0.163	0.018	3.23077e-159	GSC	zfpm2a
rhbdl3	2.59648e-147	0.1317	0.153	0.018	5.46532e-143	GSC	rhbdl3
si:dkey-25e12.3	1.41003e-140	0.135087	0.15	0.018	2.96797e-136	GSC	si:dkey-25e12.3
casc1	5.40557e-136	0.13103	0.147	0.018	1.13782e-131	GSC	casc1
zgc:162171	1.34293e-135	0.127518	0.145	0.018	2.82672e-131	GSC	zgc:162171
gngt1	1.23906e-126	0.125338	0.14	0.018	2.60809e-122	GSC	gngt1
rnf24	1.36523e-117	0.114595	0.136	0.018	2.87367e-113	GSC	rnf24
calhm6	9.51754e-111	0.109869	0.129	0.018	2.00335e-106	GSC	calhm6
soul3	1.21685e-108	0.115132	0.129	0.018	2.56135e-104	GSC	soul3
ushbp1	2.22022e-102	0.103315	0.123	0.018	4.67335e-98	GSC	ushbp1
RAMP1	1.36538e-97	0.103034	0.121	0.018	2.87398e-93	GSC	RAMP1
BX640398.1	3.385e-86	0.117118	0.139	0.018	7.12508e-82	early_oo_2	BX640398.1
rdh8a	8.33295e-82	0.114387	0.138	0.018	1.754e-77	early_oo_2	rdh8a
cd28l	0	0.24156	0.265	0.018	0	early_oo_3	cd28l
si:dkey-245n4.2	9.0958e-140	0.140067	0.162	0.018	1.91457e-135	early_oo_3	si:dkey-245n4.2
hyal61	1.15685e-133	0.169612	0.159	0.018	2.43505e-129	early_oo_3	hyal6
POLR2E (1 of many)	7.48657e-100	0.118251	0.136	0.018	1.57585e-95	early_oo_3	POLR2E (1 of many)
BX511093.1	2.5529e-98	0.111233	0.135	0.018	5.37361e-94	early_oo_3	BX511093.1
pfkpb	5.67804e-91	0.107299	0.13	0.018	1.19517e-86	early_oo_3	pfkpb
capslb	0	0.387907	0.389	0.019	0	GSC	capslb
si:dkey-183i3.6	0	0.309342	0.314	0.019	0	GSC	si:dkey-183i3.6
nefma	1.48021e-215	0.179839	0.197	0.019	3.1157e-211	GSC	nefma
ebf3b	6.08795e-209	0.171143	0.195	0.019	1.28145e-204	GSC	ebf3b
zgc:112408	8.07723e-189	0.166814	0.18	0.019	1.70018e-184	GSC	zgc:112408
itm2ca	6.36654e-182	0.157362	0.178	0.019	1.34009e-177	GSC	itm2ca
si:dkey-33c12.3	2.31855e-154	0.143357	0.161	0.019	4.88032e-150	GSC	si:dkey-33c12.3
pfkpa	1.43384e-134	0.138782	0.148	0.019	3.01808e-130	GSC	pfkpa
cyp2p7	4.93395e-126	0.122133	0.142	0.019	1.03855e-121	GSC	cyp2p7
ier2a	1.96216e-115	0.123861	0.136	0.019	4.13016e-111	GSC	ier2a
sowahd	2.16492e-100	0.106778	0.125	0.019	4.55693e-96	GSC	sowahd
gsta.2	1.421e-96	0.109979	0.123	0.019	2.99106e-92	GSC	gsta.2
hmgb3a	2.19902e-200	0.19238	0.18	0.019	4.62871e-196	trans_amp	hmgb3a
zgc:194189	9.16062e-169	0.160399	0.162	0.019	1.92822e-164	trans_amp	zgc:194189
atoh1a	1.74051e-220	0.214576	0.205	0.019	3.6636e-216	post_meio	atoh1a
BX510319.1	5.18726e-95	0.110297	0.126	0.019	1.09187e-90	post_meio	BX510319.1
slc30a1b	3.71155e-220	0.190576	0.218	0.019	7.81244e-216	early_oo_3	slc30a1b
si:dkeyp-4c7.3	3.52459e-204	0.181773	0.207	0.019	7.4189e-200	early_oo_3	si:dkeyp-4c7.3
ccm2	2.24625e-86	0.105481	0.129	0.019	4.72814e-82	early_oo_3	ccm2
BX469930.2	2.43187e-82	0.103761	0.127	0.019	5.11885e-78	early_oo_3	BX469930.2
BX470154.11	3.97706e-35	0.109014	0.128	0.019	8.37131e-31	early_oo4	BX470154.1
map7d2a	0	0.305061	0.325	0.02	0	GSC	map7d2a
slc25a4	0	0.264095	0.251	0.02	0	GSC	slc25a4
c1ql3b.1	0	0.252807	0.266	0.02	0	GSC	c1ql3b.1
slc40a1	0	0.245193	0.263	0.02	0	GSC	slc40a1
si:dkeyp-44a8.4	2.38482e-301	0.235485	0.248	0.02	5.01981e-297	GSC	si:dkeyp-44a8.4
ccdc87	5.37642e-297	0.229584	0.246	0.02	1.13168e-292	GSC	ccdc87
pabpc4	1.30217e-266	0.214555	0.231	0.02	2.74094e-262	GSC	pabpc4
stpg1	5.47983e-237	0.201182	0.212	0.02	1.15345e-232	GSC	stpg1
slc6a1b	3.68516e-217	0.193837	0.203	0.02	7.75689e-213	GSC	slc6a1b
pla2g4ab	9.38509e-202	0.174912	0.194	0.02	1.97547e-197	GSC	pla2g4ab
kidins220a	9.58215e-141	0.141943	0.155	0.02	2.01695e-136	GSC	kidins220a
rsph4a	9.53067e-140	0.13612	0.153	0.02	2.00611e-135	GSC	rsph4a
baalcb	3.37708e-134	0.131821	0.153	0.02	7.10841e-130	GSC	baalcb
cxcl12a	1.17326e-123	0.124083	0.144	0.02	2.4696e-119	GSC	cxcl12a
ghra	1.05489e-120	0.117791	0.142	0.02	2.22044e-116	GSC	ghra
trim54	3.49699e-117	0.121763	0.142	0.02	7.36082e-113	GSC	trim54
zmp:0000001316	2.05459e-109	0.113056	0.135	0.02	4.32471e-105	GSC	zmp:0000001316
cntn4	1.71861e-103	0.107613	0.131	0.02	3.6175e-99	GSC	cntn4
msantd1	5.21336e-91	0.100846	0.122	0.02	1.09736e-86	GSC	msantd1
si:dkey-65l23.2.2	5.79804e-155	0.186775	0.164	0.02	1.22043e-150	meio	si:dkey-65l23.2.2
vimr2	4.62537e-102	0.140152	0.147	0.02	9.73594e-98	early_oo	vimr2
haao	3.20262e-71	0.111677	0.133	0.02	6.7412e-67	early_oo_2	haao
trim2a	4.84089e-67	0.103708	0.131	0.02	1.01896e-62	early_oo_2	trim2a
abca4b	1.26879e-198	0.198343	0.21	0.02	2.67068e-194	early_oo_3	abca4b
mlycd	6.16846e-175	0.16256	0.193	0.02	1.2984e-170	early_oo_3	mlycd
hoxd12a	2.83806e-110	0.125917	0.149	0.02	5.97383e-106	early_oo_3	hoxd12a
si:ch211-132p1.3	0	0.540973	0.547	0.021	0	GSC	si:ch211-132p1.3
tarsl2	1.99502e-222	0.189808	0.21	0.021	4.19933e-218	GSC	tarsl2
cldn7a	3.10636e-164	0.154197	0.173	0.021	6.53857e-160	GSC	cldn7a
sgk494a	4.53159e-148	0.143017	0.165	0.021	9.53853e-144	GSC	sgk494a
si:ch211-218d20.15	6.54532e-140	0.134105	0.16	0.021	1.37773e-135	GSC	si:ch211-218d20.15
nog3	2.3653e-138	0.13357	0.157	0.021	4.97873e-134	GSC	nog3
nod2	5.32383e-121	0.125881	0.146	0.021	1.12061e-116	GSC	nod2
zgc:101130	9.85342e-115	0.122875	0.143	0.021	2.07405e-110	GSC	zgc:101130
acot14	8.6912e-95	0.107077	0.128	0.021	1.82941e-90	GSC	acot14
gpr55a	1.57084e-93	0.103557	0.126	0.021	3.30645e-89	GSC	gpr55a
dnm2a	3.398e-84	0.101787	0.12	0.021	7.15244e-80	GSC	dnm2a
BX544876.1	1.57036e-77	0.103236	0.116	0.021	3.30544e-73	GSC	BX544876.1
myh7	9.14441e-74	0.102898	0.118	0.021	1.92481e-69	post_meio	myh7
pou3f1	4.31029e-73	0.103419	0.115	0.021	9.07274e-69	post_meio	pou3f1
hbba1.1	3.93777e-53	0.513774	0.11	0.021	8.28861e-49	early_oo	hbba1.1
zdhhc14	9.07478e-65	0.105256	0.131	0.021	1.91015e-60	early_oo_2	zdhhc14
sertad2a	1.03589e-62	0.103795	0.129	0.021	2.18045e-58	early_oo_2	sertad2a
BX005461.1	0	0.631132	0.544	0.021	0	early_oo_3	BX005461.1
CR388209.1	0	0.578137	0.542	0.021	0	early_oo_3	CR388209.1
BX571780.11	0	0.416428	0.425	0.021	0	early_oo_3	BX571780.1
fam89a	0	0.272218	0.312	0.021	0	early_oo_3	fam89a
enpp1	9.18392e-136	0.146125	0.173	0.021	1.93312e-131	early_oo_3	enpp1
slc2a3b	3.10882e-129	0.141596	0.168	0.021	6.54376e-125	early_oo_3	slc2a3b
BX465862.21	3.25307e-118	0.135165	0.16	0.021	6.84739e-114	early_oo_3	BX465862.2
zp2l2	1.49795e-96	0.116591	0.144	0.021	3.15305e-92	early_oo_3	zp2l2
si:ch211-183d5.2	1.46143e-260	0.220093	0.236	0.022	3.07616e-256	GSC	si:ch211-183d5.2
si:dkey-183i3.5	1.10656e-249	0.217898	0.227	0.022	2.3292e-245	GSC	si:dkey-183i3.5
si:ch211-79k12.1	1.75122e-228	0.196626	0.216	0.022	3.68615e-224	GSC	si:ch211-79k12.1
pycard	5.78552e-207	0.181954	0.204	0.022	1.21779e-202	GSC	pycard
egr2a	1.05047e-177	0.164793	0.185	0.022	2.21112e-173	GSC	egr2a
bdnf	2.49321e-163	0.152709	0.177	0.022	5.24797e-159	GSC	bdnf
si:ch211-269e2.1	2.82422e-151	0.149525	0.17	0.022	5.94469e-147	GSC	si:ch211-269e2.1
si:dkeyp-117h8.2	1.87088e-150	0.147126	0.17	0.022	3.93802e-146	GSC	si:dkeyp-117h8.2
irgq1	1.88796e-148	0.147692	0.167	0.022	3.97397e-144	GSC	irgq1
cmya5	1.0644e-139	0.142714	0.163	0.022	2.24046e-135	GSC	cmya5
gria1a	1.00172e-125	0.13477	0.153	0.022	2.10851e-121	GSC	gria1a
dcdc2b	2.04099e-111	0.119834	0.141	0.022	4.29609e-107	GSC	dcdc2b
ccdc85ca	6.6026e-111	0.115401	0.142	0.022	1.38978e-106	GSC	ccdc85ca
zgc:163022	9.30037e-107	0.11526	0.138	0.022	1.95764e-102	GSC	zgc:163022
SMARCA4	1.67567e-103	0.112124	0.137	0.022	3.52713e-99	GSC	SMARCA4
nppc	2.95949e-99	0.116323	0.134	0.022	6.22942e-95	GSC	nppc
epha7	9.06703e-98	0.105469	0.132	0.022	1.90852e-93	GSC	epha7
bcam	2.06194e-94	0.108551	0.129	0.022	4.34018e-90	GSC	bcam
mgat4a	3.54829e-94	0.111554	0.13	0.022	7.46881e-90	GSC	mgat4a
cyp46a1.4	1.89906e-89	0.1027	0.126	0.022	3.99733e-85	GSC	cyp46a1.4
dll4	8.40205e-85	0.105002	0.122	0.022	1.76855e-80	GSC	dll4
FP236454.1	2.57247e-84	0.102083	0.121	0.022	5.41479e-80	GSC	FP236454.1
si:dkey-16l2.17	1.05005e-83	0.101951	0.123	0.022	2.21025e-79	GSC	si:dkey-16l2.17
en2a	1.20242e-114	0.136863	0.151	0.022	2.53097e-110	post_meio	en2a
BX908782.2	6.06896e-77	0.100959	0.122	0.022	1.27745e-72	post_meio	BX908782.2
si:ch211-130m23.2	6.4858e-93	0.130922	0.162	0.022	1.3652e-88	early_oo_2	si:ch211-130m23.2
vimr21	1.56942e-78	0.143516	0.149	0.022	3.30348e-74	early_oo_2	vimr2
capn2l	1.50534e-58	0.101252	0.129	0.022	3.16859e-54	early_oo_2	capn2l
zgc:171717	0	0.489652	0.546	0.022	0	early_oo_3	zgc:171717
si:zfos-464b6.2	0	0.452751	0.485	0.022	0	early_oo_3	si:zfos-464b6.2
si:ch211-12e13.12	6.49163e-224	0.202985	0.232	0.022	1.36642e-219	early_oo_3	si:ch211-12e13.12
si:dkey-7l6.3	2.74811e-201	0.184749	0.219	0.022	5.78449e-197	early_oo_3	si:dkey-7l6.3
rxylt1	9.17932e-148	0.150239	0.183	0.022	1.93216e-143	early_oo_3	rxylt1
gata2b	3.09842e-124	0.161236	0.166	0.022	6.52186e-120	early_oo_3	gata2b
gnal2	5.66663e-95	0.114895	0.145	0.022	1.19277e-90	early_oo_3	gnal2
chrng	6.40688e-89	0.11279	0.14	0.022	1.34858e-84	early_oo_3	chrng
anxa6	0	0.396135	0.395	0.023	0	GSC	anxa6
sult1st5	0	0.298719	0.319	0.023	0	GSC	sult1st5
ccdc151	4.00035e-307	0.248529	0.263	0.023	8.42034e-303	GSC	ccdc151
ssuh2.2	6.02072e-274	0.224281	0.246	0.023	1.2673e-269	GSC	ssuh2.2
fbln2	7.00557e-233	0.192213	0.223	0.023	1.4746e-228	GSC	fbln2
dchs1a	1.27204e-215	0.194217	0.21	0.023	2.67751e-211	GSC	dchs1a
cplx2l	4.8203e-206	0.180249	0.205	0.023	1.01463e-201	GSC	cplx2l
rprmb	9.14625e-195	0.177907	0.201	0.023	1.92519e-190	GSC	rprmb
col1a1a	8.65993e-145	0.141519	0.169	0.023	1.82283e-140	GSC	col1a1a
znf1008	5.88982e-101	0.110518	0.137	0.023	1.23975e-96	GSC	znf1008
si:ch211-255i3.4	1.33938e-95	0.11002	0.133	0.023	2.81925e-91	GSC	si:ch211-255i3.4
sat2b	9.13525e-94	0.112088	0.133	0.023	1.92288e-89	GSC	sat2b
col9a2	5.49525e-92	0.108412	0.132	0.023	1.15669e-87	GSC	col9a2
myo9ab	3.17429e-90	0.108663	0.131	0.023	6.68156e-86	GSC	myo9ab
si:dkey-8l13.5	4.2306e-86	0.102501	0.127	0.023	8.90498e-82	GSC	si:dkey-8l13.5
zgc:65851	2.13708e-79	0.106732	0.122	0.023	4.49834e-75	GSC	zgc:65851
si:dkey-22l1.1	3.75456e-69	0.11365	0.141	0.023	7.90297e-65	early_oo_2	si:dkey-22l1.1
pigrl2.3	0	0.357334	0.347	0.023	0	early_oo_3	pigrl2.3
tmbim1a	2.69734e-179	0.17521	0.207	0.023	5.67764e-175	early_oo_3	tmbim1a
si:ch211-161h7.5	9.26556e-101	0.151994	0.151	0.023	1.95031e-96	early_oo_3	si:ch211-161h7.5
BX088544.1	3.09822e-75	0.103337	0.131	0.023	6.52144e-71	early_oo_3	BX088544.1
iqub	5.42623e-265	0.219238	0.242	0.024	1.14217e-260	GSC	iqub
jpt1a	6.25478e-225	0.197745	0.221	0.024	1.31657e-220	GSC	jpt1a
mcama	1.41173e-217	0.193761	0.216	0.024	2.97156e-213	GSC	mcama
olfm1a	1.81066e-186	0.180142	0.197	0.024	3.81125e-182	GSC	olfm1a
tent5bb	7.16634e-169	0.166328	0.185	0.024	1.50844e-164	GSC	tent5bb
uba7	5.55039e-125	0.132868	0.157	0.024	1.1683e-120	GSC	uba7
lck	1.6439e-122	0.129566	0.157	0.024	3.46025e-118	GSC	lck
igf2a	5.12325e-119	0.131431	0.153	0.024	1.07839e-114	GSC	igf2a
znf1157	2.70018e-114	0.125832	0.15	0.024	5.68362e-110	GSC	znf1157
pard3bb	2.26734e-109	0.121846	0.147	0.024	4.77253e-105	GSC	pard3bb
si:ch211-151p13.8	4.37135e-107	0.125456	0.144	0.024	9.20125e-103	GSC	si:ch211-151p13.8
TMEM114	1.31009e-86	0.101327	0.129	0.024	2.7576e-82	GSC	TMEM114
cnnm2b	2.20102e-86	0.104265	0.131	0.024	4.63292e-82	GSC	cnnm2b
tg	7.65371e-82	0.102033	0.125	0.024	1.61103e-77	GSC	tg
ropn1l	3.96939e-76	0.100561	0.122	0.024	8.35518e-72	GSC	ropn1l
hbaa1	2.5839e-22	0.536206	0.079	0.024	5.43885e-18	early_oo	hbaa1
hoxb2a	1.20334e-159	0.193172	0.224	0.024	2.53291e-155	early_oo_2	hoxb2a
CR792454.1	3.21884e-87	0.129158	0.162	0.024	6.77533e-83	early_oo_2	CR792454.1
barx1	6.78107e-83	0.131419	0.159	0.024	1.42735e-78	early_oo_2	barx1
BX470246.1	1.23551e-69	0.114777	0.145	0.024	2.60063e-65	early_oo_2	BX470246.1
b4galnt1a	4.90434e-268	0.228895	0.268	0.024	1.03231e-263	early_oo_3	b4galnt1a
fbxo30b	3.28248e-258	0.221163	0.264	0.024	6.9093e-254	early_oo_3	fbxo30b
slc5a6a	6.0618e-193	0.191436	0.223	0.024	1.27595e-188	early_oo_3	slc5a6a
rab3il1	1.3224e-181	0.176271	0.214	0.024	2.78352e-177	early_oo_3	rab3il1
atp1b4	3.70052e-156	0.165163	0.196	0.024	7.78923e-152	early_oo_3	atp1b4
ttyh2l	2.87779e-110	0.130964	0.164	0.024	6.05745e-106	early_oo_3	ttyh2l
si:dkeyp-121d2.7	2.99811e-92	0.119262	0.149	0.024	6.31072e-88	early_oo_3	si:dkeyp-121d2.7
rfx3	2.39143e-83	0.110801	0.142	0.024	5.03372e-79	early_oo_3	rfx3
si:ch211-197g15.7	0	0.635808	0.579	0.025	0	GSC	si:ch211-197g15.7
fam219ab	2.72179e-290	0.238489	0.263	0.025	5.72909e-286	GSC	fam219ab
enpp6	1.13432e-277	0.229648	0.253	0.025	2.38764e-273	GSC	enpp6
rpgra	2.01312e-225	0.202061	0.225	0.025	4.23742e-221	GSC	rpgra
fam168a	1.96845e-158	0.155425	0.184	0.025	4.14338e-154	GSC	fam168a
cspg5a	8.52268e-141	0.143142	0.171	0.025	1.79394e-136	GSC	cspg5a
lamb4	3.9335e-139	0.144315	0.169	0.025	8.27962e-135	GSC	lamb4
mycn	9.99457e-130	0.140916	0.165	0.025	2.10376e-125	GSC	mycn
maats1	1.37664e-128	0.144277	0.164	0.025	2.8977e-124	GSC	maats1
snap25a	1.68622e-117	0.129805	0.156	0.025	3.54932e-113	GSC	snap25a
phospho2	7.99269e-112	0.124843	0.151	0.025	1.68238e-107	GSC	phospho2
agbl2	1.20142e-106	0.117972	0.147	0.025	2.52887e-102	GSC	agbl2
kdm6bb	4.20673e-100	0.117012	0.143	0.025	8.85475e-96	GSC	kdm6bb
dpysl2b	2.91717e-92	0.114252	0.136	0.025	6.14036e-88	GSC	dpysl2b
kif9	5.65737e-87	0.107494	0.133	0.025	1.19082e-82	GSC	kif9
rtn4r	8.18804e-87	0.111766	0.132	0.025	1.7235e-82	GSC	rtn4r
zgc:153981	1.40441e-81	0.103304	0.129	0.025	2.95614e-77	GSC	zgc:153981
CU639469.1	5.15025e-81	0.103264	0.127	0.025	1.08408e-76	GSC	CU639469.1
gpx2	4.63982e-78	0.103584	0.125	0.025	9.76636e-74	GSC	gpx2
kcnn4	2.07019e-138	0.177962	0.212	0.025	4.35755e-134	early_oo_2	kcnn4
MARCH4 (1 of many)	1.15073e-92	0.135727	0.172	0.025	2.42218e-88	early_oo_2	MARCH4 (1 of many)
BX248126.1	3.90598e-70	0.121227	0.151	0.025	8.2217e-66	early_oo_2	BX248126.1
CU207301.2	5.35198e-64	0.118847	0.142	0.025	1.12654e-59	early_oo_2	CU207301.2
zgc:113364	5.33343e-56	0.100941	0.135	0.025	1.12263e-51	early_oo_2	zgc:113364
hyal6	1.2356e-51	0.133286	0.128	0.025	2.60081e-47	early_oo_2	hyal6
ddit4	0	0.384788	0.419	0.025	0	early_oo_3	ddit4
zgc:77151	3.79136e-237	0.214599	0.254	0.025	7.98043e-233	early_oo_3	zgc:77151
CR628365.11	2.11955e-184	0.180126	0.218	0.025	4.46144e-180	early_oo_3	CR628365.1
zgc:103510	2.39968e-184	0.18878	0.22	0.025	5.0511e-180	early_oo_3	zgc:103510
mad2l1bp	3.2212e-110	0.132976	0.167	0.025	6.78031e-106	early_oo_3	mad2l1bp
cx35.4	4.94958e-98	0.126309	0.156	0.025	1.04184e-93	early_oo_3	cx35.4
si:ch73-29c22.1	5.38983e-98	0.122656	0.158	0.025	1.13451e-93	early_oo_3	si:ch73-29c22.1
acy3.1	1.81236e-88	0.114737	0.148	0.025	3.81484e-84	early_oo_3	acy3.1
fzd3b	7.72742e-83	0.112359	0.142	0.025	1.62654e-78	early_oo_3	fzd3b
marcksa	1.15936e-69	0.10262	0.131	0.025	2.44033e-65	early_oo_3	marcksa
ccdc169	0	0.518826	0.514	0.026	0	GSC	ccdc169
nrsn1	0	0.262046	0.278	0.026	0	GSC	nrsn1
dio1	0	0.24622	0.276	0.026	0	GSC	dio1
il34	1.98114e-170	0.161168	0.193	0.026	4.1701e-166	GSC	il34
zgc:194621	1.53935e-155	0.159979	0.184	0.026	3.24018e-151	GSC	zgc:194621
agrn	1.5577e-144	0.151292	0.178	0.026	3.2788e-140	GSC	agrn
abhd3	8.72952e-144	0.151279	0.177	0.026	1.83748e-139	GSC	abhd3
crtap	9.0656e-139	0.148118	0.173	0.026	1.90822e-134	GSC	crtap
zgc:172145	1.59196e-113	0.129084	0.155	0.026	3.35092e-109	GSC	zgc:172145
zmp:0000000524	1.49586e-102	0.118004	0.146	0.026	3.14865e-98	GSC	zmp:0000000524
krt96	1.22964e-98	0.124551	0.143	0.026	2.58827e-94	GSC	krt96
cdnf	9.87611e-97	0.125409	0.142	0.026	2.07882e-92	GSC	cdnf
arhgap32a	4.83431e-81	0.107745	0.131	0.026	1.01757e-76	GSC	arhgap32a
fes	3.48015e-76	0.101048	0.126	0.026	7.32537e-72	GSC	fes
si:dkey-147f3.8	3.56889e-76	0.102958	0.127	0.026	7.51216e-72	GSC	si:dkey-147f3.8
ak8	8.48234e-222	0.218017	0.226	0.026	1.78545e-217	meio	ak8
dctn1b	9.41932e-72	0.117191	0.128	0.026	1.98267e-67	post_meio	dctn1b
scpp8	7.64421e-248	0.295537	0.293	0.026	1.60903e-243	early_oo_2	scpp8
setd9	3.81585e-64	0.113015	0.145	0.026	8.03199e-60	early_oo_2	setd9
agt	4.32175e-63	0.116921	0.145	0.026	9.09685e-59	early_oo_2	agt
AL928866.2	6.74644e-56	0.106069	0.138	0.026	1.42006e-51	early_oo_2	AL928866.2
crp3	0	0.371078	0.386	0.026	0	early_oo_3	crp3
gbgt1l21	0	0.30646	0.323	0.026	0	early_oo_3	gbgt1l2
zgc:152977	1.04585e-178	0.18058	0.221	0.026	2.20141e-174	early_oo_3	zgc:152977
CU280645.1	7.94512e-163	0.176128	0.209	0.026	1.67237e-158	early_oo_3	CU280645.1
si:dkey-9c18.3	8.53636e-162	0.283565	0.205	0.026	1.79682e-157	early_oo_3	si:dkey-9c18.3
olfm2a	7.73366e-155	0.165951	0.204	0.026	1.62786e-150	early_oo_3	olfm2a
tlr18	3.78275e-154	0.164147	0.201	0.026	7.96231e-150	early_oo_3	tlr18
zgc:194209	4.65974e-148	0.159914	0.199	0.026	9.80829e-144	early_oo_3	zgc:194209
plp1a1	3.74622e-111	0.134433	0.169	0.026	7.88542e-107	early_oo_3	plp1a
radil	4.15264e-106	0.131538	0.165	0.026	8.7409e-102	early_oo_3	radil
MANEAL	3.92877e-87	0.12121	0.15	0.026	8.26966e-83	early_oo_3	MANEAL
lgals8a	2.05936e-72	0.101358	0.136	0.026	4.33476e-68	early_oo_3	lgals8a
ago4	2.10451e-69	0.104275	0.133	0.026	4.42978e-65	early_oo_3	ago4
tfap2e	2.37564e-58	0.10432	0.124	0.026	5.00048e-54	early_oo_3	tfap2e
slc25a55b	0	0.322834	0.355	0.027	0	GSC	slc25a55b
gpd1c	5.95536e-306	0.262916	0.276	0.027	1.25354e-301	GSC	gpd1c
rfxank	3.38586e-285	0.234627	0.266	0.027	7.12689e-281	GSC	rfxank
asmt2	2.78379e-253	0.216423	0.249	0.027	5.85959e-249	GSC	asmt2
abca1b	1.28747e-237	0.20772	0.238	0.027	2.71e-233	GSC	abca1b
tor1l3	3.70091e-231	0.210863	0.233	0.027	7.79004e-227	GSC	tor1l3
tpmt.2	8.701e-230	0.208891	0.233	0.027	1.83147e-225	GSC	tpmt.2
gpr143	6.7524e-141	0.150639	0.176	0.027	1.42131e-136	GSC	gpr143
arhgap15	3.90088e-138	0.148026	0.174	0.027	8.21097e-134	GSC	arhgap15
DYNLT1 (1 of many)	7.26255e-128	0.137318	0.167	0.027	1.52869e-123	GSC	DYNLT1 (1 of many)
duox2	8.49199e-125	0.136253	0.167	0.027	1.78748e-120	GSC	duox2
zgc:91944	8.76558e-123	0.13147	0.165	0.027	1.84507e-118	GSC	zgc:91944
myo3a	8.86581e-120	0.1344	0.163	0.027	1.86617e-115	GSC	myo3a
ablim3	1.18209e-114	0.126821	0.157	0.027	2.48818e-110	GSC	ablim3
atraid	3.63272e-103	0.120643	0.149	0.027	7.64652e-99	GSC	atraid
braf	2.29857e-102	0.115273	0.149	0.027	4.83826e-98	GSC	braf
fgfbp2b	8.30414e-97	0.119836	0.144	0.027	1.74794e-92	GSC	fgfbp2b
enpp5	2.70501e-94	0.111801	0.143	0.027	5.69377e-90	GSC	enpp5
si:ch211-212k18.15	6.78968e-94	0.109209	0.144	0.027	1.42916e-89	GSC	si:ch211-212k18.15
nrros	2.94312e-86	0.109102	0.138	0.027	6.19498e-82	GSC	nrros
rp1l1a	6.22084e-81	0.104861	0.132	0.027	1.30942e-76	GSC	rp1l1a
usp21	2.83009e-73	0.110742	0.127	0.027	5.95706e-69	meio	usp21
syt1b	1.57199e-72	0.106351	0.125	0.027	3.30888e-68	meio	syt1b
pimr109	1.00006e-118	0.149505	0.168	0.027	2.10504e-114	post_meio	pimr109
supt7l	3.59639e-81	0.118122	0.139	0.027	7.57004e-77	post_meio	supt7l
BX322665.2	7.39345e-74	0.110081	0.133	0.027	1.55625e-69	post_meio	BX322665.2
hoxd9a	1.07128e-183	0.226716	0.253	0.027	2.25494e-179	early_oo_2	hoxd9a
zbtb12.2	4.15981e-127	0.171608	0.207	0.027	8.75598e-123	early_oo_2	zbtb12.2
si:ch73-90k17.1	0	0.266783	0.308	0.027	0	early_oo_3	si:ch73-90k17.1
ccm2l1	2.83029e-268	0.326027	0.279	0.027	5.95747e-264	early_oo_3	ccm2l
slc35a3b	6.902e-229	0.213386	0.254	0.027	1.4528e-224	early_oo_3	slc35a3b
GK3P	1.26434e-137	0.158095	0.193	0.027	2.66131e-133	early_oo_3	GK3P
tmem79a	3.89302e-121	0.143122	0.181	0.027	8.19442e-117	early_oo_3	tmem79a
fn3krp	7.59816e-111	0.138503	0.173	0.027	1.59934e-106	early_oo_3	fn3krp
zdhhc20a1	8.9535e-79	0.111426	0.145	0.027	1.88462e-74	early_oo_3	zdhhc20a
aldh9a1a.2	5.37063e-71	0.106732	0.137	0.027	1.13046e-66	early_oo_3	aldh9a1a.2
gnb4b	9.76992e-71	0.10276	0.139	0.027	2.05647e-66	early_oo_3	gnb4b
CFAP77	0	0.462151	0.466	0.028	0	GSC	CFAP77
cd74b	0	0.392417	0.366	0.028	0	GSC	cd74b
nt5c2b	7.31618e-231	0.204714	0.236	0.028	1.53998e-226	GSC	nt5c2b
btr31	2.3653e-229	0.203892	0.237	0.028	4.97873e-225	GSC	btr31
stard4	1.49347e-223	0.198824	0.233	0.028	3.1436e-219	GSC	stard4
dkk1a	4.3471e-219	0.204244	0.23	0.028	9.15022e-215	GSC	dkk1a
prozb	1.13532e-205	0.189507	0.221	0.028	2.38973e-201	GSC	prozb
kif6	1.58939e-180	0.17747	0.206	0.028	3.34551e-176	GSC	kif6
igfbp5b	2.6486e-170	0.168848	0.201	0.028	5.57504e-166	GSC	igfbp5b
cryabb	3.084e-169	0.175665	0.197	0.028	6.49152e-165	GSC	cryabb
si:ch211-59h6.1	1.94229e-149	0.152302	0.185	0.028	4.08833e-145	GSC	si:ch211-59h6.1
ada	3.55397e-125	0.13604	0.169	0.028	7.48076e-121	GSC	ada
clint1b	3.15503e-117	0.138551	0.161	0.028	6.64102e-113	GSC	clint1b
prph	5.4386e-114	0.131731	0.159	0.028	1.14477e-109	GSC	prph
dlg2	3.93043e-113	0.129135	0.159	0.028	8.27317e-109	GSC	dlg2
pacsin1a	3.00404e-107	0.129368	0.157	0.028	6.32321e-103	GSC	pacsin1a
pkdccb	5.15312e-103	0.119944	0.153	0.028	1.08468e-98	GSC	pkdccb
gabrb2a	2.00885e-97	0.12557	0.148	0.028	4.22842e-93	GSC	gabrb2a
lrrc34	7.2124e-94	0.116036	0.145	0.028	1.51814e-89	GSC	lrrc34
dclk1a	2.36208e-88	0.112333	0.14	0.028	4.97194e-84	GSC	dclk1a
col4a3	1.56017e-81	0.105151	0.136	0.028	3.284e-77	GSC	col4a3
si:dkey-253d23.5	9.43878e-77	0.102547	0.132	0.028	1.98677e-72	GSC	si:dkey-253d23.5
admp	1.82594e-74	0.106581	0.131	0.028	3.84343e-70	GSC	admp
CU062501.2	8.53868e-74	0.101426	0.129	0.028	1.79731e-69	GSC	CU062501.2
msrb1b	2.65011e-211	0.228554	0.223	0.028	5.57821e-207	meio	msrb1b
sox19a	1.87875e-125	0.159143	0.176	0.028	3.95458e-121	post_meio	sox19a
tmtops2b	6.91127e-93	0.12972	0.15	0.028	1.45475e-88	post_meio	tmtops2b
BX465862.2	9.30328e-47	0.10121	0.131	0.028	1.95825e-42	early_oo_2	BX465862.2
CABZ01059627.2	0	0.731055	0.671	0.028	0	early_oo_3	CABZ01059627.2
CT737129.11	8.57804e-180	0.19171	0.228	0.028	1.80559e-175	early_oo_3	CT737129.1
znf1851	6.87833e-35	0.135529	0.156	0.028	1.44782e-30	early_oo4	znf185
zgc:64022	1.84769e-15	0.131708	0.107	0.028	3.88921e-11	early_oo4	zgc:64022
cmtm8b	0	0.27029	0.308	0.029	0	GSC	cmtm8b
cav2	1.03278e-237	0.220455	0.245	0.029	2.1739e-233	GSC	cav2
epsti1	8.29667e-202	0.192721	0.223	0.029	1.74637e-197	GSC	epsti1
si:ch211-117c9.5	9.98943e-194	0.192198	0.218	0.029	2.10268e-189	GSC	si:ch211-117c9.5
rgmb	1.31766e-125	0.14415	0.172	0.029	2.77354e-121	GSC	rgmb
RIC3	6.87429e-125	0.143708	0.172	0.029	1.44697e-120	GSC	RIC3
nid2a	3.43083e-118	0.132653	0.166	0.029	7.22155e-114	GSC	nid2a
prkx	1.10746e-115	0.13636	0.165	0.029	2.33109e-111	GSC	prkx
si:ch73-367j5.3	1.74353e-103	0.134914	0.156	0.029	3.66996e-99	GSC	si:ch73-367j5.3
rbfox3a	1.15353e-96	0.131885	0.15	0.029	2.42806e-92	GSC	rbfox3a
si:dkey-19a16.2	2.37602e-95	0.116151	0.149	0.029	5.00128e-91	GSC	si:dkey-19a16.2
mfsd2b	2.40093e-95	0.11593	0.149	0.029	5.05371e-91	GSC	mfsd2b
cadm3	2.46526e-92	0.119974	0.148	0.029	5.18912e-88	GSC	cadm3
c8g	7.38195e-82	0.111269	0.139	0.029	1.55383e-77	GSC	c8g
ubxn11	2.12903e-81	0.109637	0.138	0.029	4.48139e-77	GSC	ubxn11
zgc:109986	1.60633e-80	0.106794	0.138	0.029	3.38116e-76	GSC	zgc:109986
c8b	5.15512e-83	0.11806	0.146	0.029	1.0851e-78	post_meio	c8b
hoxa10b	5.61781e-107	0.162313	0.182	0.029	1.18249e-102	early_oo	hoxa10b
slc25a48	7.62456e-120	0.177561	0.209	0.029	1.60489e-115	early_oo_2	slc25a48
zgc:152863	0	0.480467	0.472	0.029	0	early_oo_3	zgc:152863
si:dkey-179j5.51	0	0.476781	0.48	0.029	0	early_oo_3	si:dkey-179j5.5
plch2a	0	0.309598	0.351	0.029	0	early_oo_3	plch2a
cyp26a1	1.46004e-299	0.36729	0.309	0.029	3.07325e-295	early_oo_3	cyp26a1
CABZ01090041.1	8.64303e-298	0.26144	0.305	0.029	1.81927e-293	early_oo_3	CABZ01090041.1
si:ch211-251f6.61	5.30942e-291	0.26529	0.302	0.029	1.11758e-286	early_oo_3	si:ch211-251f6.6
CABZ01072245.1	8.28623e-193	0.217738	0.239	0.029	1.74417e-188	early_oo_3	CABZ01072245.1
zgc:101583	3.03352e-189	0.189544	0.238	0.029	6.38525e-185	early_oo_3	zgc:101583
zgc:165519	9.48072e-103	0.145222	0.172	0.029	1.9956e-98	early_oo_3	zgc:165519
nagpa	2.29734e-91	0.123178	0.162	0.029	4.83567e-87	early_oo_3	nagpa
hnmt	2.28006e-82	0.120163	0.154	0.029	4.7993e-78	early_oo_3	hnmt
si:ch211-214j24.14	4.07077e-63	0.102249	0.137	0.029	8.56857e-59	early_oo_3	si:ch211-214j24.14
cxxc5a	0	0.384398	0.398	0.03	0	GSC	cxxc5a
si:ch211-191o15.6	0	0.350825	0.381	0.03	0	GSC	si:ch211-191o15.6
tctex1d1	0	0.292056	0.308	0.03	0	GSC	tctex1d1
stxbp1a	1.18806e-304	0.275396	0.287	0.03	2.50074e-300	GSC	stxbp1a
si:dkey-60d5.3	3.71104e-303	0.26543	0.287	0.03	7.81136e-299	GSC	si:dkey-60d5.3
fthl30	2.32444e-247	0.235279	0.254	0.03	4.89271e-243	GSC	fthl30
ak9	8.65671e-169	0.185584	0.204	0.03	1.82215e-164	GSC	ak9
atp1b1b	3.84414e-159	0.168109	0.199	0.03	8.09152e-155	GSC	atp1b1b
krt8	2.98018e-158	0.169416	0.199	0.03	6.27298e-154	GSC	krt8
prkacab	1.78234e-154	0.163814	0.195	0.03	3.75164e-150	GSC	prkacab
ctnnd2a	1.17207e-152	0.164032	0.194	0.03	2.4671e-148	GSC	ctnnd2a
galnt1	1.96685e-138	0.153533	0.182	0.03	4.14003e-134	GSC	galnt1
zgc:123244	7.80464e-137	0.149236	0.182	0.03	1.6428e-132	GSC	zgc:123244
timp2b	2.08597e-125	0.146038	0.175	0.03	4.39075e-121	GSC	timp2b
usp20	1.25729e-96	0.120217	0.153	0.03	2.64648e-92	GSC	usp20
lifrb	9.42165e-86	0.114869	0.145	0.03	1.98316e-81	GSC	lifrb
col27a1b	8.69051e-85	0.110279	0.144	0.03	1.82926e-80	GSC	col27a1b
dsc2l	8.19755e-82	0.108044	0.141	0.03	1.7255e-77	GSC	dsc2l
loxl5b	2.36075e-80	0.107932	0.139	0.03	4.96913e-76	GSC	loxl5b
ercc6l2	8.07288e-77	0.10195	0.137	0.03	1.69926e-72	GSC	ercc6l2
tspan5b	1.30366e-69	0.104301	0.129	0.03	2.74407e-65	GSC	tspan5b
arhgap23b	7.28293e-66	0.102456	0.127	0.03	1.53298e-61	GSC	arhgap23b
cd36	1.12413e-130	0.155603	0.186	0.03	2.36617e-126	post_meio	cd36
tnni2a.3	9.87433e-61	0.125953	0.127	0.03	2.07845e-56	post_meio	tnni2a.3
hnf1ba	1.09271e-86	0.146531	0.182	0.03	2.30004e-82	early_oo_2	hnf1ba
arntl1b	8.38433e-73	0.132799	0.168	0.03	1.76482e-68	early_oo_2	arntl1b
fbxo36a	0	0.335342	0.359	0.03	0	early_oo_3	fbxo36a
bco2a	2.73902e-293	0.272419	0.307	0.03	5.76537e-289	early_oo_3	bco2a
FP245456.11	2.08518e-277	0.264083	0.298	0.03	4.3891e-273	early_oo_3	FP245456.1
npdc1a	1.24253e-178	0.187555	0.235	0.03	2.61541e-174	early_oo_3	npdc1a
mier3a	3.78912e-162	0.173695	0.22	0.03	7.97571e-158	early_oo_3	mier3a
cbln13	3.13169e-103	0.143085	0.174	0.03	6.5919e-99	early_oo_3	cbln13
kank1a	4.86637e-79	0.118685	0.155	0.03	1.02432e-74	early_oo_3	kank1a
si:dkey-21c1.4	1.87787e-67	0.106948	0.143	0.03	3.95273e-63	early_oo_3	si:dkey-21c1.4
zgc:113983	1.3462e-66	0.108182	0.143	0.03	2.83362e-62	early_oo_3	zgc:113983
slc4a2b	8.08335e-65	0.103751	0.139	0.03	1.70146e-60	early_oo_3	slc4a2b
sfrp1a	9.72337e-65	0.104948	0.141	0.03	2.04667e-60	early_oo_3	sfrp1a
spaca4l1	1.2618e-62	0.102249	0.138	0.03	2.65597e-58	early_oo_3	spaca4l
sema5a1	1.19411e-15	0.101897	0.114	0.03	2.51347e-11	early_oo4	sema5a
optn	0	0.402828	0.419	0.031	0	GSC	optn
zgc:171506	0	0.356664	0.376	0.031	0	GSC	zgc:171506
tgfbi	2.31723e-267	0.238389	0.268	0.031	4.87754e-263	GSC	tgfbi
ppil6	1.68037e-263	0.260891	0.265	0.031	3.53702e-259	GSC	ppil6
calcoco2	2.80717e-233	0.219514	0.248	0.031	5.90881e-229	GSC	calcoco2
si:ch211-137a8.4	1.44017e-214	0.210926	0.236	0.031	3.03142e-210	GSC	si:ch211-137a8.4
fads2	1.42959e-207	0.201938	0.231	0.031	3.00914e-203	GSC	fads2
eya1	1.64027e-146	0.163078	0.191	0.031	3.4526e-142	GSC	eya1
lmod1b	1.56584e-127	0.151331	0.178	0.031	3.29594e-123	GSC	lmod1b
pmt	1.66122e-110	0.13795	0.165	0.031	3.49671e-106	GSC	pmt
pcdh19	6.304e-107	0.13324	0.164	0.031	1.32693e-102	GSC	pcdh19
lmx1bb	5.57686e-102	0.128201	0.159	0.031	1.17387e-97	GSC	lmx1bb
SIKE1	1.93671e-93	0.122565	0.152	0.031	4.07658e-89	GSC	SIKE1
cemip	1.18126e-91	0.120702	0.15	0.031	2.48644e-87	GSC	cemip
grhprb	1.51846e-89	0.115359	0.15	0.031	3.1962e-85	GSC	grhprb
tspan17	1.62672e-87	0.115922	0.148	0.031	3.42407e-83	GSC	tspan17
socs3a	3.06405e-86	0.110457	0.146	0.031	6.44952e-82	GSC	socs3a
aoc2	1.71905e-82	0.114054	0.144	0.031	3.61843e-78	GSC	aoc2
syne2b	5.06567e-81	0.106878	0.142	0.031	1.06627e-76	GSC	syne2b
zgc:153631	9.10239e-71	0.10438	0.134	0.031	1.91596e-66	GSC	zgc:153631
frmd5	2.05617e-70	0.105134	0.134	0.031	4.32804e-66	GSC	frmd5
tmem240b	1.61193e-66	0.102456	0.129	0.031	3.39294e-62	GSC	tmem240b
nexmifa	3.55358e-159	0.186918	0.21	0.031	7.47993e-155	post_meio	nexmifa
six1b	5.15394e-116	0.162587	0.177	0.031	1.08485e-111	post_meio	six1b
six4a	6.42611e-73	0.125895	0.141	0.031	1.35263e-68	post_meio	six4a
hbba1	1.6388e-121	0.359967	0.198	0.031	3.44951e-117	early_oo	hbba1
irx1a	2.05936e-62	0.133048	0.145	0.031	4.33475e-58	early_oo	irx1a
ppef1	6.08561e-78	0.144552	0.175	0.031	1.28096e-73	early_oo_2	ppef1
zdhhc20a	7.35831e-51	0.106401	0.143	0.031	1.54885e-46	early_oo_2	zdhhc20a
hsd3b21	0	0.551625	0.541	0.031	0	early_oo_3	hsd3b2
BX957297.1	0	0.482293	0.528	0.031	0	early_oo_3	BX957297.1
sik2a1	0	0.344064	0.378	0.031	0	early_oo_3	sik2a
gbgt1l1	3.42593e-227	0.217601	0.271	0.031	7.21124e-223	early_oo_3	gbgt1l1
tmem168b1	1.0593e-206	0.2109	0.256	0.031	2.22971e-202	early_oo_3	tmem168b
tex2l	1.23208e-177	0.227052	0.234	0.031	2.59341e-173	early_oo_3	tex2l
hist1h2a2	2.43314e-109	0.140041	0.184	0.031	5.12152e-105	early_oo_3	hist1h2a2
si:ch211-195b13.1	1.18919e-94	0.13696	0.171	0.031	2.50312e-90	early_oo_3	si:ch211-195b13.1
fn1a	3.57524e-89	0.130767	0.165	0.031	7.52552e-85	early_oo_3	fn1a
scpp81	2.79348e-79	0.149157	0.157	0.031	5.87999e-75	early_oo_3	scpp8
rhov	2.36931e-71	0.110214	0.15	0.031	4.98717e-67	early_oo_3	rhov
rhbdd3	4.94146e-70	0.108039	0.147	0.031	1.04013e-65	early_oo_3	rhbdd3
hpgd	0	0.312577	0.342	0.032	0	GSC	hpgd
nfkbiaa	8.16333e-153	0.174182	0.199	0.032	1.7183e-148	GSC	nfkbiaa
klhl42	3.32251e-127	0.15031	0.18	0.032	6.99355e-123	GSC	klhl42
hspb6	3.44721e-116	0.138097	0.172	0.032	7.25603e-112	GSC	hspb6
nme8	4.01921e-116	0.141535	0.174	0.032	8.46003e-112	GSC	nme8
dnajc6	8.70511e-111	0.135025	0.169	0.032	1.83234e-106	GSC	dnajc6
zmp:0000000735	3.799e-109	0.13439	0.167	0.032	7.99651e-105	GSC	zmp:0000000735
si:dkey-234i14.3	1.3675e-96	0.125922	0.157	0.032	2.87846e-92	GSC	si:dkey-234i14.3
si:ch211-157j23.2.1	1.57129e-93	0.119854	0.155	0.032	3.30741e-89	GSC	si:ch211-157j23.2.1
slco5a1a.1	3.30969e-91	0.119187	0.153	0.032	6.96658e-87	GSC	slco5a1a.1
cmtm4	5.93396e-84	0.116379	0.146	0.032	1.24904e-79	GSC	cmtm4
lrp1ab	9.54904e-81	0.111516	0.144	0.032	2.00998e-76	GSC	lrp1ab
sec14l8	6.32741e-72	0.104961	0.137	0.032	1.33186e-67	GSC	sec14l8
thap3	1.1285e-71	0.102536	0.136	0.032	2.37537e-67	GSC	thap3
col17a1b	8.09079e-86	0.1376	0.149	0.032	1.70303e-81	meio	col17a1b
spon1b	6.71447e-73	0.116169	0.138	0.032	1.41333e-68	meio	spon1b
CU914157.1	3.26138e-180	0.209601	0.228	0.032	6.86489e-176	post_meio	CU914157.1
CU638714.1	3.2387e-62	0.110721	0.133	0.032	6.81714e-58	post_meio	CU638714.1
rgs3b	9.27254e-61	0.100149	0.132	0.032	1.95178e-56	post_meio	rgs3b
spaca4l	1.44333e-63	0.121353	0.162	0.032	3.03806e-59	early_oo_2	spaca4l
sfxn1	7.42875e-60	0.117851	0.156	0.032	1.56368e-55	early_oo_2	sfxn1
FP243382.1	6.05909e-255	0.292836	0.29	0.032	1.27538e-250	early_oo_3	FP243382.1
zgc:173552.7	2.23008e-166	0.192959	0.23	0.032	4.6941e-162	early_oo_3	zgc:173552.7
igl4v81	7.50139e-129	0.178669	0.202	0.032	1.57897e-124	early_oo_3	igl4v8
gfra4a	7.48321e-113	0.147093	0.189	0.032	1.57514e-108	early_oo_3	gfra4a
hdac111	1.78682e-80	0.121225	0.161	0.032	3.76108e-76	early_oo_3	hdac11
BX936364.11	5.19815e-78	0.117111	0.16	0.032	1.09416e-73	early_oo_3	BX936364.1
si:ch211-102c2.4	1.13363e-259	0.241163	0.269	0.033	2.38618e-255	GSC	si:ch211-102c2.4
si:ch211-163l21.10	1.1428e-187	0.197999	0.225	0.033	2.40549e-183	GSC	si:ch211-163l21.10
si:dkey-203a12.9	5.21542e-179	0.191602	0.22	0.033	1.09779e-174	GSC	si:dkey-203a12.9
si:ch211-117k10.3	1.66633e-140	0.157725	0.193	0.033	3.50746e-136	GSC	si:ch211-117k10.3
si:ch211-122f10.4	7.73688e-131	0.151543	0.186	0.033	1.62854e-126	GSC	si:ch211-122f10.4
si:dkey-6f10.3	3.76104e-127	0.151883	0.185	0.033	7.91661e-123	GSC	si:dkey-6f10.3
ptx4	6.03711e-121	0.148494	0.178	0.033	1.27075e-116	GSC	ptx4
itgb4	1.98838e-108	0.134246	0.169	0.033	4.18533e-104	GSC	itgb4
zeb2a	3.91024e-107	0.138496	0.168	0.033	8.23066e-103	GSC	zeb2a
sbf1	3.74495e-88	0.119597	0.152	0.033	7.88276e-84	GSC	sbf1
nkd1	4.68115e-85	0.113491	0.151	0.033	9.85334e-81	GSC	nkd1
kidins220b	7.74996e-85	0.114685	0.15	0.033	1.63129e-80	GSC	kidins220b
amy2a	1.42527e-82	0.115743	0.148	0.033	3.00005e-78	GSC	amy2a
ccdc85b	8.26924e-76	0.111762	0.143	0.033	1.74059e-71	GSC	ccdc85b
dhrsx	7.38473e-75	0.111516	0.142	0.033	1.55441e-70	GSC	dhrsx
cuzd1.1	6.47186e-71	0.104827	0.137	0.033	1.36226e-66	GSC	cuzd1.1
rhot1b	2.29408e-64	0.10365	0.132	0.033	4.82881e-60	GSC	rhot1b
krt1-19d	5.73931e-109	0.154888	0.168	0.033	1.20807e-104	meio	krt1-19d
mpped1	2.48022e-62	0.107208	0.137	0.033	5.22061e-58	post_meio	mpped1
pax1a	4.01228e-167	0.225356	0.264	0.033	8.44544e-163	early_oo_2	pax1a
pcdh18a	1.39588e-63	0.122063	0.165	0.033	2.93819e-59	early_oo_2	pcdh18a
plp1a	1.91193e-46	0.102342	0.142	0.033	4.02443e-42	early_oo_2	plp1a
CU019646.1	6.7388e-307	0.284385	0.328	0.033	1.41845e-302	early_oo_3	CU019646.1
BX511142.11	5.94268e-234	0.235943	0.281	0.033	1.25088e-229	early_oo_3	BX511142.1
glis2a	1.09217e-192	0.204301	0.253	0.033	2.2989e-188	early_oo_3	glis2a
CU467646.6	2.52836e-145	0.192932	0.216	0.033	5.32194e-141	early_oo_3	CU467646.6
CR677513.11	5.43035e-77	0.119117	0.161	0.033	1.14303e-72	early_oo_3	CR677513.1
prepl1	4.51046e-68	0.108424	0.15	0.033	9.49406e-64	early_oo_3	prepl
tfap2a	1.01263e-58	0.127055	0.14	0.033	2.13149e-54	early_oo_3	tfap2a
mif4gda	1.9611e-47	0.143875	0.128	0.033	4.12792e-43	early_oo_3	mif4gda
id4	0	0.465325	0.451	0.034	0	GSC	id4
cox4i2	0	0.355539	0.37	0.034	0	GSC	cox4i2
pih1d2	0	0.311348	0.346	0.034	0	GSC	pih1d2
lmo2	8.94403e-194	0.19875	0.233	0.034	1.88263e-189	GSC	lmo2
fdx1b	1.5063e-185	0.196186	0.226	0.034	3.1706e-181	GSC	fdx1b
thrb	1.19461e-181	0.182613	0.223	0.034	2.51454e-177	GSC	thrb
camsap2a	1.59982e-179	0.19367	0.223	0.034	3.36746e-175	GSC	camsap2a
rab39bb	2.20867e-171	0.180196	0.218	0.034	4.64903e-167	GSC	rab39bb
map4l	8.07401e-129	0.157552	0.187	0.034	1.6995e-124	GSC	map4l
cdadc1	9.46969e-119	0.138793	0.18	0.034	1.99328e-114	GSC	cdadc1
fpgt	3.48786e-103	0.1317	0.167	0.034	7.34159e-99	GSC	fpgt
pcdh1b	8.50042e-103	0.133906	0.167	0.034	1.78925e-98	GSC	pcdh1b
BX465834.1	3.35118e-97	0.127009	0.162	0.034	7.05389e-93	GSC	BX465834.1
igfbp1b	3.70612e-89	0.124546	0.156	0.034	7.80101e-85	GSC	igfbp1b
camta1a	2.49269e-88	0.125502	0.155	0.034	5.24687e-84	GSC	camta1a
tmem123	3.79016e-88	0.118453	0.156	0.034	7.97791e-84	GSC	tmem123
emx3	7.78462e-80	0.10767	0.148	0.034	1.63859e-75	GSC	emx3
pnp4b	3.72677e-70	0.110987	0.14	0.034	7.84447e-66	GSC	pnp4b
adck5	4.56327e-70	0.100248	0.14	0.034	9.60524e-66	GSC	adck5
acy3.2	5.68021e-56	0.108947	0.125	0.034	1.19563e-51	meio	acy3.2
MPP4 (1 of many)	0	0.644671	0.51	0.034	0	post_meio	MPP4 (1 of many)
si:dkeyp-34f6.4	2.20806e-55	0.107676	0.132	0.034	4.64774e-51	post_meio	si:dkeyp-34f6.4
CT737129.1	1.7105e-134	0.195818	0.24	0.034	3.60043e-130	early_oo_2	CT737129.1
zgc:1121461	0	0.573238	0.567	0.034	0	early_oo_3	zgc:112146
BX901962.21	0	0.270887	0.336	0.034	0	early_oo_3	BX901962.2
nrg2a	8.61213e-179	0.202231	0.247	0.034	1.81277e-174	early_oo_3	nrg2a
nxph11	1.87742e-147	0.175804	0.223	0.034	3.95178e-143	early_oo_3	nxph1
zgc:174972	9.94164e-145	0.564534	0.215	0.034	2.09262e-140	early_oo_3	zgc:174972
si:dkey-25o1.71	5.0337e-112	0.206501	0.194	0.034	1.05954e-107	early_oo_3	si:dkey-25o1.7
trim35-7.1	1.23078e-73	0.121279	0.16	0.034	2.59066e-69	early_oo_3	trim35-7.1
zdhhc3b	3.8184e-60	0.106217	0.146	0.034	8.03735e-56	early_oo_3	zdhhc3b
cd74a	0	0.362471	0.371	0.035	0	GSC	cd74a
sp100.1	0	0.343587	0.359	0.035	0	GSC	sp100.1
fkbp7	0	0.314656	0.351	0.035	0	GSC	fkbp7
nlrc5	5.85747e-238	0.233042	0.262	0.035	1.23294e-233	GSC	nlrc5
CR855277.2	1.3145e-198	0.203237	0.24	0.035	2.76688e-194	GSC	CR855277.2
zswim2	6.00248e-182	0.187837	0.227	0.035	1.26346e-177	GSC	zswim2
nlgn3b	4.47364e-174	0.185854	0.221	0.035	9.41657e-170	GSC	nlgn3b
BX322530.1	8.04947e-167	0.171654	0.218	0.035	1.69433e-162	GSC	BX322530.1
cyp51	1.33304e-148	0.169311	0.203	0.035	2.80591e-144	GSC	cyp51
isl2a	8.4413e-147	0.201222	0.201	0.035	1.77681e-142	GSC	isl2a
snap91	1.40406e-121	0.150011	0.184	0.035	2.95541e-117	GSC	snap91
adgra1a	5.7582e-116	0.145426	0.18	0.035	1.21204e-111	GSC	adgra1a
cst14b.2	4.86209e-111	0.154005	0.176	0.035	1.02342e-106	GSC	cst14b.2
si:ch1073-266p11.2	3.41839e-110	0.136151	0.176	0.035	7.19536e-106	GSC	si:ch1073-266p11.2
ccdc125	1.90955e-109	0.141205	0.175	0.035	4.01942e-105	GSC	ccdc125
rims1a	6.26618e-107	0.131771	0.174	0.035	1.31897e-102	GSC	rims1a
map4k2	9.82077e-92	0.127299	0.161	0.035	2.06717e-87	GSC	map4k2
galnt18a	1.17956e-83	0.118148	0.154	0.035	2.48286e-79	GSC	galnt18a
prr16	4.57393e-81	0.120731	0.152	0.035	9.62767e-77	GSC	prr16
gatm	1.09886e-80	0.114151	0.152	0.035	2.31299e-76	GSC	gatm
si:dkey-1k23.3	7.76257e-80	0.113518	0.152	0.035	1.63394e-75	GSC	si:dkey-1k23.3
UBA6	1.17628e-77	0.110318	0.15	0.035	2.47595e-73	GSC	UBA6
fam214b	8.42176e-76	0.114468	0.147	0.035	1.7727e-71	GSC	fam214b
ccnd1	2.20759e-73	0.111797	0.144	0.035	4.64675e-69	GSC	ccnd1
dpyda.1	6.11915e-72	0.10693	0.144	0.035	1.28802e-67	GSC	dpyda.1
nkx1.2lb	4.08623e-111	0.157338	0.183	0.035	8.60111e-107	post_meio	nkx1.2lb
si:ch211-253p2.2	1.30474e-91	0.138193	0.167	0.035	2.74634e-87	post_meio	si:ch211-253p2.2
prkg1b	1.04084e-58	0.119091	0.164	0.035	2.19086e-54	early_oo_2	prkg1b
hoxa10b1	6.1023e-52	0.11903	0.155	0.035	1.28447e-47	early_oo_2	hoxa10b
il13ra2	0	0.705032	0.449	0.035	0	early_oo_3	il13ra2
zgc:163014	0	0.42267	0.458	0.035	0	early_oo_3	zgc:163014
med22	4.94539e-237	0.234198	0.291	0.035	1.04095e-232	early_oo_3	med22
zgc:171699	1.55207e-222	0.291334	0.279	0.035	3.26695e-218	early_oo_3	zgc:171699
wnt8a.11	1.92588e-170	0.192578	0.243	0.035	4.05378e-166	early_oo_3	wnt8a.1
slc7a4	9.82132e-151	0.174013	0.23	0.035	2.06729e-146	early_oo_3	slc7a4
vav3b.1	1.29625e-137	0.178822	0.217	0.035	2.72847e-133	early_oo_3	vav3b.1
si:dkey-5i3.5	1.82828e-74	0.11945	0.162	0.035	3.84835e-70	early_oo_3	si:dkey-5i3.5
mhc1zja	1.69161e-67	0.113094	0.155	0.035	3.56067e-63	early_oo_3	mhc1zja
tcf211	7.96423e-65	0.116779	0.152	0.035	1.67639e-60	early_oo_3	tcf21
CU469539.1	1.0066e-57	0.104669	0.145	0.035	2.11879e-53	early_oo_3	CU469539.1
si:ch211-153b23.5	0	0.33937	0.362	0.036	0	GSC	si:ch211-153b23.5
jam3b	9.34633e-267	0.248027	0.283	0.036	1.96731e-262	GSC	jam3b
si:ch211-59d17.3	4.55111e-237	0.230223	0.265	0.036	9.57964e-233	GSC	si:ch211-59d17.3
p2ry11	1.84578e-165	0.184277	0.219	0.036	3.88519e-161	GSC	p2ry11
setd1ba	2.17924e-165	0.183239	0.218	0.036	4.58709e-161	GSC	setd1ba
si:dkey-82o10.4	4.9798e-101	0.131724	0.171	0.036	1.0482e-96	GSC	si:dkey-82o10.4
tyk2	8.62557e-100	0.134396	0.169	0.036	1.8156e-95	GSC	tyk2
mavs	2.93808e-93	0.131057	0.165	0.036	6.18437e-89	GSC	mavs
igsf9ba	1.00247e-85	0.121179	0.159	0.036	2.1101e-81	GSC	igsf9ba
camkvb	7.69262e-85	0.12295	0.157	0.036	1.61922e-80	GSC	camkvb
cyp3c3	1.23822e-84	0.117546	0.158	0.036	2.60634e-80	GSC	cyp3c3
fgfrl1a	1.40932e-71	0.108098	0.145	0.036	2.96648e-67	GSC	fgfrl1a
gdpd5b	2.9665e-70	0.109227	0.145	0.036	6.24418e-66	GSC	gdpd5b
irak3	1.15181e-63	0.102516	0.138	0.036	2.42445e-59	GSC	irak3
znf362b1	3.38386e-70	0.103474	0.136	0.036	7.12268e-66	trans_amp	znf362b
rec8b	1.34059e-197	0.247764	0.238	0.036	2.8218e-193	meio	rec8b
slc17a6b	4.1424e-143	0.187796	0.212	0.036	8.71934e-139	post_meio	slc17a6b
enc1	7.72933e-100	0.162177	0.177	0.036	1.62695e-95	post_meio	enc1
trpc5b	0	0.352514	0.389	0.036	0	early_oo_2	trpc5b
hbba11	8.77038e-65	0.181497	0.175	0.036	1.84608e-60	early_oo_2	hbba1
BX936364.1	1.8213e-63	0.128828	0.172	0.036	3.83365e-59	early_oo_2	BX936364.1
nell2b	3.93617e-51	0.113584	0.156	0.036	8.28523e-47	early_oo_2	nell2b
CR628365.1	2.80614e-41	0.103937	0.143	0.036	5.90665e-37	early_oo_2	CR628365.1
ctxn1.11	1.41633e-122	0.157402	0.208	0.036	2.98123e-118	early_oo_3	ctxn1.1
tpp1	6.74444e-110	0.151572	0.197	0.036	1.41964e-105	early_oo_3	tpp1
crfb4	2.44809e-58	0.104214	0.148	0.036	5.15298e-54	early_oo_3	crfb4
gpm6ab	0	0.3504	0.382	0.037	0	GSC	gpm6ab
ankrd45	0	0.32416	0.342	0.037	0	GSC	ankrd45
DNAH10	7.04023e-215	0.217437	0.253	0.037	1.4819e-210	GSC	DNAH10
phyh	6.26741e-213	0.210973	0.252	0.037	1.31923e-208	GSC	phyh
fam169ab	6.81568e-185	0.205362	0.234	0.037	1.43463e-180	GSC	fam169ab
zgc:77752	9.8412e-159	0.174086	0.218	0.037	2.07147e-154	GSC	zgc:77752
si:ch211-152c2.3	1.12992e-150	0.17493	0.21	0.037	2.37838e-146	GSC	si:ch211-152c2.3
sh3kbp1	2.95564e-138	0.161769	0.201	0.037	6.22132e-134	GSC	sh3kbp1
nuak2	9.97585e-134	0.172924	0.197	0.037	2.09982e-129	GSC	nuak2
pou2f2a	1.82145e-133	0.16733	0.198	0.037	3.83398e-129	GSC	pou2f2a
rgn	4.66402e-132	0.15876	0.197	0.037	9.8173e-128	GSC	rgn
traf4a	3.1458e-124	0.150263	0.191	0.037	6.62159e-120	GSC	traf4a
lad1	9.01219e-112	0.150066	0.182	0.037	1.89698e-107	GSC	lad1
fmnl2b	1.1789e-97	0.133552	0.171	0.037	2.48147e-93	GSC	fmnl2b
si:dkey-83k24.5	8.25922e-90	0.132393	0.164	0.037	1.73848e-85	GSC	si:dkey-83k24.5
si:ch211-119e14.1	1.16337e-88	0.122941	0.162	0.037	2.44877e-84	GSC	si:ch211-119e14.1
znf362b	2.49665e-88	0.119766	0.162	0.037	5.25519e-84	GSC	znf362b
cand2	1.91542e-86	0.122921	0.16	0.037	4.03176e-82	GSC	cand2
BX511128.2	7.25513e-79	0.115372	0.153	0.037	1.52713e-74	GSC	BX511128.2
rgs9b	1.37532e-78	0.115267	0.153	0.037	2.89491e-74	GSC	rgs9b
si:dkey-90a13.10	1.54026e-65	0.102977	0.141	0.037	3.24209e-61	GSC	si:dkey-90a13.10
BX323060.1	7.94499e-61	0.112438	0.136	0.037	1.67234e-56	meio	BX323060.1
axdnd1	3.58888e-51	0.104196	0.127	0.037	7.55423e-47	meio	axdnd1
rnd1a	2.47428e-206	0.236695	0.26	0.037	5.20811e-202	post_meio	rnd1a
flvcr1	2.64214e-65	0.114399	0.149	0.037	5.56144e-61	post_meio	flvcr1
zic2b	1.27176e-40	0.107662	0.132	0.037	2.67692e-36	early_oo	zic2b
CR677513.1	6.02483e-54	0.124113	0.164	0.037	1.26817e-49	early_oo_2	CR677513.1
prepl	2.23823e-41	0.103464	0.145	0.037	4.71125e-37	early_oo_2	prepl
CABZ01059627.3	0	0.707472	0.562	0.037	0	early_oo_3	CABZ01059627.3
kansl21	0	0.384462	0.443	0.037	0	early_oo_3	kansl2
BX957362.11	2.12037e-156	0.200397	0.238	0.037	4.46317e-152	early_oo_3	BX957362.1
loxl3b	1.75305e-100	0.154096	0.191	0.037	3.68998e-96	early_oo_3	loxl3b
si:dkey-29d8.3	2.90687e-94	0.139217	0.186	0.037	6.11867e-90	early_oo_3	si:dkey-29d8.3
lemd3	4.31014e-60	0.108314	0.152	0.037	9.07241e-56	early_oo_3	lemd3
si:dkey-93n13.2	2.37171e-58	0.104759	0.149	0.037	4.99222e-54	early_oo_3	si:dkey-93n13.2
gdf6a	1.19989e-54	0.101422	0.145	0.037	2.52565e-50	early_oo_3	gdf6a
si:ch211-197g15.6.2	0	0.279921	0.324	0.038	0	GSC	si:ch211-197g15.6.2
si:ch211-113d22.2	5.15522e-216	0.225064	0.257	0.038	1.08512e-211	GSC	si:ch211-113d22.2
slc27a2a	1.17456e-192	0.200023	0.242	0.038	2.47234e-188	GSC	slc27a2a
gpr85	1.25185e-179	0.194629	0.233	0.038	2.63501e-175	GSC	gpr85
arl4ab	3.49067e-178	0.194246	0.233	0.038	7.34752e-174	GSC	arl4ab
zbtb20	2.92281e-143	0.165744	0.21	0.038	6.15223e-139	GSC	zbtb20
si:dkey-262k9.4	1.58896e-133	0.163922	0.202	0.038	3.34461e-129	GSC	si:dkey-262k9.4
cep170aa	5.06577e-108	0.145556	0.18	0.038	1.06629e-103	GSC	cep170aa
CU062628.1	1.04674e-107	0.146067	0.18	0.038	2.20328e-103	GSC	CU062628.1
abca1a	2.66942e-98	0.135922	0.173	0.038	5.61886e-94	GSC	abca1a
adgrb1a	4.87729e-95	0.129163	0.171	0.038	1.02662e-90	GSC	adgrb1a
lrmda	6.17659e-95	0.130425	0.17	0.038	1.30011e-90	GSC	lrmda
tuba1a	1.41139e-92	0.132311	0.168	0.038	2.97085e-88	GSC	tuba1a
dagla	2.20245e-86	0.121255	0.163	0.038	4.63595e-82	GSC	dagla
en1b	1.3333e-75	0.117241	0.153	0.038	2.80646e-71	GSC	en1b
specc1	4.69673e-72	0.107546	0.151	0.038	9.88615e-68	GSC	specc1
zmiz1a	2.91774e-69	0.107261	0.148	0.038	6.14155e-65	GSC	zmiz1a
tmem120a	9.81843e-69	0.107899	0.148	0.038	2.06668e-64	GSC	tmem120a
ccdc175	3.11518e-219	0.269081	0.259	0.038	6.55715e-215	meio	ccdc175
tcf21	2.23163e-55	0.128014	0.166	0.038	4.69736e-51	early_oo_2	tcf21
agmat	9.83784e-43	0.108791	0.149	0.038	2.07077e-38	early_oo_2	agmat
gad21	1.02069e-265	0.264682	0.321	0.038	2.14845e-261	early_oo_3	gad2
hcst	6.22878e-259	0.271009	0.316	0.038	1.3111e-254	early_oo_3	hcst
ogal1	7.30984e-123	0.161794	0.215	0.038	1.53865e-118	early_oo_3	ogal
BX294129.11	2.86539e-93	0.136286	0.188	0.038	6.03137e-89	early_oo_3	BX294129.1
si:rp71-45k5.2	5.37514e-87	0.134051	0.181	0.038	1.13141e-82	early_oo_3	si:rp71-45k5.2
neu11	2.04662e-76	0.126207	0.171	0.038	4.30792e-72	early_oo_3	neu1
mif4gda1	8.9238e-30	0.184922	0.173	0.038	1.87837e-25	early_oo4	mif4gda
sgms2b1	4.6788e-17	0.114599	0.135	0.038	9.8484e-13	early_oo4	sgms2b
anxa5a	0	0.381772	0.431	0.039	0	GSC	anxa5a
cnga1b	7.30007e-293	0.259763	0.309	0.039	1.53659e-288	GSC	cnga1b
si:ch211-197h24.9	1.23104e-268	0.246656	0.293	0.039	2.59122e-264	GSC	si:ch211-197h24.9
nfatc3a	1.36837e-243	0.242451	0.278	0.039	2.88028e-239	GSC	nfatc3a
ahsa1a	3.85438e-213	0.210567	0.259	0.039	8.11309e-209	GSC	ahsa1a
parp9	7.65415e-160	0.189035	0.223	0.039	1.61112e-155	GSC	parp9
znf536	2.42103e-154	0.171565	0.219	0.039	5.09603e-150	GSC	znf536
tmem176l.3a	7.47515e-130	0.154646	0.201	0.039	1.57344e-125	GSC	tmem176l.3a
kif13ba	4.92046e-106	0.142458	0.183	0.039	1.03571e-101	GSC	kif13ba
kiaa1549la	1.23134e-98	0.130863	0.175	0.039	2.59185e-94	GSC	kiaa1549la
aff3	7.28885e-97	0.14037	0.174	0.039	1.53423e-92	GSC	aff3
si:dkey-266m15.7	5.49755e-86	0.121717	0.165	0.039	1.15718e-81	GSC	si:dkey-266m15.7
si:dkey-70b23.2	2.40249e-85	0.125695	0.165	0.039	5.05701e-81	GSC	si:dkey-70b23.2
eps8l1a	2.93248e-84	0.125749	0.164	0.039	6.17257e-80	GSC	eps8l1a
cnrip1a	1.48294e-76	0.11501	0.157	0.039	3.12144e-72	GSC	cnrip1a
map4k6	6.03389e-75	0.110181	0.155	0.039	1.27007e-70	GSC	map4k6
FO082877.1	7.43544e-71	0.109303	0.152	0.039	1.56509e-66	GSC	FO082877.1
tdg.2	1.60169e-67	0.104372	0.148	0.039	3.3714e-63	GSC	tdg.2
mroh1	7.78837e-65	0.105788	0.146	0.039	1.63937e-60	GSC	mroh1
igfbp3	1.41152e-64	0.103439	0.146	0.039	2.9711e-60	GSC	igfbp3
apba2a	2.23932e-63	0.104727	0.143	0.039	4.71355e-59	GSC	apba2a
CU137681.1	4.52707e-190	0.230947	0.255	0.039	9.52903e-186	post_meio	CU137681.1
hgfa	2.32705e-46	0.125508	0.156	0.039	4.89821e-42	early_oo_2	hgfa
prep	5.80635e-40	0.100469	0.148	0.039	1.22218e-35	early_oo_2	prep
prkra1	0	0.581952	0.601	0.039	0	early_oo_3	prkra
si:ch211-195e19.1	5.13251e-249	0.249433	0.312	0.039	1.08034e-244	early_oo_3	si:ch211-195e19.1
si:dkey-16j16.4	2.259e-225	0.241882	0.295	0.039	4.75496e-221	early_oo_3	si:dkey-16j16.4
2019-03-08	2.15281e-112	0.156407	0.207	0.039	4.53144e-108	early_oo_3	2019-03-08
snx21	6.98066e-96	0.140178	0.194	0.039	1.46936e-91	early_oo_3	snx21
zgc:1530391	3.24767e-84	0.140123	0.181	0.039	6.83601e-80	early_oo_3	zgc:153039
qsox1	1.47576e-81	0.128954	0.18	0.039	3.10632e-77	early_oo_3	qsox1
si:dkey-285b23.31	3.42681e-76	0.127982	0.172	0.039	7.21309e-72	early_oo_3	si:dkey-285b23.3
si:dkey-9c18.31	5.38398e-39	0.301316	0.194	0.039	1.13327e-34	early_oo4	si:dkey-9c18.3
cd28l1	5.7317e-15	0.114691	0.131	0.039	1.20647e-10	early_oo4	cd28l
si:ch211-195o20.7	2.82117e-299	0.274508	0.317	0.04	5.93829e-295	GSC	si:ch211-195o20.7
mllt11	2.41592e-236	0.235978	0.276	0.04	5.08528e-232	GSC	mllt11
tead1b	1.02153e-208	0.217204	0.259	0.04	2.15023e-204	GSC	tead1b
nck2a	5.04101e-140	0.166584	0.212	0.04	1.06108e-135	GSC	nck2a
akr1b1	1.15714e-133	0.164811	0.206	0.04	2.43566e-129	GSC	akr1b1
agmo	1.05365e-130	0.162031	0.204	0.04	2.21784e-126	GSC	agmo
zzef1	4.1137e-124	0.159795	0.199	0.04	8.65892e-120	GSC	zzef1
bicc1a	1.68905e-120	0.165224	0.195	0.04	3.55529e-116	GSC	bicc1a
jun	1.32516e-110	0.148709	0.187	0.04	2.78933e-106	GSC	jun
bcl6ab	6.67869e-101	0.137939	0.18	0.04	1.4058e-96	GSC	bcl6ab
sh3bgrl2	6.04227e-98	0.135292	0.177	0.04	1.27184e-93	GSC	sh3bgrl2
nr1h3	4.06411e-96	0.133966	0.176	0.04	8.55455e-92	GSC	nr1h3
ulk2	2.6585e-88	0.125695	0.169	0.04	5.59588e-84	GSC	ulk2
cdc42ep4a	6.07849e-87	0.122587	0.169	0.04	1.27946e-82	GSC	cdc42ep4a
nipal3	2.15231e-85	0.120338	0.166	0.04	4.53041e-81	GSC	nipal3
zgc:113443	1.60566e-83	0.126406	0.165	0.04	3.37976e-79	GSC	zgc:113443
znf1152	6.60519e-72	0.110008	0.155	0.04	1.39033e-67	GSC	znf1152
akap11	5.52966e-68	0.110814	0.151	0.04	1.16394e-63	GSC	akap11
ascc3	6.62087e-67	0.10885	0.15	0.04	1.39363e-62	GSC	ascc3
slc25a15a	4.60874e-64	0.105645	0.146	0.04	9.70095e-60	GSC	slc25a15a
csrp2	7.83514e-62	0.103781	0.144	0.04	1.64922e-57	GSC	csrp2
pik3cd	1.8439e-66	0.105477	0.14	0.04	3.88122e-62	trans_amp	pik3cd
ppp1r32	2.28884e-134	0.202518	0.206	0.04	4.81778e-130	meio	ppp1r32
fn1b	2.98052e-96	0.156999	0.174	0.04	6.2737e-92	meio	fn1b
BX088649.1	1.70775e-57	0.107523	0.147	0.04	3.59464e-53	post_meio	BX088649.1
si:dkey-285b23.3	1.63456e-94	0.16729	0.218	0.04	3.44058e-90	early_oo_2	si:dkey-285b23.3
igl4v8	4.58721e-56	0.135743	0.172	0.04	9.65562e-52	early_oo_2	igl4v8
FP016208.1	3.80963e-51	0.122342	0.166	0.04	8.01889e-47	early_oo_2	FP016208.1
ankrd9	1.08997e-50	0.125989	0.165	0.04	2.29427e-46	early_oo_2	ankrd9
CU929143.1	0	1.13925	0.778	0.04	0	early_oo_3	CU929143.1
casd1	0	0.581849	0.632	0.04	0	early_oo_3	casd1
CT009596.11	0	0.466283	0.495	0.04	0	early_oo_3	CT009596.1
ctsc	0	0.393344	0.405	0.04	0	early_oo_3	ctsc
CR450824.11	3.23216e-129	0.184341	0.224	0.04	6.80337e-125	early_oo_3	CR450824.1
her7	1.58578e-126	0.209544	0.221	0.04	3.33791e-122	early_oo_3	her7
si:dkey-23a13.21	3.73608e-104	0.160296	0.204	0.04	7.86407e-100	early_oo_3	si:dkey-23a13.21
trim36	2.55785e-83	0.13451	0.183	0.04	5.38402e-79	early_oo_3	trim36
srgap1b1	3.1915e-80	0.132577	0.181	0.04	6.7178e-76	early_oo_3	srgap1b
fam160b1	8.37464e-75	0.124211	0.175	0.04	1.76278e-70	early_oo_3	fam160b1
mier3b	1.13181e-62	0.118413	0.163	0.04	2.38235e-58	early_oo_3	mier3b
tfap2a1	7.17226e-22	0.146715	0.156	0.04	1.50969e-17	early_oo4	tfap2a
rhov1	1.45844e-15	0.128029	0.135	0.04	3.06987e-11	early_oo4	rhov
nanos2	0	0.985099	0.538	0.041	0	GSC	nanos2
CABZ01079480.1	0	0.304988	0.354	0.041	0	GSC	CABZ01079480.1
zgc:153151	2.46784e-246	0.235198	0.285	0.041	5.19456e-242	GSC	zgc:153151
myo1b	1.30676e-199	0.213416	0.255	0.041	2.7506e-195	GSC	myo1b
si:ch211-213a13.1	1.76496e-192	0.207994	0.251	0.041	3.71506e-188	GSC	si:ch211-213a13.1
cacna1db	2.34638e-187	0.210355	0.247	0.041	4.9389e-183	GSC	cacna1db
mdm1	6.64558e-185	0.207535	0.244	0.041	1.39883e-180	GSC	mdm1
cthrc1a	3.56184e-157	0.181426	0.225	0.041	7.49731e-153	GSC	cthrc1a
eps8l3a	1.80574e-144	0.174304	0.216	0.041	3.8009e-140	GSC	eps8l3a
tcf15	3.55336e-124	0.157184	0.201	0.041	7.47947e-120	GSC	tcf15
cd276	9.68502e-109	0.146524	0.189	0.041	2.0386e-104	GSC	cd276
kdm4c	1.34082e-96	0.135585	0.178	0.041	2.8223e-92	GSC	kdm4c
si:dkeyp-51b7.3	1.56696e-88	0.12512	0.172	0.041	3.2983e-84	GSC	si:dkeyp-51b7.3
znf971	5.50607e-86	0.123016	0.169	0.041	1.15897e-81	GSC	znf971
zgc:162780	2.04833e-85	0.125248	0.168	0.041	4.31154e-81	GSC	zgc:162780
slc27a4	3.68717e-79	0.118312	0.163	0.041	7.76112e-75	GSC	slc27a4
nt5e	4.05798e-79	0.121986	0.163	0.041	8.54164e-75	GSC	nt5e
mylk4b	8.28026e-78	0.115109	0.162	0.041	1.74291e-73	GSC	mylk4b
zgc:110286	9.99771e-77	0.120802	0.161	0.041	2.10442e-72	GSC	zgc:110286
ankrd24	1.88383e-73	0.114375	0.159	0.041	3.96527e-69	GSC	ankrd24
rsph10b	1.05919e-63	0.105091	0.148	0.041	2.22949e-59	GSC	rsph10b
clu	1.70391e-61	0.101472	0.146	0.041	3.58657e-57	GSC	clu
si:ch73-263o4.4	1.8025e-59	0.103793	0.144	0.041	3.79409e-55	GSC	si:ch73-263o4.4
si:dkey-261m9.12	2.89365e-78	0.155184	0.152	0.041	6.09085e-74	trans_amp	si:dkey-261m9.12
mafba	5.99997e-92	0.172235	0.181	0.041	1.26293e-87	post_meio	mafba
CR356233.2	3.56416e-72	0.124775	0.164	0.041	7.50221e-68	post_meio	CR356233.2
gadd45aa	2.08956e-52	0.109592	0.143	0.041	4.39831e-48	post_meio	gadd45aa
kcnd2	2.58544e-48	0.102823	0.137	0.041	5.4421e-44	post_meio	kcnd2
srgap1b	1.04783e-103	0.186222	0.232	0.041	2.20557e-99	early_oo_2	srgap1b
BX294129.1	5.54047e-92	0.167684	0.218	0.041	1.16621e-87	early_oo_2	BX294129.1
ubac2	1.71977e-45	0.110279	0.161	0.041	3.61995e-41	early_oo_2	ubac2
pmpca	8.00246e-44	0.107714	0.158	0.041	1.68444e-39	early_oo_2	pmpca
coa3b	5.09367e-37	0.100077	0.148	0.041	1.07217e-32	early_oo_2	coa3b
rab42b1	1.11484e-266	0.271521	0.329	0.041	2.34662e-262	early_oo_3	rab42b
BX000991.11	8.25857e-143	0.180571	0.239	0.041	1.73835e-138	early_oo_3	BX000991.1
BX072570.1	3.42126e-142	0.185514	0.24	0.041	7.20142e-138	early_oo_3	BX072570.1
zgc:172323	1.73046e-110	0.181496	0.21	0.041	3.64245e-106	early_oo_3	zgc:172323
namptb	3.84379e-83	0.13104	0.186	0.041	8.09079e-79	early_oo_3	namptb
inavaa	1.014e-82	0.139725	0.185	0.041	2.13437e-78	early_oo_3	inavaa
mgat4b	8.59742e-70	0.118711	0.172	0.041	1.80967e-65	early_oo_3	mgat4b
wdyhv11	2.37823e-63	0.114189	0.165	0.041	5.00595e-59	early_oo_3	wdyhv1
si:ch1073-303d10.11	5.94844e-55	0.107045	0.156	0.041	1.25209e-50	early_oo_3	si:ch1073-303d10.1
mtus1a	1.38406e-14	0.102786	0.135	0.041	2.9133e-10	early_oo4	mtus1a
zgc:1655191	2.35731e-12	0.107739	0.125	0.041	4.96191e-08	early_oo4	zgc:165519
casp6l1	0	0.363691	0.378	0.042	0	GSC	casp6l1
CABZ01064859.1	1.24323e-182	0.201811	0.247	0.042	2.61687e-178	GSC	CABZ01064859.1
hspb1	1.67796e-179	0.201641	0.243	0.042	3.53194e-175	GSC	hspb1
si:dkey-185p13.1	6.33368e-144	0.16988	0.218	0.042	1.33318e-139	GSC	si:dkey-185p13.1
si:dkey-54n8.2	7.98705e-134	0.160465	0.21	0.042	1.68119e-129	GSC	si:dkey-54n8.2
gnal	8.90266e-132	0.16967	0.209	0.042	1.87392e-127	GSC	gnal
si:ch211-278j3.3	8.54978e-118	0.146869	0.199	0.042	1.79964e-113	GSC	si:ch211-278j3.3
creb3l3l	3.37507e-106	0.148322	0.188	0.042	7.10419e-102	GSC	creb3l3l
pnpla8	3.56535e-101	0.138311	0.185	0.042	7.50471e-97	GSC	pnpla8
EML6	1.46132e-95	0.137202	0.179	0.042	3.07593e-91	GSC	EML6
mbnl3	2.65774e-93	0.129468	0.178	0.042	5.59428e-89	GSC	mbnl3
si:ch73-92e7.4	1.08963e-92	0.131717	0.176	0.042	2.29357e-88	GSC	si:ch73-92e7.4
fbln7	1.36178e-84	0.126459	0.169	0.042	2.86641e-80	GSC	fbln7
dnmt3ab	3.37512e-83	0.125908	0.168	0.042	7.10428e-79	GSC	dnmt3ab
hnf4g	6.33759e-82	0.124463	0.169	0.042	1.334e-77	GSC	hnf4g
akt3b	1.65788e-81	0.125042	0.167	0.042	3.48967e-77	GSC	akt3b
irx3a	4.94565e-81	0.123186	0.167	0.042	1.04101e-76	GSC	irx3a
il1rapl1a	1.87862e-77	0.120832	0.164	0.042	3.9543e-73	GSC	il1rapl1a
dnai2a	1.09508e-74	0.113284	0.163	0.042	2.30502e-70	GSC	dnai2a
slc43a1b	1.25758e-72	0.107423	0.159	0.042	2.64708e-68	GSC	slc43a1b
dlg1	2.65482e-70	0.111969	0.156	0.042	5.58814e-66	GSC	dlg1
wbp2	8.80455e-64	0.110955	0.151	0.042	1.85327e-59	GSC	wbp2
si:ch211-232m8.3	5.37981e-56	0.115582	0.142	0.042	1.1324e-51	meio	si:ch211-232m8.3
igsf9ba1	3.62581e-47	0.103382	0.139	0.042	7.63197e-43	post_meio	igsf9ba
dok7	2.081e-77	0.154242	0.204	0.042	4.38031e-73	early_oo_2	dok7
zgc:153039	1.96832e-74	0.170991	0.201	0.042	4.14311e-70	early_oo_2	zgc:153039
ctxn1.1	5.26568e-70	0.150509	0.197	0.042	1.10837e-65	early_oo_2	ctxn1.1
tectb	7.56868e-41	0.103795	0.155	0.042	1.59313e-36	early_oo_2	tectb
CR931782.11	0	0.320609	0.389	0.042	0	early_oo_3	CR931782.1
faap24	0	0.306943	0.365	0.042	0	early_oo_3	faap24
her2	2.18671e-184	0.247889	0.276	0.042	4.6028e-180	early_oo_3	her2
FP236476.11	9.5645e-181	0.209939	0.274	0.042	2.01323e-176	early_oo_3	FP236476.1
si:ch211-225b7.51	1.43422e-117	0.165148	0.221	0.042	3.0189e-113	early_oo_3	si:ch211-225b7.5
atp6v1f1	3.43221e-100	0.149013	0.205	0.042	7.22446e-96	early_oo_3	atp6v1f
pcgf5b	2.29145e-55	0.106405	0.157	0.042	4.82327e-51	early_oo_3	pcgf5b
hpcal1	2.41296e-52	0.103578	0.155	0.042	5.07903e-48	early_oo_3	hpcal1
vrtn1	5.23236e-23	0.157249	0.163	0.042	1.10136e-18	early_oo4	vrtn
nptx1l	1.87043e-292	0.278935	0.321	0.043	3.93707e-288	GSC	nptx1l
dgkaa	8.10127e-219	0.235555	0.274	0.043	1.70524e-214	GSC	dgkaa
actn1	8.95579e-206	0.223501	0.265	0.043	1.8851e-201	GSC	actn1
hrasa	1.14336e-204	0.2133	0.264	0.043	2.40667e-200	GSC	hrasa
si:ch211-233a24.2	6.09408e-150	0.178282	0.225	0.043	1.28274e-145	GSC	si:ch211-233a24.2
ets2	6.87054e-141	0.177343	0.219	0.043	1.44618e-136	GSC	ets2
vwde	3.71512e-126	0.164083	0.208	0.043	7.81997e-122	GSC	vwde
ccdc103	2.64861e-113	0.156357	0.197	0.043	5.57507e-109	GSC	ccdc103
pipox	3.1202e-104	0.148813	0.189	0.043	6.56771e-100	GSC	pipox
egln3	4.6284e-103	0.139084	0.188	0.043	9.74231e-99	GSC	egln3
grtp1b	1.18223e-98	0.143646	0.184	0.043	2.48848e-94	GSC	grtp1b
kif1b	1.51797e-87	0.131136	0.174	0.043	3.19517e-83	GSC	kif1b
camk1ga	3.77855e-78	0.125886	0.167	0.043	7.95346e-74	GSC	camk1ga
SAMD4B	8.16887e-74	0.116561	0.163	0.043	1.71946e-69	GSC	SAMD4B
si:dkey-28a3.2	5.47817e-69	0.110015	0.159	0.043	1.1531e-64	GSC	si:dkey-28a3.2
srgap3	6.14511e-65	0.105959	0.155	0.043	1.29348e-60	GSC	srgap3
wdr19	5.57405e-64	0.109454	0.153	0.043	1.17328e-59	GSC	wdr19
txnipa1	8.783e-68	0.115699	0.148	0.043	1.84873e-63	trans_amp	txnipa
slc7a7	2.28985e-159	0.223437	0.231	0.043	4.81991e-155	meio	slc7a7
cfap126	1.12562e-56	0.113696	0.145	0.043	2.36932e-52	meio	cfap126
prr15lb	6.64298e-49	0.10046	0.137	0.043	1.39828e-44	meio	prr15lb
BX323080.1	2.96732e-127	0.188166	0.217	0.043	6.2459e-123	post_meio	BX323080.1
atp2b3a	3.31402e-90	0.151972	0.186	0.043	6.97568e-86	post_meio	atp2b3a
hnf1bb	9.52922e-74	0.137815	0.168	0.043	2.00581e-69	post_meio	hnf1bb
aire	8.10183e-57	0.114149	0.152	0.043	1.70535e-52	post_meio	aire
zgc:112994	3.89259e-46	0.100819	0.139	0.043	8.19351e-42	post_meio	zgc:112994
CR450824.1	2.37357e-123	0.207243	0.258	0.043	4.99612e-119	early_oo_2	CR450824.1
BX511142.1	7.13637e-116	0.198044	0.251	0.043	1.50213e-111	early_oo_2	BX511142.1
FP245456.1	4.89596e-99	0.183128	0.234	0.043	1.03055e-94	early_oo_2	FP245456.1
gbgt1l2	9.46037e-96	0.181025	0.228	0.043	1.99131e-91	early_oo_2	gbgt1l2
slc10a3	1.217e-61	0.146669	0.187	0.043	2.56165e-57	early_oo_2	slc10a3
pax1b	1.45246e-46	0.122177	0.166	0.043	3.05728e-42	early_oo_2	pax1b
itpk1b	7.08082e-36	0.101785	0.149	0.043	1.49044e-31	early_oo_2	itpk1b
BX950205.11	0	0.780322	0.718	0.043	0	early_oo_3	BX950205.1
tead1a1	5.32384e-257	0.259176	0.333	0.043	1.12062e-252	early_oo_3	tead1a
dennd6b	3.2558e-239	0.259427	0.318	0.043	6.85314e-235	early_oo_3	dennd6b
si:ch211-89o9.4	1.27932e-222	0.249341	0.308	0.043	2.69284e-218	early_oo_3	si:ch211-89o9.4
zgc:194629	3.11423e-103	0.155826	0.21	0.043	6.55514e-99	early_oo_3	zgc:194629
tnn	2.59743e-62	0.115796	0.167	0.043	5.46734e-58	early_oo_3	tnn
cbx7a	0	0.52623	0.552	0.044	0	GSC	cbx7a
map1ab	0	0.404821	0.43	0.044	0	GSC	map1ab
il15	0	0.332294	0.389	0.044	0	GSC	il15
usp13	1.44644e-226	0.231806	0.282	0.044	3.04462e-222	GSC	usp13
scg3	8.7937e-213	0.225891	0.272	0.044	1.85098e-208	GSC	scg3
mfap2	6.89517e-182	0.206745	0.252	0.044	1.45136e-177	GSC	mfap2
iqca1	2.19334e-165	0.19505	0.241	0.044	4.61675e-161	GSC	iqca1
fryb	3.43393e-117	0.152174	0.204	0.044	7.22807e-113	GSC	fryb
htra4	5.91996e-99	0.146528	0.187	0.044	1.24609e-94	GSC	htra4
irs2b	1.35144e-92	0.139828	0.182	0.044	2.84465e-88	GSC	irs2b
zgc:153935	9.62185e-78	0.122787	0.168	0.044	2.0253e-73	GSC	zgc:153935
ripply3	1.29662e-74	0.113462	0.167	0.044	2.72925e-70	GSC	ripply3
znf148	2.90906e-63	0.105921	0.153	0.044	6.12329e-59	GSC	znf148
fam110c	2.94943e-59	0.102734	0.151	0.044	6.20825e-55	GSC	fam110c
ogg1	5.34272e-59	0.102839	0.149	0.044	1.12459e-54	GSC	ogg1
rec8a	0	0.618252	0.494	0.044	0	meio_entry	rec8a
lrp2bp	2.81698e-226	0.274104	0.278	0.044	5.92947e-222	meio	lrp2bp
arhgef4	5.98546e-91	0.148562	0.187	0.044	1.25988e-86	post_meio	arhgef4
celsr1a	9.79317e-60	0.127267	0.156	0.044	2.06136e-55	post_meio	celsr1a
CR589947.1	7.18159e-47	0.106479	0.142	0.044	1.51165e-42	post_meio	CR589947.1
mvb12bb	3.68615e-66	0.139471	0.195	0.044	7.75897e-62	early_oo_2	mvb12bb
nxph1	5.90607e-49	0.119905	0.172	0.044	1.24317e-44	early_oo_2	nxph1
wdyhv1	6.8679e-49	0.116249	0.174	0.044	1.44562e-44	early_oo_2	wdyhv1
tmem168b	5.36121e-47	0.118275	0.171	0.044	1.12848e-42	early_oo_2	tmem168b
nicn1	2.79652e-37	0.105007	0.155	0.044	5.88638e-33	early_oo_2	nicn1
neu1	2.8023e-37	0.103399	0.154	0.044	5.89857e-33	early_oo_2	neu1
si:dkey-25o1.7	8.45166e-29	0.125608	0.138	0.044	1.77899e-24	early_oo_2	si:dkey-25o1.7
gfral1	0	0.362063	0.408	0.044	0	early_oo_3	gfral
fbxo30a	0	0.345538	0.408	0.044	0	early_oo_3	fbxo30a
pygb1	9.01201e-284	0.291543	0.352	0.044	1.89694e-279	early_oo_3	pygb
zbtb22b1	2.21488e-190	0.223839	0.284	0.044	4.6621e-186	early_oo_3	zbtb22b
mespba	2.29248e-122	0.170828	0.231	0.044	4.82543e-118	early_oo_3	mespba
trpc5b1	5.336e-98	0.155937	0.207	0.044	1.12317e-93	early_oo_3	trpc5b
hdac8.1	2.10786e-82	0.132881	0.192	0.044	4.43684e-78	early_oo_3	hdac8.1
socs5b	3.05123e-56	0.109577	0.164	0.044	6.42253e-52	early_oo_3	socs5b
CT027744.2	5.69333e-52	0.102883	0.157	0.044	1.19839e-47	early_oo_3	CT027744.2
fbxo30b1	5.95356e-19	0.134299	0.156	0.044	1.25317e-14	early_oo4	fbxo30b
trim35-7.11	1.80079e-16	0.128686	0.145	0.044	3.79048e-12	early_oo4	trim35-7.1
smtnb	0	0.315812	0.357	0.045	0	GSC	smtnb
si:dkey-100n19.2	1.66892e-274	0.267263	0.316	0.045	3.5129e-270	GSC	si:dkey-100n19.2
utrn	4.61696e-271	0.269641	0.312	0.045	9.71824e-267	GSC	utrn
blf	4.80684e-253	0.25316	0.3	0.045	1.01179e-248	GSC	blf
si:ch211-239f4.1	6.36625e-169	0.191334	0.245	0.045	1.34003e-164	GSC	si:ch211-239f4.1
cfap53	1.33777e-157	0.189371	0.235	0.045	2.81587e-153	GSC	cfap53
CU459012.1	9.92497e-151	0.187313	0.231	0.045	2.08911e-146	GSC	CU459012.1
si:ch211-245h14.1	5.2132e-146	0.183697	0.226	0.045	1.09733e-141	GSC	si:ch211-245h14.1
pqlc3	4.91187e-140	0.176607	0.224	0.045	1.0339e-135	GSC	pqlc3
kctd12.1	6.32382e-139	0.176608	0.221	0.045	1.3311e-134	GSC	kctd12.1
ephb3a	4.22711e-125	0.166871	0.212	0.045	8.89764e-121	GSC	ephb3a
ppm1j	3.09028e-121	0.160281	0.208	0.045	6.50474e-117	GSC	ppm1j
tspan3b	2.28694e-120	0.164759	0.206	0.045	4.81378e-116	GSC	tspan3b
tmem38a	9.02867e-118	0.159532	0.204	0.045	1.90044e-113	GSC	tmem38a
raraa	1.00705e-78	0.125833	0.17	0.045	2.11974e-74	GSC	raraa
hsd17b3	2.05555e-77	0.126905	0.169	0.045	4.32672e-73	GSC	hsd17b3
sorbs2b	2.77169e-61	0.10042	0.153	0.045	5.83414e-57	GSC	sorbs2b
otofa	3.89143e-61	0.102943	0.154	0.045	8.19107e-57	GSC	otofa
prkcaa	2.52926e-59	0.102918	0.153	0.045	5.32384e-55	GSC	prkcaa
b3gnt7l	1.13815e-57	0.101208	0.15	0.045	2.3957e-53	GSC	b3gnt7l
dars2	6.36873e-57	0.101842	0.15	0.045	1.34055e-52	GSC	dars2
nppb	1.27283e-286	0.345848	0.32	0.045	2.67919e-282	meio	nppb
hfm1	1.25675e-138	0.208376	0.22	0.045	2.64534e-134	meio	hfm1
fndc4b	4.8172e-64	0.123657	0.156	0.045	1.01397e-59	meio	fndc4b
si:ch211-251f6.6	1.58812e-61	0.14281	0.194	0.045	3.34283e-57	early_oo_2	si:ch211-251f6.6
sftpbb	5.85871e-42	0.111237	0.164	0.045	1.2332e-37	early_oo_2	sftpbb
si:ch1073-303d10.1	4.31014e-38	0.106419	0.158	0.045	9.07241e-34	early_oo_2	si:ch1073-303d10.1
phldb2b	1.38371e-33	0.101672	0.149	0.045	2.91257e-29	early_oo_2	phldb2b
ccm2l	4.83809e-26	0.163848	0.136	0.045	1.01837e-21	early_oo_2	ccm2l
shisa2a	0	0.641787	0.599	0.045	0	early_oo_3	shisa2a
snai3	0	0.492469	0.54	0.045	0	early_oo_3	snai3
foxh11	0	0.35317	0.422	0.045	0	early_oo_3	foxh1
itgb6	2.67742e-192	0.275255	0.287	0.045	5.63571e-188	early_oo_3	itgb6
nudt4a	2.56466e-117	0.168092	0.227	0.045	5.39836e-113	early_oo_3	nudt4a
BX901883.31	7.75205e-108	0.161181	0.219	0.045	1.63173e-103	early_oo_3	BX901883.3
zbtb3	6.08542e-101	0.15344	0.214	0.045	1.28092e-96	early_oo_3	zbtb3
socs91	4.33823e-77	0.134409	0.189	0.045	9.13155e-73	early_oo_3	socs9
myom2a	5.72628e-60	0.123119	0.168	0.045	1.20532e-55	early_oo_3	myom2a
zdhhc21	8.60202e-60	0.113713	0.17	0.045	1.81064e-55	early_oo_3	zdhhc21
zgc:92275	0	0.397146	0.438	0.046	0	GSC	zgc:92275
ppap2d	0	0.340112	0.393	0.046	0	GSC	ppap2d
ptpreb	0	0.301268	0.344	0.046	0	GSC	ptpreb
si:dkey-19b23.7	5.72675e-182	0.213545	0.257	0.046	1.20542e-177	GSC	si:dkey-19b23.7
cbln4	1.15409e-168	0.189433	0.248	0.046	2.42925e-164	GSC	cbln4
cacna1ab	8.08233e-131	0.168235	0.218	0.046	1.70125e-126	GSC	cacna1ab
si:ch1073-358c10.1	5.26103e-129	0.163273	0.217	0.046	1.10739e-124	GSC	si:ch1073-358c10.1
csnk1e	8.09659e-113	0.158722	0.204	0.046	1.70425e-108	GSC	csnk1e
dnah5l	1.52891e-87	0.141916	0.182	0.046	3.21819e-83	GSC	dnah5l
inpp4aa	2.03734e-85	0.128286	0.18	0.046	4.28841e-81	GSC	inpp4aa
rgs12b	2.49274e-82	0.128418	0.176	0.046	5.24696e-78	GSC	rgs12b
zfp36l1b	2.35725e-78	0.120293	0.173	0.046	4.96177e-74	GSC	zfp36l1b
BX005085.4	1.55837e-68	0.115332	0.163	0.046	3.28022e-64	GSC	BX005085.4
nphp3	4.78866e-58	0.103296	0.152	0.046	1.00796e-53	GSC	nphp3
WSCD1	3.53269e-56	0.104925	0.15	0.046	7.43597e-52	GSC	WSCD1
igsf21a	1.4534e-53	0.100129	0.147	0.046	3.05925e-49	GSC	igsf21a
xdh	6.1136e-83	0.125523	0.167	0.046	1.28685e-78	trans_amp	xdh
myrip	1.66622e-201	0.292848	0.279	0.046	3.50724e-197	post_meio	myrip
pimr110	6.4105e-160	0.223114	0.251	0.046	1.34935e-155	post_meio	pimr110
CABZ01039859.1	1.48434e-38	0.110243	0.147	0.046	3.1244e-34	early_oo	CABZ01039859.1
esr2a	1.89287e-99	0.189668	0.241	0.046	3.98431e-95	early_oo_2	esr2a
ogal	2.66691e-55	0.128494	0.187	0.046	5.61357e-51	early_oo_2	ogal
si:ch211-195b11.3	6.27165e-41	0.118217	0.164	0.046	1.32012e-36	early_oo_2	si:ch211-195b11.3
ssbp3a1	2.43102e-150	0.193643	0.259	0.046	5.11706e-146	early_oo_3	ssbp3a
ctdnep1b1	1.46014e-140	0.190751	0.252	0.046	3.07345e-136	early_oo_3	ctdnep1b
rnf11b	4.68788e-127	0.177995	0.241	0.046	9.86751e-123	early_oo_3	rnf11b
her111	6.0447e-121	0.184518	0.234	0.046	1.27235e-116	early_oo_3	her11
si:dkey-183n20.15	8.59941e-98	0.155435	0.213	0.046	1.81009e-93	early_oo_3	si:dkey-183n20.15
pcyt1aa	2.64395e-57	0.112921	0.168	0.046	5.56524e-53	early_oo_3	pcyt1aa
cln6a	5.29826e-49	0.101343	0.159	0.046	1.11523e-44	early_oo_3	cln6a
FP236157.21	8.19418e-40	0.120936	0.144	0.046	1.72479e-35	early_oo_3	FP236157.2
hcls1	0	0.392052	0.455	0.047	0	GSC	hcls1
zgc:85722	4.35086e-265	0.25488	0.315	0.047	9.15812e-261	GSC	zgc:85722
rundc3ab	1.94427e-230	0.242085	0.291	0.047	4.0925e-226	GSC	rundc3ab
si:dkey-280e21.3	1.05166e-227	0.244628	0.292	0.047	2.21364e-223	GSC	si:dkey-280e21.3
hnrnpul1l	9.86341e-137	0.181686	0.225	0.047	2.07615e-132	GSC	hnrnpul1l
si:dkeyp-72e1.6	1.32673e-134	0.171907	0.223	0.047	2.79264e-130	GSC	si:dkeyp-72e1.6
zgc:162144	2.33813e-132	0.180036	0.221	0.047	4.92153e-128	GSC	zgc:162144
robo3	7.44095e-124	0.160747	0.214	0.047	1.56625e-119	GSC	robo3
mosmob	3.55078e-113	0.156065	0.206	0.047	7.47405e-109	GSC	mosmob
si:ch211-189k9.2	5.68099e-102	0.149908	0.195	0.047	1.19579e-97	GSC	si:ch211-189k9.2
rnf32	1.43329e-92	0.137179	0.189	0.047	3.01693e-88	GSC	rnf32
gnsa	2.53457e-81	0.128756	0.178	0.047	5.33502e-77	GSC	gnsa
mto1	7.32034e-81	0.129095	0.176	0.047	1.54086e-76	GSC	mto1
txnipa	8.70266e-62	0.113967	0.158	0.047	1.83182e-57	GSC	txnipa
sh3gl3a	3.62585e-58	0.104651	0.154	0.047	7.63205e-54	GSC	sh3gl3a
noxred1	1.69925e-55	0.102019	0.152	0.047	3.57676e-51	GSC	noxred1
cadm4	9.44702e-55	0.102684	0.151	0.047	1.9885e-50	GSC	cadm4
cgnl1	1.75244e-54	0.102451	0.151	0.047	3.68872e-50	GSC	cgnl1
muc5.1	2.43873e-56	0.121077	0.152	0.047	5.13329e-52	meio	muc5.1
alpk2	7.02561e-50	0.111167	0.144	0.047	1.47882e-45	meio	alpk2
parvab	7.30574e-40	0.10023	0.132	0.047	1.53779e-35	meio	parvab
atp6v1f	7.76451e-69	0.148871	0.208	0.047	1.63435e-64	early_oo_2	atp6v1f
BX957362.1	6.5702e-54	0.132725	0.187	0.047	1.38296e-49	early_oo_2	BX957362.1
wnt8a.1	1.51263e-44	0.116552	0.172	0.047	3.18394e-40	early_oo_2	wnt8a.1
CU467646.51	0	0.786066	0.741	0.047	0	early_oo_3	CU467646.5
r3hdm41	0	0.416814	0.492	0.047	0	early_oo_3	r3hdm4
rnf261	0	0.378623	0.462	0.047	0	early_oo_3	rnf26
ptges1	0	0.343526	0.389	0.047	0	early_oo_3	ptges
si:dkeyp-34c12.1	2.87767e-263	0.283799	0.349	0.047	6.05722e-259	early_oo_3	si:dkeyp-34c12.1
llgl1	7.69545e-240	0.262663	0.331	0.047	1.61981e-235	early_oo_3	llgl1
si:ch73-252p3.1	1.83807e-223	0.297557	0.317	0.047	3.86896e-219	early_oo_3	si:ch73-252p3.1
dnase1l11	1.2601e-82	0.150967	0.2	0.047	2.65239e-78	early_oo_3	dnase1l1
zgc:1120381	1.02344e-75	0.132273	0.193	0.047	2.15425e-71	early_oo_3	zgc:112038
etv5b	2.1482e-69	0.134033	0.185	0.047	4.52175e-65	early_oo_3	etv5b
ppp1r15b	2.33895e-69	0.124518	0.185	0.047	4.92326e-65	early_oo_3	ppp1r15b
tsen541	1.53427e-52	0.112327	0.164	0.047	3.22949e-48	early_oo_3	tsen54
ero1a	1.81826e-39	0.103308	0.146	0.047	3.82725e-35	early_oo_3	ero1a
upf3a	3.49302e-189	0.210837	0.266	0.048	7.35245e-185	GSC	upf3a
cdh4	1.71319e-183	0.209397	0.262	0.048	3.60609e-179	GSC	cdh4
HACD4	6.31903e-167	0.202302	0.25	0.048	1.33009e-162	GSC	HACD4
si:ch73-160h15.3	3.88812e-161	0.192815	0.246	0.048	8.1841e-157	GSC	si:ch73-160h15.3
wdfy2	6.54228e-160	0.187283	0.245	0.048	1.37708e-155	GSC	wdfy2
slc1a1	2.42485e-129	0.174525	0.222	0.048	5.10407e-125	GSC	slc1a1
MBL2 (1 of many)	5.58379e-127	0.176605	0.22	0.048	1.17533e-122	GSC	MBL2 (1 of many)
nab1a	3.94519e-121	0.161284	0.214	0.048	8.30423e-117	GSC	nab1a
ttc12	9.17062e-116	0.160324	0.21	0.048	1.93032e-111	GSC	ttc12
tnfsf10	2.72364e-100	0.145845	0.197	0.048	5.73298e-96	GSC	tnfsf10
ift140	2.94851e-85	0.129249	0.183	0.048	6.20631e-81	GSC	ift140
slc22a21	5.49511e-79	0.12521	0.178	0.048	1.15667e-74	GSC	slc22a21
tesca	2.54807e-69	0.114876	0.168	0.048	5.36342e-65	GSC	tesca
guca1c	1.71699e-66	0.117078	0.165	0.048	3.61409e-62	GSC	guca1c
st5	5.17817e-64	0.106744	0.162	0.048	1.08995e-59	GSC	st5
dusp2	3.05346e-59	0.106032	0.158	0.048	6.42723e-55	GSC	dusp2
madd	5.18891e-51	0.100103	0.148	0.048	1.09221e-46	GSC	madd
foxg1a	1.31162e-96	0.162363	0.202	0.048	2.76082e-92	post_meio	foxg1a
sox14	1.75617e-52	0.113141	0.156	0.048	3.69656e-48	post_meio	sox14
orai1a	2.72617e-51	0.110394	0.156	0.048	5.73831e-47	post_meio	orai1a
FO704871.1	1.50536e-44	0.105271	0.146	0.048	3.16863e-40	post_meio	FO704871.1
zgc:112038	9.33144e-105	0.189061	0.253	0.048	1.96418e-100	early_oo_2	zgc:112038
BX000991.1	8.53514e-87	0.169373	0.231	0.048	1.79656e-82	early_oo_2	BX000991.1
cldn17	4.63232e-63	0.14645	0.202	0.048	9.75056e-59	early_oo_2	cldn17
zgc:1735441	0	0.911847	0.769	0.048	0	early_oo_3	zgc:173544
snorc1	0	0.742257	0.71	0.048	0	early_oo_3	snorc
eomesa1	0	0.528772	0.581	0.048	0	early_oo_3	eomesa
tpcn31	0	0.324597	0.39	0.048	0	early_oo_3	tpcn3
CU693368.1	2.32464e-210	0.250569	0.314	0.048	4.89314e-206	early_oo_3	CU693368.1
slc25a38a	1.87229e-205	0.261259	0.309	0.048	3.94098e-201	early_oo_3	slc25a38a
abhd6b1	8.02224e-176	0.224922	0.285	0.048	1.6886e-171	early_oo_3	abhd6b
fech	5.28181e-112	0.167074	0.23	0.048	1.11177e-107	early_oo_3	fech
mfsd6b	1.0988e-111	0.167456	0.231	0.048	2.31286e-107	early_oo_3	mfsd6b
wsb21	7.56703e-65	0.122485	0.182	0.048	1.59278e-60	early_oo_3	wsb2
mat2aa	1.36313e-62	0.12288	0.179	0.048	2.86924e-58	early_oo_3	mat2aa
si:dkey-258f14.21	1.77732e-58	0.1164	0.173	0.048	3.74108e-54	early_oo_3	si:dkey-258f14.2
esr2a1	1.83048e-48	0.102221	0.162	0.048	3.85297e-44	early_oo_3	esr2a
si:dkey-188i13.9	0	0.578187	0.568	0.049	0	GSC	si:dkey-188i13.9
jag2b	0	0.447264	0.488	0.049	0	GSC	jag2b
si:dkey-34d22.1	1.89686e-251	0.263332	0.31	0.049	3.9927e-247	GSC	si:dkey-34d22.1
tox	7.03241e-246	0.256686	0.308	0.049	1.48025e-241	GSC	tox
arl16	3.65803e-206	0.229639	0.28	0.049	7.6998e-202	GSC	arl16
oaz2b	9.07786e-138	0.173902	0.231	0.049	1.9108e-133	GSC	oaz2b
zgc:153426	1.58209e-97	0.147648	0.196	0.049	3.33014e-93	GSC	zgc:153426
slc38a2	2.4426e-97	0.143382	0.198	0.049	5.14143e-93	GSC	slc38a2
dop1a	2.50736e-90	0.142012	0.191	0.049	5.27774e-86	GSC	dop1a
si:ch73-311h14.2	1.44111e-84	0.134619	0.185	0.049	3.0334e-80	GSC	si:ch73-311h14.2
cux1a	1.15434e-78	0.124092	0.18	0.049	2.42977e-74	GSC	cux1a
phlda3	3.98261e-78	0.140254	0.179	0.049	8.383e-74	GSC	phlda3
gsk3b	1.67763e-77	0.125241	0.179	0.049	3.53124e-73	GSC	gsk3b
col4a4	6.14796e-68	0.116965	0.169	0.049	1.29408e-63	GSC	col4a4
b3glctb	2.41283e-67	0.120502	0.167	0.049	5.07876e-63	GSC	b3glctb
chst1	3.19318e-64	0.108256	0.166	0.049	6.72132e-60	GSC	chst1
zgc:73226	7.68141e-54	0.107725	0.152	0.049	1.61686e-49	GSC	zgc:73226
znf1015	5.74811e-51	0.100122	0.15	0.049	1.20992e-46	GSC	znf1015
fth1b1	7.95151e-96	0.13923	0.184	0.049	1.67371e-91	trans_amp	fth1b
ccdc73	9.29803e-136	0.206424	0.227	0.049	1.95714e-131	meio	ccdc73
tnip2	3.38099e-125	0.212812	0.218	0.049	7.11665e-121	meio	tnip2
dnah5l1	5.50347e-64	0.145369	0.163	0.049	1.15843e-59	meio	dnah5l
nav3	2.44111e-243	0.308196	0.318	0.049	5.13829e-239	post_meio	nav3
stx16	5.07909e-67	0.124408	0.174	0.049	1.0691e-62	post_meio	stx16
rorcb	1.60615e-57	0.113904	0.165	0.049	3.38078e-53	post_meio	rorcb
apoeb	5.83364e-40	0.10362	0.142	0.049	1.22792e-35	post_meio	apoeb
skor1b	7.19647e-53	0.151867	0.173	0.049	1.51478e-48	early_oo	skor1b
si:dkey-258f14.2	8.00897e-67	0.151565	0.209	0.049	1.68581e-62	early_oo_2	si:dkey-258f14.2
FP236157.2	4.35004e-26	0.100086	0.143	0.049	9.1564e-22	early_oo_2	FP236157.2
styxl11	0	0.389259	0.465	0.049	0	early_oo_3	styxl1
slc26a111	2.93672e-128	0.178049	0.249	0.049	6.1815e-124	early_oo_3	slc26a11
irf2bpl	2.2264e-80	0.140386	0.201	0.049	4.68634e-76	early_oo_3	irf2bpl
foxm1	1.1321e-47	0.103132	0.163	0.049	2.38296e-43	early_oo_3	foxm1
tmem246	1.22813e-42	0.102951	0.156	0.049	2.58509e-38	early_oo_3	tmem246
ccm2l2	8.69841e-14	0.148854	0.145	0.049	1.83093e-09	early_oo4	ccm2l
si:ch211-209j12.1	2.57872e-225	0.259032	0.297	0.05	5.42794e-221	GSC	si:ch211-209j12.1
sfxn5b	4.95679e-223	0.240093	0.295	0.05	1.04336e-218	GSC	sfxn5b
rspo1	4.84964e-217	0.239176	0.291	0.05	1.0208e-212	GSC	rspo1
si:dkey-83m22.7	1.05529e-203	0.239767	0.281	0.05	2.22128e-199	GSC	si:dkey-83m22.7
cpt1aa	2.59854e-171	0.197243	0.26	0.05	5.46966e-167	GSC	cpt1aa
zgc:113518	4.6241e-143	0.183121	0.238	0.05	9.73326e-139	GSC	zgc:113518
cbx7b	8.07314e-140	0.188989	0.234	0.05	1.69931e-135	GSC	cbx7b
mob2b	1.15816e-138	0.181585	0.234	0.05	2.43782e-134	GSC	mob2b
ubxn10	4.54286e-136	0.172555	0.233	0.05	9.56226e-132	GSC	ubxn10
acbd4	8.71132e-124	0.165954	0.221	0.05	1.83365e-119	GSC	acbd4
plpp1a	1.87565e-115	0.156231	0.215	0.05	3.94806e-111	GSC	plpp1a
FP102786.1	6.25303e-104	0.169105	0.203	0.05	1.3162e-99	GSC	FP102786.1
afap1l2	5.30569e-94	0.144263	0.197	0.05	1.11679e-89	GSC	afap1l2
slc16a10	5.96316e-92	0.138421	0.193	0.05	1.25519e-87	GSC	slc16a10
desma	6.85179e-92	0.140905	0.193	0.05	1.44223e-87	GSC	desma
si:dkey-172h23.2	1.32469e-91	0.140698	0.194	0.05	2.78834e-87	GSC	si:dkey-172h23.2
unc119.2	1.42078e-85	0.135784	0.188	0.05	2.9906e-81	GSC	unc119.2
marcksl1a	5.17545e-85	0.13933	0.187	0.05	1.08938e-80	GSC	marcksl1a
coro2a	5.76529e-77	0.125422	0.18	0.05	1.21354e-72	GSC	coro2a
slc27a1b.1	2.9842e-70	0.116135	0.172	0.05	6.28144e-66	GSC	slc27a1b.1
kirrel1a	3.39965e-67	0.11875	0.17	0.05	7.15592e-63	GSC	kirrel1a
cyth1b	2.0719e-63	0.109398	0.167	0.05	4.36115e-59	GSC	cyth1b
neurod2	1.07903e-57	0.10522	0.159	0.05	2.27125e-53	GSC	neurod2
kcng4a	1.77611e-56	0.106522	0.158	0.05	3.73853e-52	GSC	kcng4a
zgc:173726	1.37873e-55	0.101834	0.158	0.05	2.90208e-51	GSC	zgc:173726
zgc:153405	2.16529e-95	0.201457	0.184	0.05	4.55772e-91	trans_amp	zgc:153405
abhd2b	1.50603e-296	0.371553	0.338	0.05	3.17005e-292	meio	abhd2b
lenep	4.59064e-82	0.144967	0.184	0.05	9.66285e-78	meio	lenep
si:ch1073-174d20.2	1.78784e-46	0.106379	0.153	0.05	3.76322e-42	post_meio	si:ch1073-174d20.2
tnfaip8l1	5.7648e-45	0.101098	0.151	0.05	1.21343e-40	post_meio	tnfaip8l1
gad2	1.86449e-132	0.23797	0.287	0.05	3.92457e-128	early_oo_2	gad2
zgc:171220	1.49656e-112	0.208013	0.267	0.05	3.15011e-108	early_oo_2	zgc:171220
si:ch211-225b7.5	8.95275e-57	0.140767	0.197	0.05	1.88446e-52	early_oo_2	si:ch211-225b7.5
BX571780.1	6.86672e-55	0.138059	0.197	0.05	1.44538e-50	early_oo_2	BX571780.1
tsen54	4.91078e-36	0.111707	0.165	0.05	1.03367e-31	early_oo_2	tsen54
mfsd2ab	1.20763e-242	0.27316	0.344	0.05	2.54193e-238	early_oo_3	mfsd2ab
acap3b1	6.43037e-242	0.27046	0.342	0.05	1.35353e-237	early_oo_3	acap3b
atxn7l31	4.08887e-158	0.207614	0.277	0.05	8.60666e-154	early_oo_3	atxn7l3
kank1b1	5.40719e-146	0.198836	0.268	0.05	1.13816e-141	early_oo_3	kank1b
znf668	5.20606e-90	0.153565	0.213	0.05	1.09582e-85	early_oo_3	znf668
abhd131	8.54987e-87	0.147801	0.211	0.05	1.79966e-82	early_oo_3	abhd13
zgc:103438	6.01103e-80	0.143498	0.203	0.05	1.26526e-75	early_oo_3	zgc:103438
rapgef1b	2.03458e-77	0.134941	0.201	0.05	4.28258e-73	early_oo_3	rapgef1b
agfg1a	1.06689e-50	0.110094	0.168	0.05	2.2457e-46	early_oo_3	agfg1a
cyp26a11	4.5736e-64	0.432695	0.277	0.05	9.62696e-60	early_oo4	cyp26a1
wdr54	0	0.352324	0.405	0.051	0	GSC	wdr54
ndrg2	2.56519e-247	0.263399	0.315	0.051	5.39947e-243	GSC	ndrg2
serp2	1.68814e-192	0.220222	0.277	0.051	3.55337e-188	GSC	serp2
impdh1b	5.94971e-111	0.162079	0.212	0.051	1.25235e-106	GSC	impdh1b
dcst2	1.17653e-82	0.133476	0.187	0.051	2.47647e-78	GSC	dcst2
ghdc	1.81298e-79	0.129997	0.184	0.051	3.81614e-75	GSC	ghdc
si:ch211-120e1.7	1.60799e-75	0.126232	0.181	0.051	3.38466e-71	GSC	si:ch211-120e1.7
ccdc88c	2.20949e-74	0.121626	0.18	0.051	4.65076e-70	GSC	ccdc88c
gch2	7.24795e-73	0.118634	0.178	0.051	1.52562e-68	GSC	gch2
zgc:101559	3.44173e-67	0.118408	0.171	0.051	7.2445e-63	GSC	zgc:101559
cetn2	3.41778e-64	0.113925	0.169	0.051	7.19408e-60	GSC	cetn2
ascl1b.1	9.52145e-63	0.115752	0.168	0.051	2.00417e-58	GSC	ascl1b.1
kat7a	1.69552e-62	0.115799	0.167	0.051	3.5689e-58	GSC	kat7a
meig1	1.72044e-61	0.112342	0.166	0.051	3.62135e-57	GSC	meig1
kcnv2b	6.6871e-57	0.102599	0.162	0.051	1.40757e-52	GSC	kcnv2b
fbxo36b	1.35768e-54	0.12367	0.157	0.051	2.85778e-50	meio	fbxo36b
BX465844.11	8.39579e-79	0.159081	0.191	0.051	1.76723e-74	post_meio	BX465844.1
gbx1	1.6584e-61	0.121695	0.173	0.051	3.49076e-57	post_meio	gbx1
BX901962.2	1.93763e-88	0.182042	0.241	0.051	4.07851e-84	early_oo_2	BX901962.2
BX901883.3	3.1363e-62	0.149276	0.208	0.051	6.6016e-58	early_oo_2	BX901883.3
gart	8.10078e-34	0.104277	0.162	0.051	1.70513e-29	early_oo_2	gart
tecrl2b1	0	0.322169	0.405	0.051	0	early_oo_3	tecrl2b
abhd17aa1	0	0.316959	0.4	0.051	0	early_oo_3	abhd17aa
acvr1ba	3.53853e-279	0.293516	0.372	0.051	7.44824e-275	early_oo_3	acvr1ba
gdap21	1.28516e-171	0.221173	0.29	0.051	2.70514e-167	early_oo_3	gdap2
orai1b	5.64061e-118	0.175514	0.243	0.051	1.18729e-113	early_oo_3	orai1b
slc29a2	1.29619e-72	0.139152	0.197	0.051	2.72836e-68	early_oo_3	slc29a2
foxq1b	2.66806e-61	0.132182	0.184	0.051	5.61601e-57	early_oo_3	foxq1b
gbgt1l11	3.41174e-23	0.147808	0.183	0.051	7.18138e-19	early_oo4	gbgt1l1
si:ch73-90k17.11	3.41932e-15	0.131896	0.156	0.051	7.19733e-11	early_oo4	si:ch73-90k17.1
arvcfb	2.6171e-215	0.243835	0.295	0.052	5.50874e-211	GSC	arvcfb
nbr1b	1.26829e-183	0.217053	0.273	0.052	2.66963e-179	GSC	nbr1b
myo5b	1.92556e-170	0.202424	0.263	0.052	4.05312e-166	GSC	myo5b
wdr37	2.09782e-140	0.188949	0.239	0.052	4.41569e-136	GSC	wdr37
ddit3	6.70354e-140	0.184121	0.24	0.052	1.41103e-135	GSC	ddit3
CR855379.2	1.49417e-122	0.167247	0.225	0.052	3.14508e-118	GSC	CR855379.2
sap130a	2.13507e-113	0.166187	0.218	0.052	4.4941e-109	GSC	sap130a
ywhag1	1.61182e-105	0.151522	0.21	0.052	3.39272e-101	GSC	ywhag1
bahcc1b	2.729e-102	0.149347	0.208	0.052	5.74427e-98	GSC	bahcc1b
fth1b	2.79341e-102	0.153589	0.207	0.052	5.87985e-98	GSC	fth1b
jakmip1	7.3306e-99	0.147366	0.205	0.052	1.54302e-94	GSC	jakmip1
ehbp1l1b	6.2414e-64	0.113304	0.17	0.052	1.31375e-59	GSC	ehbp1l1b
tnrc18	6.51519e-57	0.109472	0.163	0.052	1.37138e-52	GSC	tnrc18
btr12	1.68015e-51	0.101507	0.156	0.052	3.53655e-47	GSC	btr12
CU929259.1	2.65539e-48	0.100181	0.152	0.052	5.58932e-44	GSC	CU929259.1
BX465844.1	1.33233e-56	0.124526	0.161	0.052	2.80443e-52	meio	BX465844.1
CR388184.1	0	0.555791	0.475	0.052	0	post_meio	CR388184.1
sinhcaf	5.14861e-114	0.191472	0.226	0.052	1.08373e-109	post_meio	sinhcaf
kcnj3b	2.58289e-63	0.132772	0.177	0.052	5.43672e-59	post_meio	kcnj3b
srpx	4.4851e-117	0.243069	0.275	0.052	9.44068e-113	early_oo_2	srpx
trim35-27	3.31988e-36	0.104538	0.169	0.052	6.98801e-32	early_oo_2	trim35-27
socs9	1.66497e-35	0.106442	0.166	0.052	3.5046e-31	early_oo_2	socs9
slc2a81	9.98464e-274	0.291354	0.373	0.052	2.10167e-269	early_oo_3	slc2a8
rftn21	5.71109e-190	0.275116	0.306	0.052	1.20213e-185	early_oo_3	rftn2
SAMD81	1.04914e-158	0.212081	0.283	0.052	2.20834e-154	early_oo_3	SAMD8
dok61	1.15137e-153	0.206692	0.279	0.052	2.42352e-149	early_oo_3	dok6
si:ch73-352p4.5	1.65941e-116	0.180121	0.245	0.052	3.49289e-112	early_oo_3	si:ch73-352p4.5
zgc:1712201	6.02226e-58	0.116147	0.182	0.052	1.26763e-53	early_oo_3	zgc:171220
klf12a1	3.68988e-53	0.11404	0.176	0.052	7.76683e-49	early_oo_3	klf12a
aspg	1.5819e-42	0.100245	0.162	0.052	3.32973e-38	early_oo_3	aspg
nrg2a1	1.24454e-13	0.111485	0.152	0.052	2.61963e-09	early_oo4	nrg2a
lin7b	1.07011e-176	0.211762	0.271	0.053	2.25248e-172	GSC	lin7b
hbl4	1.1226e-164	0.205308	0.262	0.053	2.36297e-160	GSC	hbl4
arap1a	3.19873e-143	0.184949	0.244	0.053	6.73301e-139	GSC	arap1a
nck2b	1.1558e-138	0.178467	0.24	0.053	2.43284e-134	GSC	nck2b
adcyap1a	7.76744e-121	0.182374	0.224	0.053	1.63497e-116	GSC	adcyap1a
btbd6b	1.36068e-85	0.132048	0.195	0.053	2.8641e-81	GSC	btbd6b
faima	2.03945e-82	0.138461	0.19	0.053	4.29285e-78	GSC	faima
ubtd2	5.63071e-77	0.130861	0.185	0.053	1.18521e-72	GSC	ubtd2
si:ch211-203d1.3	8.43926e-72	0.124001	0.181	0.053	1.77638e-67	GSC	si:ch211-203d1.3
chpt1	1.01796e-63	0.116852	0.172	0.053	2.1427e-59	GSC	chpt1
cfap299	4.66253e-58	0.113328	0.167	0.053	9.81415e-54	GSC	cfap299
ptpn18	3.77869e-41	0.107737	0.144	0.053	7.95376e-37	meio	ptpn18
guca1b	6.84936e-228	0.32168	0.385	0.053	1.44172e-223	early_oo_2	guca1b
slc30a6	5.05124e-119	0.211108	0.283	0.053	1.06324e-114	early_oo_2	slc30a6
her11	1.34818e-74	0.16433	0.228	0.053	2.83779e-70	early_oo_2	her11
si:ch73-71d17.2	2.59653e-55	0.138711	0.201	0.053	5.46544e-51	early_oo_2	si:ch73-71d17.2
wsb2	1.9756e-43	0.1221	0.182	0.053	4.15844e-39	early_oo_2	wsb2
susd4	2.4196e-38	0.114448	0.175	0.053	5.09302e-34	early_oo_2	susd4
gbgt1l4	0	0.974764	0.735	0.053	0	early_oo_3	gbgt1l4
si:ch211-157c3.41	0	0.901281	0.77	0.053	0	early_oo_3	si:ch211-157c3.4
dipk2aa	0	0.329932	0.412	0.053	0	early_oo_3	dipk2aa
nkiras11	1.06645e-262	0.286324	0.366	0.053	2.24477e-258	early_oo_3	nkiras1
csrp1a1	2.4561e-230	0.280544	0.343	0.053	5.16985e-226	early_oo_3	csrp1a
CR790377.11	5.20422e-213	0.271379	0.328	0.053	1.09544e-208	early_oo_3	CR790377.1
mfsd12a	3.59891e-118	0.187697	0.247	0.053	7.57535e-114	early_oo_3	mfsd12a
zgc:1368581	6.95055e-101	0.165566	0.232	0.053	1.46302e-96	early_oo_3	zgc:136858
plekhm2	2.18446e-83	0.145842	0.214	0.053	4.59807e-79	early_oo_3	plekhm2
ccn1l11	1.45763e-56	0.130873	0.181	0.053	3.06817e-52	early_oo_3	ccn1l1
her71	1.13673e-30	0.30087	0.208	0.053	2.3927e-26	early_oo4	her7
CU984600.2	6.1025e-235	0.259054	0.314	0.054	1.28452e-230	GSC	CU984600.2
klf7b	1.78303e-201	0.227945	0.291	0.054	3.75309e-197	GSC	klf7b
mhc1zba	1.77462e-183	0.22578	0.278	0.054	3.7354e-179	GSC	mhc1zba
znf1005	2.96865e-140	0.181756	0.245	0.054	6.24871e-136	GSC	znf1005
pnocb	1.21843e-125	0.169334	0.231	0.054	2.56467e-121	GSC	pnocb
ccdc149a	8.10833e-107	0.157172	0.215	0.054	1.70672e-102	GSC	ccdc149a
rxrgb	8.62582e-99	0.146775	0.208	0.054	1.81565e-94	GSC	rxrgb
tmem88a	1.55222e-88	0.136512	0.199	0.054	3.26727e-84	GSC	tmem88a
sprn	8.31888e-75	0.128454	0.185	0.054	1.75104e-70	GSC	sprn
homezb	1.09363e-69	0.124263	0.18	0.054	2.30198e-65	GSC	homezb
ssx2ipb	4.63774e-56	0.105955	0.166	0.054	9.76198e-52	GSC	ssx2ipb
si:ch211-161h7.8	5.52402e-71	0.119798	0.17	0.054	1.16275e-66	trans_amp	si:ch211-161h7.8
MCMDC2	0	0.390866	0.368	0.054	0	meio	MCMDC2
foxn4	2.61571e-96	0.165123	0.205	0.054	5.50581e-92	meio	foxn4
brinp3b	6.11917e-46	0.103322	0.152	0.054	1.28802e-41	meio	brinp3b
celf2	1.88333e-86	0.153005	0.205	0.054	3.96422e-82	post_meio	celf2
sema4ab	3.78652e-62	0.126812	0.178	0.054	7.97024e-58	post_meio	sema4ab
gcn1	6.76182e-49	0.117939	0.163	0.054	1.42329e-44	post_meio	gcn1
nudt6	4.28836e-106	0.209249	0.27	0.054	9.02658e-102	early_oo_2	nudt6
rab42b	9.53714e-105	0.196386	0.27	0.054	2.00747e-100	early_oo_2	rab42b
ssbp3a	4.12589e-82	0.171793	0.241	0.054	8.68459e-78	early_oo_2	ssbp3a
abhd13	8.34196e-78	0.168833	0.235	0.054	1.7559e-73	early_oo_2	abhd13
hcfc2	6.50077e-37	0.113142	0.174	0.054	1.36835e-32	early_oo_2	hcfc2
tspan37	1.66058e-36	0.113689	0.174	0.054	3.49535e-32	early_oo_2	tspan37
dnase1l1	1.10121e-34	0.108533	0.171	0.054	2.31794e-30	early_oo_2	dnase1l1
gpc1b1	0	0.537353	0.596	0.054	0	early_oo_3	gpc1b
cyp2x71	0	0.355908	0.436	0.054	0	early_oo_3	cyp2x7
ficd1	7.60347e-170	0.215211	0.298	0.054	1.60045e-165	early_oo_3	ficd
arl8bb1	6.54006e-168	0.222117	0.295	0.054	1.37662e-163	early_oo_3	arl8bb
mfsd6l	1.13124e-145	0.204798	0.276	0.054	2.38115e-141	early_oo_3	mfsd6l
tex21	3.93286e-126	0.183043	0.26	0.054	8.27827e-122	early_oo_3	tex2
htr5aa1	1.48848e-66	0.128672	0.196	0.054	3.1331e-62	early_oo_3	htr5aa
CABZ01070704.1	9.66741e-59	0.119354	0.188	0.054	2.03489e-54	early_oo_3	CABZ01070704.1
wdr47b	3.98525e-49	0.108876	0.173	0.054	8.38854e-45	early_oo_3	wdr47b
pvalb2	0	0.680432	0.635	0.055	0	GSC	pvalb2
fkbp1b	0	0.416841	0.448	0.055	0	GSC	fkbp1b
ptgis	3.77901e-224	0.246723	0.311	0.055	7.95443e-220	GSC	ptgis
si:dkey-40c23.2	1.28788e-195	0.227533	0.288	0.055	2.71085e-191	GSC	si:dkey-40c23.2
srbd1	8.01742e-154	0.192815	0.257	0.055	1.68759e-149	GSC	srbd1
tnpo1	1.42544e-149	0.189115	0.253	0.055	3.00042e-145	GSC	tnpo1
fgf12a	1.32505e-115	0.1646	0.227	0.055	2.78911e-111	GSC	fgf12a
esyt2a	3.85927e-102	0.150449	0.214	0.055	8.12338e-98	GSC	esyt2a
dok1b	7.79505e-89	0.13951	0.201	0.055	1.64078e-84	GSC	dok1b
nfia	1.25696e-88	0.146897	0.202	0.055	2.64577e-84	GSC	nfia
strbp	1.53056e-86	0.140226	0.2	0.055	3.22168e-82	GSC	strbp
tenm3	6.43598e-78	0.131544	0.191	0.055	1.35471e-73	GSC	tenm3
cyp2p10	7.03203e-75	0.126648	0.187	0.055	1.48017e-70	GSC	cyp2p10
g0s2	3.68636e-72	0.123229	0.185	0.055	7.75943e-68	GSC	g0s2
zgc:114174	5.82492e-53	0.105109	0.163	0.055	1.22609e-48	GSC	zgc:114174
cfap2991	9.50584e-46	0.112437	0.155	0.055	2.00089e-41	meio	cfap299
tmem178b	2.92875e-128	0.210363	0.246	0.055	6.16472e-124	post_meio	tmem178b
ccn1l1	3.77582e-60	0.169617	0.212	0.055	7.94772e-56	early_oo_2	ccn1l1
arhgap36	9.1436e-53	0.135767	0.202	0.055	1.92464e-48	early_oo_2	arhgap36
lgals1l1	1.53215e-41	0.128072	0.184	0.055	3.22503e-37	early_oo_2	lgals1l1
slc2a12	2.29995e-39	0.116935	0.181	0.055	4.84117e-35	early_oo_2	slc2a12
sgk2b	3.0372e-36	0.115513	0.175	0.055	6.39301e-32	early_oo_2	sgk2b
hoxc11a	7.47588e-34	0.113214	0.169	0.055	1.5736e-29	early_oo_2	hoxc11a
zgc:165539	0	1.11075	0.85	0.055	0	early_oo_3	zgc:165539
CU467646.71	0	1.10809	0.783	0.055	0	early_oo_3	CU467646.7
lrrc1	2.21403e-67	0.132463	0.199	0.055	4.66031e-63	early_oo_3	lrrc1
st6gal2b	5.04157e-63	0.124471	0.194	0.055	1.0612e-58	early_oo_3	st6gal2b
ano10b	5.40662e-52	0.114969	0.179	0.055	1.13804e-47	early_oo_3	ano10b
alkbh2	5.85942e-46	0.109603	0.17	0.055	1.23335e-41	early_oo_3	alkbh2
si:dkey-77f5.4	2.29502e-44	0.102437	0.169	0.055	4.83078e-40	early_oo_3	si:dkey-77f5.4
BX088688.31	4.33055e-21	0.143267	0.187	0.055	9.11537e-17	early_oo4	BX088688.3
sgpl1	5.99476e-12	0.107361	0.149	0.055	1.26184e-07	early_oo4	sgpl1
eef2l2	0	0.363725	0.426	0.056	0	GSC	eef2l2
zgc:194655	0	0.335762	0.392	0.056	0	GSC	zgc:194655
tbk1	3.5774e-255	0.269668	0.333	0.056	7.53007e-251	GSC	tbk1
rnd3a	2.20392e-206	0.239953	0.3	0.056	4.63903e-202	GSC	rnd3a
si:zfos-1056e6.1	4.515e-190	0.22456	0.286	0.056	9.50363e-186	GSC	si:zfos-1056e6.1
ryr3	2.67525e-181	0.225319	0.282	0.056	5.63114e-177	GSC	ryr3
zgc:101566	2.18723e-165	0.203417	0.267	0.056	4.6039e-161	GSC	zgc:101566
cspp1b	2.23317e-165	0.203127	0.27	0.056	4.7006e-161	GSC	cspp1b
kng1	6.57853e-117	0.179388	0.228	0.056	1.38471e-112	GSC	kng1
cabin1	1.94772e-116	0.16204	0.228	0.056	4.09976e-112	GSC	cabin1
arrb2b	1.1345e-112	0.162454	0.225	0.056	2.38801e-108	GSC	arrb2b
ccdc166	2.99624e-106	0.165364	0.221	0.056	6.30679e-102	GSC	ccdc166
parvb	1.68961e-104	0.157437	0.218	0.056	3.55645e-100	GSC	parvb
tmem56b	4.85714e-98	0.151418	0.212	0.056	1.02238e-93	GSC	tmem56b
pim2	7.12467e-95	0.148779	0.209	0.056	1.49967e-90	GSC	pim2
cremb	1.54115e-73	0.124444	0.189	0.056	3.24398e-69	GSC	cremb
zgc:101731	4.91728e-56	0.109892	0.169	0.056	1.03504e-51	GSC	zgc:101731
acsl1a	8.07399e-49	0.101579	0.159	0.056	1.69949e-44	GSC	acsl1a
axin2	1.47331e-59	0.127522	0.161	0.056	3.10118e-55	trans_amp	axin2
cremb1	4.1909e-74	0.154514	0.187	0.056	8.82142e-70	meio	cremb
tspan9b	6.25741e-132	0.201117	0.252	0.056	1.31712e-127	post_meio	tspan9b
esama	1.56378e-52	0.124959	0.171	0.056	3.29161e-48	post_meio	esama
CU457819.1	8.56364e-38	0.100824	0.153	0.056	1.80256e-33	post_meio	CU457819.1
slc26a11	1.23516e-76	0.170564	0.24	0.056	2.59988e-72	early_oo_2	slc26a11
gnsa1	8.77117e-55	0.13633	0.208	0.056	1.84624e-50	early_oo_2	gnsa
klf12a	5.15849e-39	0.111887	0.182	0.056	1.08581e-34	early_oo_2	klf12a
oclnb1	0	0.827349	0.782	0.056	0	early_oo_3	oclnb
si:ch211-157j23.3.1	0	0.785165	0.748	0.056	0	early_oo_3	si:ch211-157j23.3.1
spata181	0	0.671741	0.615	0.056	0	early_oo_3	spata18
mhc1zea1	0	0.457075	0.549	0.056	0	early_oo_3	mhc1zea
itgb5	2.93062e-292	0.330708	0.395	0.056	6.16866e-288	early_oo_3	itgb5
si:ch211-271e10.2	6.68756e-133	0.198554	0.27	0.056	1.40766e-128	early_oo_3	si:ch211-271e10.2
gpr157	3.28744e-91	0.156452	0.229	0.056	6.91974e-87	early_oo_3	gpr157
ch25hl1.11	7.6806e-82	0.146911	0.22	0.056	1.61669e-77	early_oo_3	ch25hl1.1
mkks1	1.65165e-73	0.139003	0.208	0.056	3.47657e-69	early_oo_3	mkks
stk38a	1.33129e-61	0.127079	0.194	0.056	2.80224e-57	early_oo_3	stk38a
ctss2.2	0	0.462478	0.498	0.057	0	GSC	ctss2.2
cst3	0	0.34176	0.401	0.057	0	GSC	cst3
maptb	2.77571e-262	0.272625	0.341	0.057	5.84258e-258	GSC	maptb
catip	1.85073e-250	0.269003	0.334	0.057	3.8956e-246	GSC	catip
zgc:112052	1.10863e-149	0.197459	0.259	0.057	2.33355e-145	GSC	zgc:112052
si:dkey-56m19.5	4.00508e-134	0.182221	0.246	0.057	8.4303e-130	GSC	si:dkey-56m19.5
n4bp2	2.68855e-131	0.184208	0.242	0.057	5.65913e-127	GSC	n4bp2
keap1b	4.73918e-101	0.154414	0.217	0.057	9.97549e-97	GSC	keap1b
efhc1	2.39737e-98	0.154995	0.214	0.057	5.04622e-94	GSC	efhc1
CR759843.2	2.84268e-92	0.145652	0.209	0.057	5.98357e-88	GSC	CR759843.2
mcamb	2.45222e-84	0.1375	0.202	0.057	5.16167e-80	GSC	mcamb
phactr2	9.10262e-84	0.133103	0.201	0.057	1.91601e-79	GSC	phactr2
kmt2cb	4.86676e-75	0.132301	0.191	0.057	1.0244e-70	GSC	kmt2cb
oacyl	3.77933e-73	0.126262	0.189	0.057	7.9551e-69	GSC	oacyl
sox4a.1	4.85546e-73	0.125652	0.191	0.057	1.02203e-68	GSC	sox4a.1
ralba	1.82322e-70	0.122824	0.187	0.057	3.8377e-66	GSC	ralba
si:ch211-196g2.4	1.75253e-63	0.111065	0.18	0.057	3.68891e-59	GSC	si:ch211-196g2.4
slc25a15b	2.709e-57	0.109375	0.172	0.057	5.70218e-53	GSC	slc25a15b
cog6	3.01587e-57	0.112821	0.171	0.057	6.34811e-53	GSC	cog6
dnaaf4	3.34923e-56	0.104404	0.171	0.057	7.0498e-52	GSC	dnaaf4
dipk1aa	3.4451e-56	0.108958	0.17	0.057	7.25159e-52	GSC	dipk1aa
si:cabz01054396.2	1.51388e-54	0.109034	0.169	0.057	3.18656e-50	GSC	si:cabz01054396.2
wdr45	1.56327e-47	0.101722	0.159	0.057	3.29053e-43	GSC	wdr45
grk4	1.80892e-68	0.120222	0.173	0.057	3.8076e-64	trans_amp	grk4
si:ch211-222n4.2	2.25176e-112	0.197628	0.225	0.057	4.73972e-108	meio	si:ch211-222n4.2
pvalb7	8.31376e-112	0.206128	0.224	0.057	1.74996e-107	meio	pvalb7
dnah7	7.13588e-56	0.130135	0.168	0.057	1.50203e-51	meio	dnah7
ar	1.84518e-44	0.113171	0.155	0.057	3.88392e-40	meio	ar
MPP4 (1 of many).1	0	0.560158	0.489	0.057	0	post_meio	MPP4 (1 of many).1
sox4a.11	7.05694e-91	0.182499	0.216	0.057	1.48542e-86	post_meio	sox4a.1
acap3b	4.54147e-205	0.294347	0.377	0.057	9.55934e-201	early_oo_2	acap3b
atxn7l3	7.46695e-110	0.21351	0.281	0.057	1.57172e-105	early_oo_2	atxn7l3
htr5aa	2.1135e-61	0.143957	0.22	0.057	4.4487e-57	early_oo_2	htr5aa
sik2a	2.1923e-38	0.122178	0.182	0.057	4.61458e-34	early_oo_2	sik2a
FP236476.1	5.05978e-37	0.109823	0.179	0.057	1.06503e-32	early_oo_2	FP236476.1
postna1	0	0.752735	0.654	0.057	0	early_oo_3	postna
si:ch211-198m1.1	0	0.50215	0.556	0.057	0	early_oo_3	si:ch211-198m1.1
parpbp1	0	0.465614	0.541	0.057	0	early_oo_3	parpbp
si:dkeyp-75h12.2	1.00286e-293	0.330626	0.401	0.057	2.11092e-289	early_oo_3	si:dkeyp-75h12.2
zdhhc3a1	2.2971e-228	0.270484	0.353	0.057	4.83517e-224	early_oo_3	zdhhc3a
im:7141269	2.42952e-166	0.222953	0.302	0.057	5.1139e-162	early_oo_3	im:7141269
arl4cb1	9.16406e-149	0.207475	0.288	0.057	1.92894e-144	early_oo_3	arl4cb
si:ch211-244b2.3	1.18235e-88	0.176043	0.228	0.057	2.48874e-84	early_oo_3	si:ch211-244b2.3
pigs	3.18918e-86	0.158316	0.225	0.057	6.71291e-82	early_oo_3	pigs
tm7sf3	1.61178e-70	0.13425	0.208	0.057	3.39264e-66	early_oo_3	tm7sf3
znrd11	9.4311e-65	0.127544	0.2	0.057	1.98515e-60	early_oo_3	znrd1
pip5k1bb1	7.22941e-41	0.100137	0.168	0.057	1.52172e-36	early_oo_3	pip5k1bb
azin1a	2.12554e-40	0.101751	0.167	0.057	4.47404e-36	early_oo_3	azin1a
plch2a1	1.71302e-17	0.126756	0.176	0.057	3.60573e-13	early_oo4	plch2a
srgap2	0	0.359826	0.417	0.058	0	GSC	srgap2
si:ch211-281l24.3	0	0.309897	0.383	0.058	0	GSC	si:ch211-281l24.3
pvalb3	1.28081e-198	0.235042	0.297	0.058	2.69598e-194	GSC	pvalb3
wipi1	3.16092e-66	0.118052	0.184	0.058	6.65342e-62	GSC	wipi1
phf2	2.61779e-59	0.117633	0.166	0.058	5.51018e-55	trans_amp	phf2
si:dkey-1h6.8	0	0.391294	0.376	0.058	0	meio	si:dkey-1h6.8
ak7b1	2.01544e-129	0.209829	0.242	0.058	4.24231e-125	meio	ak7b
myoz1b	3.42215e-40	0.108068	0.151	0.058	7.20328e-36	meio	myoz1b
ttc121	6.37143e-36	0.106894	0.146	0.058	1.34112e-31	meio	ttc12
lama51	9.42712e-156	0.244391	0.276	0.058	1.98431e-151	post_meio	lama5
tor4aa	3.54722e-95	0.170567	0.223	0.058	7.46653e-91	post_meio	tor4aa
CR385053.3	2.23491e-56	0.119989	0.181	0.058	4.70427e-52	post_meio	CR385053.3
abhd6b	3.42883e-78	0.174929	0.247	0.058	7.21734e-74	early_oo_2	abhd6b
tpst1	1.95839e-60	0.156413	0.22	0.058	4.12222e-56	early_oo_2	tpst1
zbtb22b	1.67656e-45	0.125043	0.197	0.058	3.52899e-41	early_oo_2	zbtb22b
si:ch211-134m17.9	1.90229e-35	0.112434	0.178	0.058	4.00414e-31	early_oo_2	si:ch211-134m17.9
tcf151	7.70141e-19	0.112181	0.142	0.058	1.62107e-14	early_oo_2	tcf15
si:dkeyp-46h3.6	0	1.39446	0.86	0.058	0	early_oo_3	si:dkeyp-46h3.6
afap1l1a	6.27055e-199	0.250783	0.332	0.058	1.31989e-194	early_oo_3	afap1l1a
si:dkeyp-6a3.11	6.13154e-188	0.248187	0.323	0.058	1.29063e-183	early_oo_3	si:dkeyp-6a3.1
grnb1	2.20731e-187	0.240848	0.322	0.058	4.64616e-183	early_oo_3	grnb
ube2r2	4.04634e-153	0.209512	0.293	0.058	8.51714e-149	early_oo_3	ube2r2
guca1b1	2.85968e-87	0.167427	0.23	0.058	6.01933e-83	early_oo_3	guca1b
FP102786.11	1.14373e-61	0.132713	0.2	0.058	2.40744e-57	early_oo_3	FP102786.1
slc30a61	4.05361e-42	0.105488	0.17	0.058	8.53245e-38	early_oo_3	slc30a6
ddit41	1.89348e-41	0.254878	0.249	0.058	3.98558e-37	early_oo4	ddit4
CU019646.11	1.04557e-18	0.140347	0.183	0.058	2.20082e-14	early_oo4	CU019646.1
etv5b1	1.1718e-10	0.100449	0.149	0.058	2.46653e-06	early_oo4	etv5b
tmem30aa	7.07609e-240	0.263001	0.329	0.059	1.48945e-235	GSC	tmem30aa
srpk3	4.57869e-127	0.181209	0.244	0.059	9.63768e-123	GSC	srpk3
sin3ab	2.88053e-118	0.166969	0.236	0.059	6.06323e-114	GSC	sin3ab
crot	9.7629e-110	0.164508	0.229	0.059	2.05499e-105	GSC	crot
pknox2	1.36043e-107	0.164725	0.227	0.059	2.86356e-103	GSC	pknox2
zgc:193807.1	5.52761e-81	0.147266	0.201	0.059	1.16351e-76	GSC	zgc:193807.1
lcn15	1.08839e-75	0.138004	0.196	0.059	2.29096e-71	GSC	lcn15
AL935210.1	1.90763e-75	0.14967	0.194	0.059	4.01538e-71	GSC	AL935210.1
atp13a2	4.63355e-66	0.124639	0.186	0.059	9.75316e-62	GSC	atp13a2
zdhhc8b	1.27383e-56	0.111752	0.174	0.059	2.68129e-52	GSC	zdhhc8b
uck1	7.0513e-43	0.100977	0.158	0.059	1.48423e-38	GSC	uck1
her91	1.37864e-92	0.183781	0.199	0.059	2.90189e-88	trans_amp	her9
sypa	4.74091e-69	0.123739	0.177	0.059	9.97915e-65	trans_amp	sypa
FP101861.1	8.5127e-60	0.146752	0.167	0.059	1.79184e-55	trans_amp	FP101861.1
zic5	1.34826e-39	0.100085	0.159	0.059	2.83796e-35	post_meio	zic5
CR790377.1	3.50272e-186	0.305779	0.366	0.059	7.37288e-182	early_oo_2	CR790377.1
CR931782.1	3.13249e-126	0.235033	0.306	0.059	6.59359e-122	early_oo_2	CR931782.1
adgrg1.1	5.7833e-125	0.225657	0.306	0.059	1.21733e-120	early_oo_2	adgrg1.1
tead1a	1.98548e-73	0.167073	0.242	0.059	4.17923e-69	early_oo_2	tead1a
znrd1	3.73089e-68	0.157473	0.234	0.059	7.85315e-64	early_oo_2	znrd1
neurog1	2.21335e-41	0.12497	0.192	0.059	4.65889e-37	early_oo_2	neurog1
ctdnep1b	5.58812e-33	0.110542	0.175	0.059	1.17624e-28	early_oo_2	ctdnep1b
uncx4.1	8.2319e-178	0.237314	0.317	0.059	1.73273e-173	early_oo_3	uncx4.1
stub1	4.13066e-97	0.162317	0.242	0.059	8.69462e-93	early_oo_3	stub1
man2b1	3.73653e-88	0.160172	0.233	0.059	7.86502e-84	early_oo_3	man2b1
zdhhc8b1	1.79392e-78	0.146627	0.222	0.059	3.77603e-74	early_oo_3	zdhhc8b
BX908756.2	3.30729e-50	0.11603	0.185	0.059	6.96151e-46	early_oo_3	BX908756.2
traf7	7.89754e-49	0.112728	0.184	0.059	1.66235e-44	early_oo_3	traf7
acbd7	0	0.429145	0.483	0.06	0	GSC	acbd7
pip5k1ca	1.28321e-294	0.301862	0.368	0.06	2.70103e-290	GSC	pip5k1ca
plekha5	8.53589e-253	0.269973	0.34	0.06	1.79672e-248	GSC	plekha5
zgc:152791	3.65225e-226	0.301047	0.322	0.06	7.68763e-222	GSC	zgc:152791
grm4	4.56605e-185	0.217932	0.294	0.06	9.61108e-181	GSC	grm4
epb41l3a	4.37918e-171	0.218258	0.282	0.06	9.21773e-167	GSC	epb41l3a
hs1bp3	1.39541e-163	0.217459	0.277	0.06	2.9372e-159	GSC	hs1bp3
zgc:100920	3.36739e-147	0.211097	0.261	0.06	7.08802e-143	GSC	zgc:100920
FNDC10	1.24056e-132	0.191445	0.251	0.06	2.61125e-128	GSC	FNDC10
si:ch211-266g18.6	7.36507e-98	0.154687	0.22	0.06	1.55027e-93	GSC	si:ch211-266g18.6
ckap4	1.68564e-93	0.155082	0.216	0.06	3.54809e-89	GSC	ckap4
arpp19a	1.87477e-74	0.132062	0.197	0.06	3.94621e-70	GSC	arpp19a
col2a1a	2.99198e-73	0.133452	0.196	0.06	6.29781e-69	GSC	col2a1a
smyd4	3.70647e-68	0.122216	0.189	0.06	7.80175e-64	GSC	smyd4
si:dkey-237j10.2	9.30007e-52	0.104096	0.17	0.06	1.95757e-47	GSC	si:dkey-237j10.2
CABZ01080568.1	5.41354e-89	0.173988	0.21	0.06	1.1395e-84	meio	CABZ01080568.1
CR848784.1	1.18043e-53	0.131137	0.179	0.06	2.48469e-49	post_meio	CR848784.1
BX649282.2	1.1914e-51	0.124947	0.177	0.06	2.50778e-47	post_meio	BX649282.2
nags	2.39891e-49	0.120167	0.175	0.06	5.04947e-45	post_meio	nags
sgpp1	4.76209e-45	0.11202	0.17	0.06	1.00237e-40	post_meio	sgpp1
zgc:1737701	0	1.15857	0.885	0.06	0	early_oo_3	zgc:173770
PPP2CA1	0	0.405885	0.502	0.06	0	early_oo_3	PPP2CA
kcnc21	1.28755e-302	0.332025	0.417	0.06	2.71017e-298	early_oo_3	kcnc2
mtus1b	1.63915e-192	0.255397	0.334	0.06	3.45025e-188	early_oo_3	mtus1b
accs	8.83651e-181	0.239419	0.322	0.06	1.86e-176	early_oo_3	accs
her21	3.34497e-27	0.25127	0.215	0.06	7.04082e-23	early_oo4	her2
tapbpl	0	0.491612	0.55	0.061	0	GSC	tapbpl
lgals2a	2.73294e-226	0.267464	0.325	0.061	5.75256e-222	GSC	lgals2a
mef2aa	4.85835e-175	0.217151	0.289	0.061	1.02263e-170	GSC	mef2aa
lmo7a	1.33017e-124	0.175468	0.246	0.061	2.79988e-120	GSC	lmo7a
chst14	2.32209e-109	0.163839	0.234	0.061	4.88777e-105	GSC	chst14
vdrb	8.52785e-108	0.164942	0.232	0.061	1.79503e-103	GSC	vdrb
si:ch211-244b2.4	1.07587e-96	0.165655	0.219	0.061	2.2646e-92	GSC	si:ch211-244b2.4
trim8b	1.87929e-95	0.157029	0.219	0.061	3.95571e-91	GSC	trim8b
clstn1	2.73229e-86	0.145122	0.21	0.061	5.7512e-82	GSC	clstn1
fbxw7	4.20427e-84	0.147531	0.208	0.061	8.84956e-80	GSC	fbxw7
spg11	4.6271e-78	0.134164	0.201	0.061	9.73959e-74	GSC	spg11
arrdc3b	1.40464e-67	0.132609	0.191	0.061	2.95663e-63	GSC	arrdc3b
smad1	6.33508e-64	0.120367	0.187	0.061	1.33347e-59	GSC	smad1
ap1ar	6.42789e-60	0.112808	0.184	0.061	1.35301e-55	GSC	ap1ar
nebl	1.8979e-58	0.112055	0.182	0.061	3.99488e-54	GSC	nebl
tmed8	1.57069e-57	0.114385	0.179	0.061	3.30614e-53	GSC	tmed8
rps6ka3b	2.67603e-56	0.111922	0.178	0.061	5.63278e-52	GSC	rps6ka3b
CU896647.1	1.21978e-36	0.119922	0.153	0.061	2.56751e-32	GSC	CU896647.1
atp2b1b	1.17871e-192	0.29902	0.295	0.061	2.48107e-188	meio	atp2b1b
SLC39A11	1.22264e-78	0.159148	0.209	0.061	2.57353e-74	post_meio	SLC39A11
zgc:113886.1	4.16366e-41	0.118899	0.164	0.061	8.76408e-37	post_meio	zgc:113886.1
csrp1a	1.63424e-184	0.305315	0.369	0.061	3.43992e-180	early_oo_2	csrp1a
kank1b	1.27092e-49	0.139407	0.211	0.061	2.67517e-45	early_oo_2	kank1b
zgc:136858	7.06234e-49	0.132267	0.208	0.061	1.48655e-44	early_oo_2	zgc:136858
zgc:136864	1.99196e-40	0.126346	0.194	0.061	4.19287e-36	early_oo_2	zgc:136864
tmeff2a	1.67727e-39	0.123804	0.192	0.061	3.53049e-35	early_oo_2	tmeff2a
si:dkey-85a20.4.1	5.84384e-35	0.111353	0.184	0.061	1.23007e-30	early_oo_2	si:dkey-85a20.4.1
CU984600.1	3.25534e-32	0.104442	0.179	0.061	6.85217e-28	early_oo_2	CU984600.1
pip5k1bb	5.23882e-31	0.10568	0.175	0.061	1.10272e-26	early_oo_2	pip5k1bb
ascl1b.11	4.03322e-29	0.102655	0.172	0.061	8.48952e-25	early_oo_2	ascl1b.1
si:dkeyp-98a7.51	0	1.76011	0.505	0.061	0	early_oo_3	si:dkeyp-98a7.5
zgc:1035591	5.86569e-168	0.235778	0.315	0.061	1.23467e-163	early_oo_3	zgc:103559
ppox1	5.65476e-110	0.17913	0.261	0.061	1.19027e-105	early_oo_3	ppox
rbm14b	3.3869e-90	0.159099	0.239	0.061	7.12909e-86	early_oo_3	rbm14b
si:ch211-222n22.1	6.023e-66	0.137829	0.209	0.061	1.26778e-61	early_oo_3	si:ch211-222n22.1
d2hgdh1	2.65999e-41	0.102267	0.176	0.061	5.599e-37	early_oo_3	d2hgdh
lrrc23	0	0.413457	0.474	0.062	0	GSC	lrrc23
pde6a	1.40165e-213	0.253047	0.318	0.062	2.95034e-209	GSC	pde6a
gulp1a	2.09285e-187	0.226966	0.3	0.062	4.40524e-183	GSC	gulp1a
ap5s1	6.99613e-128	0.182639	0.25	0.062	1.47262e-123	GSC	ap5s1
sept5a	9.37525e-121	0.170947	0.246	0.062	1.9734e-116	GSC	sept5a
ak5	5.13661e-116	0.169625	0.241	0.062	1.0812e-111	GSC	ak5
cyfip2	9.05942e-109	0.165579	0.234	0.062	1.90692e-104	GSC	cyfip2
zfyve9a	3.38655e-101	0.162968	0.226	0.062	7.12836e-97	GSC	zfyve9a
her9	7.28645e-91	0.155511	0.219	0.062	1.53372e-86	GSC	her9
pargl	3.27506e-90	0.150492	0.216	0.062	6.89367e-86	GSC	pargl
tapt1a	1.60619e-82	0.14406	0.209	0.062	3.38086e-78	GSC	tapt1a
ptgs1	4.90702e-79	0.135261	0.206	0.062	1.03288e-74	GSC	ptgs1
ccdc149b	3.975e-70	0.128012	0.196	0.062	8.36699e-66	GSC	ccdc149b
ribc1	1.57003e-68	0.124243	0.196	0.062	3.30475e-64	GSC	ribc1
CR391940.1	2.22069e-65	0.127807	0.189	0.062	4.67434e-61	GSC	CR391940.1
si:ch73-386h18.1	2.6133e-65	0.12247	0.19	0.062	5.50073e-61	GSC	si:ch73-386h18.1
CAMK2N1	7.66139e-52	0.11134	0.174	0.062	1.61265e-47	GSC	CAMK2N1
si:ch211-81a5.5	1.99944e-80	0.16784	0.204	0.062	4.20862e-76	meio	si:ch211-81a5.5
net1	1.10308e-94	0.176666	0.229	0.062	2.32187e-90	post_meio	net1
si:ch211-129c21.1	4.29664e-51	0.114022	0.181	0.062	9.04399e-47	post_meio	si:ch211-129c21.1
ACOT12	2.03568e-50	0.124522	0.179	0.062	4.2849e-46	post_meio	ACOT12
gfral	1.5483e-137	0.305376	0.324	0.062	3.25901e-133	early_oo_2	gfral
dok6	3.22522e-69	0.172008	0.242	0.062	6.78877e-65	early_oo_2	dok6
si:dkey-179j5.5	1.62198e-56	0.136972	0.225	0.062	3.41411e-52	early_oo_2	si:dkey-179j5.5
mkks	7.35868e-37	0.118253	0.189	0.062	1.54893e-32	early_oo_2	mkks
tiparp	1.7891e-34	0.109014	0.185	0.062	3.76587e-30	early_oo_2	tiparp
tph1b1	0	0.442151	0.453	0.062	0	early_oo_3	tph1b
otx1	0	0.391389	0.457	0.062	0	early_oo_3	otx1
dipk2ab	1.37296e-190	0.253347	0.337	0.062	2.88994e-186	early_oo_3	dipk2ab
lcmt21	2.63062e-190	0.245298	0.336	0.062	5.53718e-186	early_oo_3	lcmt2
hsdl1	2.9928e-152	0.221884	0.302	0.062	6.29955e-148	early_oo_3	hsdl1
acss11	2.87597e-149	0.221492	0.3	0.062	6.05362e-145	early_oo_3	acss1
zgc:1035081	1.85647e-78	0.147356	0.228	0.062	3.90767e-74	early_oo_3	zgc:103508
tmem45a1	3.31005e-70	0.143886	0.216	0.062	6.96731e-66	early_oo_3	tmem45a
BX537342.1	2.03221e-52	0.120773	0.194	0.062	4.27759e-48	early_oo_3	BX537342.1
abraxas2	3.76575e-40	0.1025	0.176	0.062	7.92653e-36	early_oo_3	abraxas2
hcst1	2.38305e-16	0.163594	0.18	0.062	5.01609e-12	early_oo4	hcst
hagh	0	0.326405	0.391	0.063	0	GSC	hagh
nbeaa	1.69372e-145	0.204924	0.268	0.063	3.56512e-141	GSC	nbeaa
nr3c1	1.18448e-113	0.17731	0.241	0.063	2.49322e-109	GSC	nr3c1
lss	1.90628e-109	0.165056	0.237	0.063	4.01252e-105	GSC	lss
fam102ba	4.58598e-76	0.135659	0.204	0.063	9.65304e-72	GSC	fam102ba
ncf1	1.78142e-74	0.139974	0.201	0.063	3.74971e-70	GSC	ncf1
zgc:64002	3.05413e-72	0.135611	0.199	0.063	6.42863e-68	GSC	zgc:64002
pik3r1	6.26711e-70	0.127704	0.197	0.063	1.31916e-65	GSC	pik3r1
appb	6.81891e-61	0.119384	0.186	0.063	1.43531e-56	GSC	appb
anxa2a	4.03693e-59	0.130537	0.184	0.063	8.49733e-55	GSC	anxa2a
si:busm1-57f23.1	4.50996e-59	0.115029	0.184	0.063	9.49302e-55	GSC	si:busm1-57f23.1
cramp1	4.78577e-58	0.11533	0.184	0.063	1.00736e-53	GSC	cramp1
syne1b	1.11487e-46	0.108133	0.17	0.063	2.34669e-42	GSC	syne1b
junba	1.89522e-44	0.105525	0.167	0.063	3.98925e-40	GSC	junba
zgc:136971	8.20497e-44	0.103673	0.165	0.063	1.72706e-39	GSC	zgc:136971
rdh8b	2.61015e-55	0.107833	0.17	0.063	5.49411e-51	trans_amp	rdh8b
ribc11	2.44488e-68	0.161376	0.193	0.063	5.14622e-64	meio	ribc1
ognb	2.45903e-50	0.117418	0.181	0.063	5.17601e-46	post_meio	ognb
rxrba	1.31091e-47	0.117518	0.177	0.063	2.75934e-43	post_meio	rxrba
tecrl2b	3.13354e-214	0.304276	0.405	0.063	6.59578e-210	early_oo_2	tecrl2b
zgc:174895	6.40655e-159	0.276675	0.349	0.063	1.34851e-154	early_oo_2	zgc:174895
tfcp2l1	8.59402e-138	0.260061	0.327	0.063	1.80895e-133	early_oo_2	tfcp2l1
zgc:103678	1.41244e-134	0.24458	0.324	0.063	2.97305e-130	early_oo_2	zgc:103678
zgc:1122651	8.98428e-91	0.226895	0.271	0.063	1.8911e-86	early_oo_2	zgc:112265
hoxa13b1	1.79555e-77	0.183428	0.255	0.063	3.77944e-73	early_oo_2	hoxa13b
ch25hl1.1	1.22199e-46	0.140616	0.208	0.063	2.57217e-42	early_oo_2	ch25hl1.1
si:ch211-226h8.111	0	1.7372	0.483	0.063	0	early_oo_3	si:ch211-226h8.11
si:dkeyp-46h3.31	0	1.44228	0.768	0.063	0	early_oo_3	si:dkeyp-46h3.3
CU467646.21	0	1.2148	0.9	0.063	0	early_oo_3	CU467646.2
gpnmb1	0	0.398747	0.432	0.063	0	early_oo_3	gpnmb
txndc121	1.19491e-284	0.321559	0.412	0.063	2.51518e-280	early_oo_3	txndc12
ubtd1b	1.48602e-208	0.289222	0.351	0.063	3.12793e-204	early_oo_3	ubtd1b
acot11a1	4.715e-196	0.295141	0.341	0.063	9.92461e-192	early_oo_3	acot11a
zmp:0000000624	1.99522e-187	0.254011	0.335	0.063	4.19974e-183	early_oo_3	zmp:0000000624
si:dkeyp-2e4.61	5.161e-129	0.196716	0.283	0.063	1.08634e-124	early_oo_3	si:dkeyp-2e4.6
trabd1	1.64592e-126	0.194465	0.28	0.063	3.4645e-122	early_oo_3	trabd
slc7a6	2.30986e-70	0.146763	0.218	0.063	4.86202e-66	early_oo_3	slc7a6
cers5	4.54548e-55	0.120021	0.201	0.063	9.56777e-51	early_oo_3	cers5
trappc2	8.42975e-55	0.125036	0.199	0.063	1.77438e-50	early_oo_3	trappc2
si:dkeyp-67f1.1	6.46605e-51	0.120609	0.193	0.063	1.36104e-46	early_oo_3	si:dkeyp-67f1.1
fars21	2.41929e-50	0.120706	0.193	0.063	5.09236e-46	early_oo_3	fars2
zgc:113886.11	8.28604e-38	0.118597	0.172	0.063	1.74413e-33	early_oo_3	zgc:113886.1
washc51	2.46174e-37	0.101149	0.172	0.063	5.18171e-33	early_oo_3	washc5
si:ch211-160o17.3	0	0.355146	0.427	0.064	0	GSC	si:ch211-160o17.3
matn3b	8.80709e-187	0.228548	0.303	0.064	1.8538e-182	GSC	matn3b
si:ch211-152c8.4	1.82876e-123	0.178741	0.252	0.064	3.84937e-119	GSC	si:ch211-152c8.4
crym	1.83785e-114	0.166555	0.244	0.064	3.86849e-110	GSC	crym
inpp5l	3.76288e-112	0.167763	0.242	0.064	7.92049e-108	GSC	inpp5l
galr1b	1.28702e-93	0.157292	0.223	0.064	2.70905e-89	GSC	galr1b
iqce	4.11304e-82	0.145391	0.211	0.064	8.65753e-78	GSC	iqce
pih1d3	4.57861e-71	0.129465	0.201	0.064	9.63753e-67	GSC	pih1d3
dph6	7.951e-71	0.145036	0.199	0.064	1.67361e-66	GSC	dph6
ubald1a	9.82881e-70	0.131403	0.199	0.064	2.06887e-65	GSC	ubald1a
FO704779.1	7.7042e-60	0.123483	0.187	0.064	1.62166e-55	GSC	FO704779.1
gstt2	9.10895e-50	0.115638	0.174	0.064	1.91734e-45	GSC	gstt2
cd28	2.36056e-48	0.107434	0.173	0.064	4.96875e-44	GSC	cd28
znf1134	4.81593e-48	0.102728	0.174	0.064	1.0137e-43	GSC	znf1134
nr3c11	7.74651e-79	0.129149	0.198	0.064	1.63056e-74	trans_amp	nr3c1
dclre1b	1.33121e-38	0.111303	0.15	0.064	2.80207e-34	trans_amp	dclre1b
ccdc1661	1.82914e-52	0.134238	0.177	0.064	3.85015e-48	meio	ccdc166
lcn151	3.125e-41	0.12049	0.163	0.064	6.57782e-37	meio	lcn15
col1a2	4.06187e-40	0.116828	0.162	0.064	8.54982e-36	meio	col1a2
cryba1a	7.36189e-38	0.109356	0.159	0.064	1.5496e-33	meio	cryba1a
flj13639	1.09954e-37	0.112979	0.158	0.064	2.31443e-33	meio	flj13639
arhgap4a	1.79799e-29	0.116018	0.145	0.064	3.78458e-25	meio	arhgap4a
cart3	1.26707e-88	0.18288	0.227	0.064	2.66706e-84	post_meio	cart3
kctd12.2	1.04466e-57	0.138356	0.192	0.064	2.19891e-53	post_meio	kctd12.2
glipr1b	1.37831e-44	0.123889	0.174	0.064	2.90121e-40	post_meio	glipr1b
dmxl2	2.82101e-40	0.104756	0.17	0.064	5.93795e-36	post_meio	dmxl2
tex2	5.79324e-55	0.147091	0.224	0.064	1.21942e-50	early_oo_2	tex2
hbbe1.21	1.38007e-42	0.15665	0.204	0.064	2.90492e-38	early_oo_2	hbbe1.2
washc5	4.80091e-42	0.122427	0.204	0.064	1.01054e-37	early_oo_2	washc5
pygb	5.41318e-42	0.127578	0.204	0.064	1.13942e-37	early_oo_2	pygb
BX323557.11	0	0.437913	0.47	0.064	0	early_oo_3	BX323557.1
si:dkey-79d12.4	4.82101e-214	0.269925	0.359	0.064	1.01477e-209	early_oo_3	si:dkey-79d12.4
pdlim1	4.05536e-173	0.245883	0.325	0.064	8.53613e-169	early_oo_3	pdlim1
kdf1a	3.10066e-136	0.204629	0.293	0.064	6.52658e-132	early_oo_3	kdf1a
cntrob1	3.07618e-111	0.187592	0.269	0.064	6.47505e-107	early_oo_3	cntrob
manea1	5.39448e-92	0.164037	0.247	0.064	1.13548e-87	early_oo_3	manea
zgc:91976	4.80027e-86	0.158029	0.241	0.064	1.01041e-81	early_oo_3	zgc:91976
cacng8b	1.06772e-60	0.135336	0.208	0.064	2.24744e-56	early_oo_3	cacng8b
zgc:1528631	1.64754e-85	0.485459	0.356	0.064	3.46791e-81	early_oo4	zgc:152863
si:zfos-464b6.21	1.46178e-10	0.111454	0.159	0.064	3.0769e-06	early_oo4	si:zfos-464b6.2
dkk3b	0	0.516963	0.576	0.065	0	GSC	dkk3b
otc	1.31884e-290	0.311834	0.376	0.065	2.77603e-286	GSC	otc
msrb2	1.67751e-285	0.308002	0.377	0.065	3.53098e-281	GSC	msrb2
si:dkey-23k10.5	1.42281e-238	0.273104	0.343	0.065	2.99486e-234	GSC	si:dkey-23k10.5
gbp1	3.04347e-228	0.258872	0.338	0.065	6.40621e-224	GSC	gbp1
ankrd50l	1.94489e-221	0.254273	0.332	0.065	4.0938e-217	GSC	ankrd50l
si:ch211-28e16.5	1.49092e-195	0.24276	0.313	0.065	3.13823e-191	GSC	si:ch211-28e16.5
sox13	4.47871e-183	0.228676	0.302	0.065	9.42723e-179	GSC	sox13
actc1c	1.25937e-157	0.209933	0.282	0.065	2.65085e-153	GSC	actc1c
nmu	1.13801e-110	0.167918	0.243	0.065	2.3954e-106	GSC	nmu
acot18	5.33396e-87	0.15194	0.219	0.065	1.12274e-82	GSC	acot18
lgals17	1.22705e-72	0.148114	0.204	0.065	2.58282e-68	GSC	lgals17
cavin2a	4.55704e-69	0.128647	0.201	0.065	9.59211e-65	GSC	cavin2a
ak7b	1.10183e-65	0.121653	0.198	0.065	2.31924e-61	GSC	ak7b
ppip5k1a	4.74331e-62	0.122945	0.192	0.065	9.9842e-58	GSC	ppip5k1a
tax1bp1a	4.38081e-60	0.122685	0.19	0.065	9.22117e-56	GSC	tax1bp1a
slf1	1.07449e-55	0.118316	0.184	0.065	2.2617e-51	GSC	slf1
zhx3	5.30341e-53	0.109427	0.181	0.065	1.11632e-48	GSC	zhx3
nudt3b	9.16061e-53	0.111135	0.181	0.065	1.92822e-48	GSC	nudt3b
mogs	3.52241e-50	0.106578	0.177	0.065	7.41432e-46	GSC	mogs
atn11	8.18498e-81	0.140709	0.2	0.065	1.72286e-76	trans_amp	atn1
sfxn5b1	2.93412e-52	0.109295	0.171	0.065	6.17602e-48	trans_amp	sfxn5b
trim8b1	1.23951e-49	0.102799	0.167	0.065	2.60905e-45	trans_amp	trim8b
rbms2a	1.03006e-84	0.167019	0.225	0.065	2.16818e-80	post_meio	rbms2a
adcy6a	4.22118e-38	0.118258	0.167	0.065	8.88517e-34	post_meio	adcy6a
hoxa13b	4.75809e-40	0.120658	0.185	0.065	1.00153e-35	early_oo	hoxa13b
hbbe1.2	1.97102e-28	0.135479	0.163	0.065	4.1488e-24	early_oo	hbbe1.2
hprt1l	4.4478e-26	0.100604	0.159	0.065	9.36218e-22	early_oo	hprt1l
vwa1	1.33576e-121	0.243095	0.316	0.065	2.81164e-117	early_oo_2	vwa1
SAMD8	1.01372e-46	0.138363	0.212	0.065	2.13379e-42	early_oo_2	SAMD8
asb5a	3.83475e-39	0.127188	0.199	0.065	8.07175e-35	early_oo_2	asb5a
d2hgdh	6.757e-26	0.100597	0.172	0.065	1.42228e-21	early_oo_2	d2hgdh
zgc:1735451	0	1.05365	0.903	0.065	0	early_oo_3	zgc:173545
acsf21	0	0.51496	0.586	0.065	0	early_oo_3	acsf2
foxa1	0	0.415333	0.432	0.065	0	early_oo_3	foxa
si:dkey-104n9.11	3.85879e-253	0.409856	0.389	0.065	8.12236e-249	early_oo_3	si:dkey-104n9.1
cyb561d21	3.83805e-122	0.195271	0.282	0.065	8.07871e-118	early_oo_3	cyb561d2
zgc:1748951	8.1929e-83	0.167104	0.238	0.065	1.72452e-78	early_oo_3	zgc:174895
nlrc3l1	5.48021e-40	0.109142	0.181	0.065	1.15353e-35	early_oo_3	nlrc3l1
syt1a	5.38088e-192	0.242287	0.312	0.066	1.13262e-187	GSC	syt1a
hdac5	7.37903e-151	0.210613	0.279	0.066	1.55321e-146	GSC	hdac5
golga3	2.4758e-112	0.16922	0.245	0.066	5.2113e-108	GSC	golga3
crfb1	4.46987e-111	0.169529	0.244	0.066	9.40863e-107	GSC	crfb1
dcp1b	1.03318e-94	0.158889	0.228	0.066	2.17475e-90	GSC	dcp1b
FQ976913.1	5.51259e-90	0.15093	0.224	0.066	1.16035e-85	GSC	FQ976913.1
ano5b	6.25661e-75	0.134839	0.208	0.066	1.31695e-70	GSC	ano5b
timp2a	2.19208e-74	0.132959	0.208	0.066	4.61411e-70	GSC	timp2a
PDE3B	1.94844e-68	0.12436	0.202	0.066	4.10126e-64	GSC	PDE3B
si:ch211-160o17.4	7.83964e-54	0.111578	0.184	0.066	1.65016e-49	GSC	si:ch211-160o17.4
slc39a5	1.60608e-51	0.111408	0.18	0.066	3.38065e-47	GSC	slc39a5
rsad1	3.71288e-45	0.101431	0.172	0.066	7.81524e-41	GSC	rsad1
relch	5.97353e-45	0.101085	0.172	0.066	1.25737e-40	GSC	relch
cd99l2	6.31266e-99	0.160984	0.218	0.066	1.32875e-94	trans_amp	cd99l2
dcp1b1	2.90452e-66	0.122078	0.188	0.066	6.11372e-62	trans_amp	dcp1b
tfr1b	4.86972e-61	0.143236	0.199	0.066	1.02503e-56	post_meio	tfr1b
zbtb40	4.24997e-48	0.135188	0.183	0.066	8.94575e-44	post_meio	zbtb40
il17ra1a1	7.55495e-47	0.126209	0.181	0.066	1.59024e-42	post_meio	il17ra1a
si:ch73-368j24.11	1.0708e-40	0.109754	0.173	0.066	2.25392e-36	post_meio	si:ch73-368j24.11
zgc:112265	2.99098e-38	0.141642	0.183	0.066	6.29571e-34	early_oo	zgc:112265
tpra11	1.29104e-135	0.250535	0.334	0.066	2.71752e-131	early_oo_2	tpra1
zgc:103508	7.72217e-64	0.162103	0.244	0.066	1.62544e-59	early_oo_2	zgc:103508
gdap2	2.25229e-29	0.102167	0.182	0.066	4.74084e-25	early_oo_2	gdap2
si:dkey-243i1.1	4.42105e-29	0.107664	0.181	0.066	9.30587e-25	early_oo_2	si:dkey-243i1.1
si:dkeyp-98a7.71	0	1.61067	0.559	0.066	0	early_oo_3	si:dkeyp-98a7.7
zpcx1	0	0.976847	0.558	0.066	0	early_oo_3	zpcx
serpine11	1.50169e-292	0.378351	0.422	0.066	3.16091e-288	early_oo_3	serpine1
cldnd1a	1.40353e-128	0.201592	0.291	0.066	2.95429e-124	early_oo_3	cldnd1a
cxadr	3.11823e-111	0.193457	0.272	0.066	6.56356e-107	early_oo_3	cxadr
kbtbd4	5.1398e-86	0.163936	0.244	0.066	1.08188e-81	early_oo_3	kbtbd4
tbc1d161	5.48129e-84	0.158904	0.241	0.066	1.15376e-79	early_oo_3	tbc1d16
hemk11	5.84803e-82	0.157351	0.241	0.066	1.23095e-77	early_oo_3	hemk1
prkar1ab	1.06188e-54	0.122662	0.204	0.066	2.23516e-50	early_oo_3	prkar1ab
exoc81	1.58366e-54	0.129779	0.204	0.066	3.33346e-50	early_oo_3	exoc8
wwp2	2.5675e-54	0.139736	0.203	0.066	5.40433e-50	early_oo_3	wwp2
cryba1a1	9.67703e-47	0.140033	0.192	0.066	2.03692e-42	early_oo_3	cryba1a
si:ch211-129c21.11	1.10977e-36	0.101278	0.176	0.066	2.33597e-32	early_oo_3	si:ch211-129c21.1
si:dkey-258f14.31	2.28857e-35	0.101558	0.175	0.066	4.8172e-31	early_oo_3	si:dkey-258f14.3
si:ch211-89o9.41	2.64097e-13	0.155293	0.173	0.066	5.55897e-09	early_oo4	si:ch211-89o9.4
plpp2b	2.09106e-11	0.159762	0.163	0.066	4.40147e-07	early_oo4	plpp2b
iqgap1	6.09681e-08	0.108273	0.145	0.066	0.00128332	early_oo4	iqgap1
caskb	1.50093e-209	0.250977	0.327	0.067	3.1593e-205	GSC	caskb
irf7	3.10339e-193	0.234049	0.316	0.067	6.53232e-189	GSC	irf7
rab40b	2.18741e-163	0.222699	0.291	0.067	4.60428e-159	GSC	rab40b
CCDC189	2.43629e-151	0.20956	0.283	0.067	5.12815e-147	GSC	CCDC189
cflara	1.07284e-147	0.205389	0.28	0.067	2.25822e-143	GSC	cflara
si:ch211-137i24.12	6.73309e-144	0.205332	0.274	0.067	1.41725e-139	GSC	si:ch211-137i24.12
ccdc50	1.61371e-127	0.189253	0.262	0.067	3.3967e-123	GSC	ccdc50
rabgef1	1.49397e-83	0.148275	0.219	0.067	3.14465e-79	GSC	rabgef1
porb	4.91685e-78	0.141451	0.212	0.067	1.03495e-73	GSC	porb
si:ch211-259g3.4	1.18186e-76	0.137678	0.211	0.067	2.48769e-72	GSC	si:ch211-259g3.4
armc10	1.29849e-71	0.135758	0.206	0.067	2.73319e-67	GSC	armc10
ambra1b	6.59194e-64	0.125606	0.197	0.067	1.38754e-59	GSC	ambra1b
DDX17	2.06242e-61	0.125886	0.193	0.067	4.34118e-57	GSC	DDX17
micu1	9.59814e-61	0.120774	0.194	0.067	2.02031e-56	GSC	micu1
lama5	1.33333e-58	0.113498	0.192	0.067	2.80653e-54	GSC	lama5
impdh1a	4.56897e-55	0.114871	0.187	0.067	9.61723e-51	GSC	impdh1a
ulk4	5.75078e-51	0.112393	0.182	0.067	1.21048e-46	GSC	ulk4
auts2a	2.75344e-50	0.106543	0.182	0.067	5.79572e-46	GSC	auts2a
rcan3	3.7261e-50	0.108209	0.182	0.067	7.84307e-46	GSC	rcan3
tmtc3	3.27819e-45	0.101613	0.174	0.067	6.90027e-41	GSC	tmtc3
sppl2	2.12273e-44	0.103136	0.174	0.067	4.46813e-40	GSC	sppl2
slc37a1	7.29146e-46	0.116864	0.182	0.067	1.53478e-41	post_meio	slc37a1
ap1s3a	1.01209e-37	0.10484	0.17	0.067	2.13034e-33	post_meio	ap1s3a
slc2a8	1.18645e-119	0.231463	0.319	0.067	2.49737e-115	early_oo_2	slc2a8
coq2	4.87819e-63	0.166545	0.242	0.067	1.02681e-58	early_oo_2	coq2
ficd	1.27891e-56	0.154848	0.232	0.067	2.69197e-52	early_oo_2	ficd
rftn2	8.28605e-38	0.133965	0.201	0.067	1.74413e-33	early_oo_2	rftn2
fars2	1.9832e-36	0.120517	0.198	0.067	4.17444e-32	early_oo_2	fars2
nags1	3.212e-28	0.101682	0.181	0.067	6.76093e-24	early_oo_2	nags
CABZ01059627.11	0	1.23928	0.907	0.067	0	early_oo_3	CABZ01059627.1
paxx	0	0.372552	0.453	0.067	0	early_oo_3	paxx
pdp21	0	0.36543	0.466	0.067	0	early_oo_3	pdp2
sh3d191	0	0.352199	0.466	0.067	0	early_oo_3	sh3d19
fam129ba	1.05785e-183	0.259955	0.343	0.067	2.22667e-179	early_oo_3	fam129ba
st6gal2a	2.82898e-170	0.251003	0.331	0.067	5.95473e-166	early_oo_3	st6gal2a
gapvd11	3.57286e-133	0.210487	0.296	0.067	7.52052e-129	early_oo_3	gapvd1
lpar2b1	9.38102e-84	0.159194	0.243	0.067	1.97461e-79	early_oo_3	lpar2b
si:ch211-221j21.3	9.61671e-79	0.162672	0.238	0.067	2.02422e-74	early_oo_3	si:ch211-221j21.3
stk161	1.3896e-65	0.138671	0.222	0.067	2.92497e-61	early_oo_3	stk16
il13ra21	7.14757e-71	0.442031	0.343	0.067	1.50449e-66	early_oo4	il13ra2
dennd6b1	1.58926e-12	0.116301	0.173	0.067	3.34524e-08	early_oo4	dennd6b
stk38a1	2.56933e-09	0.102279	0.156	0.067	5.40819e-05	early_oo4	stk38a
si:dkey-27p18.3	0	0.40247	0.492	0.068	0	GSC	si:dkey-27p18.3
rassf2b	1.17515e-257	0.280274	0.365	0.068	2.47358e-253	GSC	rassf2b
asap1b	1.78804e-230	0.267407	0.345	0.068	3.76365e-226	GSC	asap1b
si:dkey-204f11.64	1.14737e-220	0.252627	0.336	0.068	2.41509e-216	GSC	si:dkey-204f11.64
snapc5	5.07863e-186	0.239321	0.312	0.068	1.069e-181	GSC	snapc5
ttll9	2.05374e-163	0.211475	0.294	0.068	4.32292e-159	GSC	ttll9
bbs5	3.08572e-128	0.195806	0.264	0.068	6.49514e-124	GSC	bbs5
zgc:171731	2.51388e-91	0.153267	0.231	0.068	5.29147e-87	GSC	zgc:171731
zgc:114045	7.14891e-90	0.152369	0.227	0.068	1.50477e-85	GSC	zgc:114045
notch3	1.00904e-88	0.145557	0.227	0.068	2.12392e-84	GSC	notch3
zgc:113314	2.38021e-81	0.146875	0.218	0.068	5.01011e-77	GSC	zgc:113314
eps8a	2.96506e-80	0.146217	0.217	0.068	6.24116e-76	GSC	eps8a
faim2a	3.11438e-51	0.112699	0.184	0.068	6.55546e-47	GSC	faim2a
tap1	5.98619e-48	0.108133	0.18	0.068	1.26003e-43	GSC	tap1
arhgef12a	4.18387e-43	0.104105	0.173	0.068	8.80662e-39	GSC	arhgef12a
mhc1zba1	1.02992e-45	0.106375	0.167	0.068	2.16788e-41	trans_amp	mhc1zba
hey2	1.31092e-81	0.170706	0.216	0.068	2.75936e-77	meio	hey2
cfap161	4.61327e-61	0.150109	0.194	0.068	9.71048e-57	meio	cfap161
frzb	7.91608e-40	0.118603	0.168	0.068	1.66626e-35	meio	frzb
mib1	1.04433e-78	0.162307	0.224	0.068	2.19821e-74	post_meio	mib1
zgc:173552.3	2.29375e-51	0.121366	0.192	0.068	4.8281e-47	post_meio	zgc:173552.3
gng12a	2.57716e-38	0.104727	0.172	0.068	5.42466e-34	post_meio	gng12a
grapb	1.18186e-34	0.102772	0.167	0.068	2.48769e-30	post_meio	grapb
kcnc2	1.52077e-268	0.377712	0.468	0.068	3.20106e-264	early_oo_2	kcnc2
exoc8	1.2593e-59	0.160604	0.241	0.068	2.65069e-55	early_oo_2	exoc8
zgc:112023	1.00888e-55	0.151384	0.235	0.068	2.12359e-51	early_oo_2	zgc:112023
AL954129.1	3.36697e-45	0.133919	0.217	0.068	7.08713e-41	early_oo_2	AL954129.1
si:dkey-258f14.3	3.54464e-39	0.139689	0.204	0.068	7.4611e-35	early_oo_2	si:dkey-258f14.3
kansl2	1.54493e-34	0.110128	0.197	0.068	3.25193e-30	early_oo_2	kansl2
fubp3	1.31628e-32	0.117015	0.191	0.068	2.77063e-28	early_oo_2	fubp3
galcb1	0	0.603142	0.654	0.068	0	early_oo_3	galcb
mrm3a1	2.4622e-210	0.2655	0.37	0.068	5.18269e-206	early_oo_3	mrm3a
c1galt1a	2.03111e-192	0.266274	0.352	0.068	4.27529e-188	early_oo_3	c1galt1a
ube2j21	8.52136e-178	0.238604	0.341	0.068	1.79366e-173	early_oo_3	ube2j2
naalad21	1.31497e-157	0.225904	0.323	0.068	2.76787e-153	early_oo_3	naalad2
spsb4a1	2.21302e-135	0.214019	0.301	0.068	4.65818e-131	early_oo_3	spsb4a
ctdspl2a1	3.45642e-130	0.202043	0.297	0.068	7.27541e-126	early_oo_3	ctdspl2a
[truncated: 15,765 more rows]

## Sheet: GSC (SC1)
	p_val	avg_logFC	pct.1	pct.2	p_val_adj	cluster	gene
nmnat2	0	0.206468	0.206	0.005	0	GSC	nmnat2
nefmb	0	0.278787	0.263	0.006	0	GSC	nefmb
tdh2	0	0.210215	0.199	0.006	0	GSC	tdh2
mapk12b	0	0.286109	0.291	0.009	0	GSC	mapk12b
chga	0	0.310248	0.297	0.011	0	GSC	chga
si:dkey-43k4.3	0	0.308909	0.313	0.012	0	GSC	si:dkey-43k4.3
sp100.3	0	0.224519	0.231	0.012	0	GSC	sp100.3
rsph14	0	0.322717	0.314	0.013	0	GSC	rsph14
phyhipla	0	0.228356	0.24	0.014	0	GSC	phyhipla
inaa	0	0.274318	0.291	0.015	0	GSC	inaa
mdkb	0	0.328273	0.31	0.016	0	GSC	mdkb
npy	0	0.259475	0.257	0.016	0	GSC	npy
capslb	0	0.387907	0.389	0.019	0	GSC	capslb
si:dkey-183i3.6	0	0.309342	0.314	0.019	0	GSC	si:dkey-183i3.6
map7d2a	0	0.305061	0.325	0.02	0	GSC	map7d2a
c1ql3b.1	0	0.252807	0.266	0.02	0	GSC	c1ql3b.1
slc40a1	0	0.245193	0.263	0.02	0	GSC	slc40a1
slc25a4	0	0.264095	0.251	0.02	0	GSC	slc25a4
si:ch211-132p1.3	0	0.540973	0.547	0.021	0	GSC	si:ch211-132p1.3
anxa6	0	0.396135	0.395	0.023	0	GSC	anxa6
sult1st5	0	0.298719	0.319	0.023	0	GSC	sult1st5
si:ch211-197g15.7	0	0.635808	0.579	0.025	0	GSC	si:ch211-197g15.7
ccdc169	0	0.518826	0.514	0.026	0	GSC	ccdc169
nrsn1	0	0.262046	0.278	0.026	0	GSC	nrsn1
dio1	0	0.24622	0.276	0.026	0	GSC	dio1
slc25a55b	0	0.322834	0.355	0.027	0	GSC	slc25a55b
CFAP77	0	0.462151	0.466	0.028	0	GSC	CFAP77
cd74b	0	0.392417	0.366	0.028	0	GSC	cd74b
cmtm8b	0	0.27029	0.308	0.029	0	GSC	cmtm8b
cxxc5a	0	0.384398	0.398	0.03	0	GSC	cxxc5a
si:ch211-191o15.6	0	0.350825	0.381	0.03	0	GSC	si:ch211-191o15.6
tctex1d1	0	0.292056	0.308	0.03	0	GSC	tctex1d1
optn	0	0.402828	0.419	0.031	0	GSC	optn
zgc:171506	0	0.356664	0.376	0.031	0	GSC	zgc:171506
hpgd	0	0.312577	0.342	0.032	0	GSC	hpgd
id4	0	0.465325	0.451	0.034	0	GSC	id4
cox4i2	0	0.355539	0.37	0.034	0	GSC	cox4i2
pih1d2	0	0.311348	0.346	0.034	0	GSC	pih1d2
cd74a	0	0.362471	0.371	0.035	0	GSC	cd74a
sp100.1	0	0.343587	0.359	0.035	0	GSC	sp100.1
fkbp7	0	0.314656	0.351	0.035	0	GSC	fkbp7
si:ch211-153b23.5	0	0.33937	0.362	0.036	0	GSC	si:ch211-153b23.5
gpm6ab	0	0.3504	0.382	0.037	0	GSC	gpm6ab
ankrd45	0	0.32416	0.342	0.037	0	GSC	ankrd45
si:ch211-197g15.6.2	0	0.279921	0.324	0.038	0	GSC	si:ch211-197g15.6.2
anxa5a	0	0.381772	0.431	0.039	0	GSC	anxa5a
nanos2	0	0.985099	0.538	0.041	0	GSC	nanos2
CABZ01079480.1	0	0.304988	0.354	0.041	0	GSC	CABZ01079480.1
casp6l1	0	0.363691	0.378	0.042	0	GSC	casp6l1
cbx7a	0	0.52623	0.552	0.044	0	GSC	cbx7a
map1ab	0	0.404821	0.43	0.044	0	GSC	map1ab
il15	0	0.332294	0.389	0.044	0	GSC	il15
smtnb	0	0.315812	0.357	0.045	0	GSC	smtnb
zgc:92275	0	0.397146	0.438	0.046	0	GSC	zgc:92275
ppap2d	0	0.340112	0.393	0.046	0	GSC	ppap2d
ptpreb	0	0.301268	0.344	0.046	0	GSC	ptpreb
hcls1	0	0.392052	0.455	0.047	0	GSC	hcls1
si:dkey-188i13.9	0	0.578187	0.568	0.049	0	GSC	si:dkey-188i13.9
jag2b	0	0.447264	0.488	0.049	0	GSC	jag2b
wdr54	0	0.352324	0.405	0.051	0	GSC	wdr54
pvalb2	0	0.680432	0.635	0.055	0	GSC	pvalb2
fkbp1b	0	0.416841	0.448	0.055	0	GSC	fkbp1b
eef2l2	0	0.363725	0.426	0.056	0	GSC	eef2l2
zgc:194655	0	0.335762	0.392	0.056	0	GSC	zgc:194655
ctss2.2	0	0.462478	0.498	0.057	0	GSC	ctss2.2
cst3	0	0.34176	0.401	0.057	0	GSC	cst3
srgap2	0	0.359826	0.417	0.058	0	GSC	srgap2
si:ch211-281l24.3	0	0.309897	0.383	0.058	0	GSC	si:ch211-281l24.3
acbd7	0	0.429145	0.483	0.06	0	GSC	acbd7
tapbpl	0	0.491612	0.55	0.061	0	GSC	tapbpl
lrrc23	0	0.413457	0.474	0.062	0	GSC	lrrc23
hagh	0	0.326405	0.391	0.063	0	GSC	hagh
si:ch211-160o17.3	0	0.355146	0.427	0.064	0	GSC	si:ch211-160o17.3
dkk3b	0	0.516963	0.576	0.065	0	GSC	dkk3b
si:dkey-27p18.3	0	0.40247	0.492	0.068	0	GSC	si:dkey-27p18.3
aldob	0	0.486033	0.567	0.069	0	GSC	aldob
anxa1a	0	0.437379	0.506	0.072	0	GSC	anxa1a
rnf114	0	0.383757	0.473	0.072	0	GSC	rnf114
pon1	0	0.339509	0.423	0.072	0	GSC	pon1
cox4i1l	0	0.353878	0.421	0.072	0	GSC	cox4i1l
si:dkey-11c5.11	0	0.34101	0.421	0.072	0	GSC	si:dkey-11c5.11
spock3	0	0.501869	0.585	0.073	0	GSC	spock3
mtbl	0	0.335974	0.424	0.073	0	GSC	mtbl
nme5	0	0.668159	0.653	0.074	0	GSC	nme5
raver2	0	0.453656	0.533	0.074	0	GSC	raver2
efs	0	0.333137	0.413	0.074	0	GSC	efs
si:ch211-93g23.2	0	0.336045	0.427	0.075	0	GSC	si:ch211-93g23.2
eef1a1b	0	0.340056	0.426	0.075	0	GSC	eef1a1b
cox7a1	0	0.370928	0.447	0.076	0	GSC	cox7a1
FO744833.2	0	0.568045	0.666	0.077	0	GSC	FO744833.2
si:ch211-107e6.5	0	0.387426	0.463	0.077	0	GSC	si:ch211-107e6.5
inppl1a	0	0.362825	0.431	0.077	0	GSC	inppl1a
fam166b	0	0.337593	0.447	0.078	0	GSC	fam166b
rdh12l	0	0.46942	0.558	0.08	0	GSC	rdh12l
plcg1	0	0.389248	0.471	0.08	0	GSC	plcg1
shroom4	0	0.436234	0.523	0.081	0	GSC	shroom4
ifih1	0	0.416021	0.509	0.082	0	GSC	ifih1
slc45a4	0	0.51041	0.605	0.083	0	GSC	slc45a4
si:ch211-285j22.3	0	0.631845	0.694	0.085	0	GSC	si:ch211-285j22.3
zgc:173720	0	0.412303	0.492	0.086	0	GSC	zgc:173720
dnmt3bb.1	0	0.837649	0.692	0.087	0	GSC	dnmt3bb.1
eno1b	0	0.616369	0.666	0.087	0	GSC	eno1b
arrdc3a	0	0.591047	0.646	0.087	0	GSC	arrdc3a
sdhda	0	0.568588	0.676	0.088	0	GSC	sdhda
susd6	0	0.345783	0.448	0.089	0	GSC	susd6
map1lc3b	0	0.380537	0.495	0.09	0	GSC	map1lc3b
zgc:195173	0	0.397928	0.453	0.09	0	GSC	zgc:195173
si:dkey-12e7.4	0	0.531071	0.617	0.091	0	GSC	si:dkey-12e7.4
rnf213b	0	0.530986	0.622	0.092	0	GSC	rnf213b
ube2e2	0	0.388	0.492	0.092	0	GSC	ube2e2
tp53bp1	0	0.370561	0.465	0.094	0	GSC	tp53bp1
rab11bb	0	0.636581	0.705	0.095	0	GSC	rab11bb
si:ch211-147k9.8	0	0.592588	0.672	0.096	0	GSC	si:ch211-147k9.8
golga7ba	0	0.502376	0.604	0.096	0	GSC	golga7ba
fthl28	0	0.583861	0.668	0.097	0	GSC	fthl28
stmn4	0	0.398727	0.502	0.098	0	GSC	stmn4
syt11a	0	0.349001	0.472	0.098	0	GSC	syt11a
phf11	0	0.547053	0.651	0.101	0	GSC	phf11
pnpla6	0	0.447886	0.553	0.102	0	GSC	pnpla6
nrgna	0	0.418974	0.532	0.103	0	GSC	nrgna
irf10	0	0.832604	0.818	0.104	0	GSC	irf10
tpm4a	0	0.469657	0.577	0.105	0	GSC	tpm4a
irf2	0	0.499082	0.623	0.106	0	GSC	irf2
degs1	0	0.492956	0.621	0.106	0	GSC	degs1
fam184b	0	0.396717	0.539	0.107	0	GSC	fam184b
ift22	0	0.447085	0.577	0.111	0	GSC	ift22
gstm.3	0	0.588207	0.636	0.112	0	GSC	gstm.3
si:dkeyp-46h3.1	0	0.400743	0.521	0.112	0	GSC	si:dkeyp-46h3.1
capsla	0	0.390863	0.532	0.113	0	GSC	capsla
entr1	0	0.395823	0.518	0.114	0	GSC	entr1
casp7	0	0.497916	0.645	0.116	0	GSC	casp7
ifi35	0	0.713548	0.772	0.117	0	GSC	ifi35
fip1l1a	0	0.416978	0.547	0.118	0	GSC	fip1l1a
sncb	0	0.506487	0.651	0.119	0	GSC	sncb
sqor	0	0.411836	0.538	0.119	0	GSC	sqor
gstk1	0	0.414728	0.563	0.121	0	GSC	gstk1
gpd1b	0	0.888731	0.819	0.124	0	GSC	gpd1b
rnpep	0	0.454081	0.613	0.124	0	GSC	rnpep
tmsb1	0	0.488282	0.642	0.125	0	GSC	tmsb1
gsta.1	0	0.460133	0.608	0.126	0	GSC	gsta.1
kyat1	0	0.447649	0.602	0.126	0	GSC	kyat1
ckmt1	0	0.392627	0.549	0.127	0	GSC	ckmt1
gamt	0	0.383309	0.546	0.128	0	GSC	gamt
endouc	0	0.603318	0.707	0.129	0	GSC	endouc
hsd11b1la	0	0.443502	0.606	0.129	0	GSC	hsd11b1la
sp100.2	0	0.597906	0.736	0.131	0	GSC	sp100.2
tmem126a	0	0.398069	0.553	0.131	0	GSC	tmem126a
rab36	0	0.400585	0.573	0.132	0	GSC	rab36
daw1	0	0.578056	0.684	0.134	0	GSC	daw1
fibpb	0	0.399684	0.558	0.134	0	GSC	fibpb
cmtm7	0	0.392239	0.568	0.135	0	GSC	cmtm7
arl6ip5b	0	0.58756	0.728	0.137	0	GSC	arl6ip5b
ribc2	0	0.48529	0.649	0.137	0	GSC	ribc2
psma6l	0	0.741615	0.801	0.138	0	GSC	psma6l
atp6v1e1a	0	0.506224	0.668	0.138	0	GSC	atp6v1e1a
myca	0	0.41665	0.589	0.138	0	GSC	myca
tada2b	0	0.51731	0.643	0.14	0	GSC	tada2b
scp2a	0	0.522956	0.68	0.141	0	GSC	scp2a
rgcc	0	0.409012	0.575	0.141	0	GSC	rgcc
tprg1	0	0.406961	0.583	0.142	0	GSC	tprg1
isg15	0	1.39403	0.9	0.143	0	GSC	isg15
rheb	0	0.374795	0.579	0.143	0	GSC	rheb
ttc4	0	0.564053	0.718	0.145	0	GSC	ttc4
aamdc	0	0.405681	0.588	0.146	0	GSC	aamdc
psmb10	0	0.875541	0.866	0.147	0	GSC	psmb10
mycbp2	0	0.579485	0.745	0.148	0	GSC	mycbp2
zfyve21	0	0.420447	0.613	0.148	0	GSC	zfyve21
pacrg	0	0.409804	0.589	0.148	0	GSC	pacrg
ube2w	0	0.488455	0.679	0.149	0	GSC	ube2w
rtn1a	0	0.411037	0.604	0.15	0	GSC	rtn1a
crybg1a	0	0.379848	0.592	0.15	0	GSC	crybg1a
hgs	0	0.451616	0.639	0.152	0	GSC	hgs
tmem243b	0	0.395133	0.583	0.152	0	GSC	tmem243b
nucb2a	0	0.391268	0.592	0.154	0	GSC	nucb2a
zgc:158640	0	0.456706	0.654	0.156	0	GSC	zgc:158640
fam177a1	0	0.387021	0.585	0.156	0	GSC	fam177a1
znf609b	0	0.688919	0.794	0.158	0	GSC	znf609b
pde7a	0	0.702947	0.818	0.162	0	GSC	pde7a
NDUFAF8	0	0.409887	0.607	0.163	0	GSC	NDUFAF8
acaa1	0	0.76004	0.827	0.165	0	GSC	acaa1
psme2	0	0.767117	0.855	0.166	0	GSC	psme2
xaf1	0	0.845779	0.89	0.169	0	GSC	xaf1
znf609a	0	0.646845	0.769	0.169	0	GSC	znf609a
zmynd8	0	0.542394	0.692	0.169	0	GSC	zmynd8
fthl31	0	0.632535	0.608	0.169	0	GSC	fthl31
rbm11	0	0.507235	0.694	0.17	0	GSC	rbm11
prg4a	0	0.417009	0.643	0.18	0	GSC	prg4a
b2ml	0	0.64432	0.743	0.181	0	GSC	b2ml
waslb	0	0.714954	0.799	0.183	0	GSC	waslb
zgc:112148	0	0.43067	0.654	0.183	0	GSC	zgc:112148
rexo1	0	0.447699	0.668	0.185	0	GSC	rexo1
mgme1	0	0.401681	0.635	0.185	0	GSC	mgme1
cdc123	0	0.395192	0.641	0.186	0	GSC	cdc123
BX005340.1	0	0.528544	0.695	0.187	0	GSC	BX005340.1
tmsb4x	0	0.765149	0.707	0.19	0	GSC	tmsb4x
coq9	0	0.648021	0.766	0.191	0	GSC	coq9
rnasekb	0	0.399275	0.671	0.193	0	GSC	rnasekb
adh8b	0	0.611329	0.779	0.194	0	GSC	adh8b
ndufaf5	0	0.455861	0.692	0.196	0	GSC	ndufaf5
zgc:110130	0	0.526544	0.735	0.197	0	GSC	zgc:110130
ywhah	0	0.619106	0.79	0.198	0	GSC	ywhah
zgc:65997	0	0.488013	0.713	0.198	0	GSC	zgc:65997
nme2a	0	0.551754	0.734	0.199	0	GSC	nme2a
glod5	0	0.627939	0.793	0.2	0	GSC	glod5
bptf	0	0.41602	0.686	0.205	0	GSC	bptf
ascl1b	0	0.59166	0.782	0.207	0	GSC	ascl1b
hacd2	0	0.467053	0.698	0.208	0	GSC	hacd2
pgd	0	0.502646	0.726	0.214	0	GSC	pgd
hmgn3	0	0.652982	0.775	0.216	0	GSC	hmgn3
pm20d1.1	0	0.493306	0.733	0.216	0	GSC	pm20d1.1
cdkn1bb	0	0.633256	0.805	0.218	0	GSC	cdkn1bb
fabp7a	0	0.713119	0.778	0.219	0	GSC	fabp7a
rab6bb	0	0.523278	0.77	0.219	0	GSC	rab6bb
tuba8l2	0	0.609158	0.696	0.221	0	GSC	tuba8l2
emg1	0	0.494584	0.691	0.225	0	GSC	emg1
alcamb	0	0.674801	0.839	0.226	0	GSC	alcamb
hist2h2l	0	0.849164	0.87	0.227	0	GSC	hist2h2l
pnpo	0	0.466541	0.735	0.227	0	GSC	pnpo
si:dkey-28b4.7	0	0.81906	0.878	0.229	0	GSC	si:dkey-28b4.7
pank2	0	0.462876	0.754	0.229	0	GSC	pank2
neil1	0	0.557372	0.786	0.234	0	GSC	neil1
zgc:85789	0	0.530442	0.7	0.236	0	GSC	zgc:85789
anxa11b	0	0.61046	0.796	0.237	0	GSC	anxa11b
mdm4	0	0.500074	0.745	0.237	0	GSC	mdm4
si:dkey-4p15.3	0	0.54183	0.803	0.24	0	GSC	si:dkey-4p15.3
b2m	0	1.63532	0.985	0.241	0	GSC	b2m
rnf213a	0	0.535095	0.793	0.241	0	GSC	rnf213a
ube2q2	0	0.451631	0.769	0.249	0	GSC	ube2q2
msna	0	0.950286	0.879	0.259	0	GSC	msna
psme1	0	0.70151	0.786	0.261	0	GSC	psme1
CABZ01115113.1	0	0.580151	0.737	0.261	0	GSC	CABZ01115113.1
stk31	0	0.687401	0.874	0.264	0	GSC	stk31
cyb5r2	0	0.650193	0.841	0.267	0	GSC	cyb5r2
cox6b1	0	0.924857	0.903	0.268	0	GSC	cox6b1
ifi46	0	0.765639	0.798	0.269	0	GSC	ifi46
znf106a	0	0.509869	0.816	0.271	0	GSC	znf106a
kmt2bb	0	0.939504	0.966	0.273	0	GSC	kmt2bb
usp9	0	0.472496	0.81	0.294	0	GSC	usp9
CR382383.2	0	0.625618	0.796	0.297	0	GSC	CR382383.2
fam204a	0	0.547651	0.813	0.299	0	GSC	fam204a
setd3	0	0.628261	0.884	0.304	0	GSC	setd3
sumo2b	0	0.79147	0.88	0.306	0	GSC	sumo2b
phf20b	0	0.577218	0.852	0.311	0	GSC	phf20b
hist1h4l.10	0	0.662743	0.889	0.35	0	GSC	hist1h4l.10
si:dkey-180p18.9	0	0.612596	0.879	0.394	0	GSC	si:dkey-180p18.9
ifi45	0	0.735179	0.937	0.415	0	GSC	ifi45
stk35l	0	0.683101	0.929	0.418	0	GSC	stk35l
brd8	0	0.760448	0.891	0.43	0	GSC	brd8
pfdn1	0	0.74281	0.916	0.431	0	GSC	pfdn1
tsn	0	0.578696	0.871	0.431	0	GSC	tsn
hmgn7	0	0.674324	0.858	0.438	0	GSC	hmgn7
rad21a	0	0.764752	0.924	0.452	0	GSC	rad21a
pabpc1b	0	0.679245	0.938	0.458	0	GSC	pabpc1b
pbdc1	0	0.591471	0.916	0.468	0	GSC	pbdc1
glo1	0	0.791208	0.939	0.475	0	GSC	glo1
cox8a	0	1.0464	0.992	0.479	0	GSC	cox8a
alcama	0	0.791953	0.933	0.499	0	GSC	alcama
cdca7b	0	0.717362	0.9	0.508	0	GSC	cdca7b
ppa1b	0	0.804285	0.96	0.535	0	GSC	ppa1b
pho	0	1.11624	0.989	0.555	0	GSC	pho
bccip	0	0.691764	0.965	0.575	0	GSC	bccip
nsa2	0	0.675743	0.957	0.578	0	GSC	nsa2
nop53	0	0.592614	0.941	0.616	0	GSC	nop53
eef1db	0	0.753214	0.965	0.648	0	GSC	eef1db
ola1	0	0.699374	0.964	0.657	0	GSC	ola1
fkbp1aa	0	0.678767	0.978	0.658	0	GSC	fkbp1aa
gtpbp4	0	0.774324	0.971	0.662	0	GSC	gtpbp4
med28	0	0.630825	0.964	0.664	0	GSC	med28
rsl1d1	0	0.913823	0.995	0.7	0	GSC	rsl1d1
hdac1	0	0.903506	0.989	0.724	0	GSC	hdac1
eif3m	0	0.567099	0.976	0.766	0	GSC	eif3m
eif3g	0	0.723123	0.991	0.79	0	GSC	eif3g
mgmt	0	0.599551	0.989	0.79	0	GSC	mgmt
h2afx1	0	0.886772	0.999	0.798	0	GSC	h2afx1
lsm7	0	0.877434	0.999	0.876	0	GSC	lsm7
hint1	0	0.650125	0.994	0.882	0	GSC	hint1
eif3f	0	0.814945	0.997	0.884	0	GSC	eif3f
rsl24d1	0	0.930249	0.999	0.894	0	GSC	rsl24d1
rpl6	0	0.565883	0.997	0.937	0	GSC	rpl6
rpl22l1	0	0.730344	0.992	0.94	0	GSC	rpl22l1
rpl5a	0	0.878641	1	0.944	0	GSC	rpl5a
eef1da	0	0.588343	0.994	0.949	0	GSC	eef1da
rps26	0	0.56145	1	0.962	0	GSC	rps26
rps27.2	0	0.941474	1	0.971	0	GSC	rps27.2
faua	0	0.74832	1	0.977	0	GSC	faua
rpl8	0	0.518117	1	0.98	0	GSC	rpl8
rps15	0	0.656892	1	0.984	0	GSC	rps15
rps2	0	0.731516	1	0.985	0	GSC	rps2
rps27.1	0	0.797519	1	0.986	0	GSC	rps27.1
uba52	0	0.674262	1	0.987	0	GSC	uba52
rps16	0	0.479867	1	0.987	0	GSC	rps16
rpl11	0	0.640393	1	0.988	0	GSC	rpl11
rpl14	0	0.690856	1	0.989	0	GSC	rpl14
rpl18a	0	0.595135	1	0.989	0	GSC	rpl18a
rpl30	0	0.801451	1	0.99	0	GSC	rpl30
rps26l	0	0.706406	1	0.99	0	GSC	rps26l
rps4x	0	0.70356	1	0.99	0	GSC	rps4x
rps10	0	0.647713	1	0.99	0	GSC	rps10
rps21	0	0.470707	1	0.99	0	GSC	rps21
rplp2l	0	0.743527	1	0.991	0	GSC	rplp2l
rpl13a	0	0.555499	1	0.991	0	GSC	rpl13a
rpl39	0	0.536777	1	0.991	0	GSC	rpl39
rpl23a	0	0.532372	1	0.991	0	GSC	rpl23a
rpl10	0	0.778504	1	0.992	0	GSC	rpl10
rpl35a	0	0.638242	1	0.992	0	GSC	rpl35a
rpl17	0	0.604082	1	0.992	0	GSC	rpl17
rpl36a	0	0.533773	1	0.992	0	GSC	rpl36a
rpl15	0	0.485769	1	0.992	0	GSC	rpl15
rps9	0	0.759808	1	0.993	0	GSC	rps9
rpl18	0	0.707162	1	0.993	0	GSC	rpl18
rps13	0	0.47633	1	0.993	0	GSC	rps13
rpsa	0	0.697448	1	0.994	0	GSC	rpsa
rpl27	0	0.553188	1	0.994	0	GSC	rpl27
rps29	0	0.451111	1	0.994	0	GSC	rps29
rplp0	0	0.77542	1	0.995	0	GSC	rplp0
rps27a	0	0.69797	1	0.995	0	GSC	rps27a
rps14	0	0.703203	1	0.996	0	GSC	rps14
rps15a	0	0.534678	1	0.996	0	GSC	rps15a
rps19	0	0.579779	1	0.997	0	GSC	rps19
rpl10a	0	0.578661	1	0.997	0	GSC	rpl10a
rps5	0	0.576265	1	0.997	0	GSC	rps5
slc25a5	0	0.545163	1	0.997	0	GSC	slc25a5
rps3a	0	0.534002	1	0.997	0	GSC	rps3a
rpl28	0	0.435502	1	0.997	0	GSC	rpl28
rplp1	0	0.557323	1	0.998	0	GSC	rplp1
rpl21	0	0.515981	1	0.998	0	GSC	rpl21
rps25	0	0.499958	1	0.998	0	GSC	rps25
rpl19	0	0.615862	1	0.999	0	GSC	rpl19
rps23	0	0.517744	1	0.999	0	GSC	rps23
rpl32	0	0.512381	1	0.999	0	GSC	rpl32
rpl13	0	0.445467	1	0.999	0	GSC	rpl13
rps8a	0	0.437073	1	0.999	0	GSC	rps8a
si:dkey-151g10.6	0	0.421246	1	0.999	0	GSC	si:dkey-151g10.6
parga	7.38046e-308	0.395602	0.612	0.174	1.55351e-303	GSC	parga
znf395b	1.36236e-307	0.405182	0.655	0.2	2.86763e-303	GSC	znf395b
ccdc151	4.00035e-307	0.248529	0.263	0.023	8.42034e-303	GSC	ccdc151
smc1al	5.67012e-307	0.527542	0.89	0.423	1.1935e-302	GSC	smc1al
ube2e1	1.55159e-306	0.567749	0.885	0.485	3.26594e-302	GSC	ube2e1
dcaf5	2.16321e-306	0.49816	0.786	0.297	4.55335e-302	GSC	dcaf5
exosc10	3.96719e-306	0.413065	0.665	0.203	8.35054e-302	GSC	exosc10
gpd1c	5.95536e-306	0.262916	0.276	0.027	1.25354e-301	GSC	gpd1c
mybbp1a	2.69331e-305	0.600945	0.926	0.488	5.66915e-301	GSC	mybbp1a
stxbp1a	1.18806e-304	0.275396	0.287	0.03	2.50074e-300	GSC	stxbp1a
palm1a	2.31367e-304	0.219349	0.227	0.014	4.87004e-300	GSC	palm1a
si:dkey-60d5.3	3.71104e-303	0.26543	0.287	0.03	7.81136e-299	GSC	si:dkey-60d5.3
eif1ad	1.59855e-302	0.587002	0.92	0.556	3.3648e-298	GSC	eif1ad
habp2	1.0444e-301	0.213274	0.211	0.011	2.19836e-297	GSC	habp2
si:dkeyp-44a8.4	2.38482e-301	0.235485	0.248	0.02	5.01981e-297	GSC	si:dkeyp-44a8.4
rpl7a	3.27468e-300	0.391858	1	0.998	6.89288e-296	GSC	rpl7a
rps6ka1	6.92494e-300	0.31515	0.402	0.073	1.45763e-295	GSC	rps6ka1
si:ch211-195o20.7	2.82117e-299	0.274508	0.317	0.04	5.93829e-295	GSC	si:ch211-195o20.7
tbcb	3.7293e-299	0.578539	0.796	0.324	7.84981e-295	GSC	tbcb
ddx10	6.27584e-299	0.417723	0.678	0.217	1.321e-294	GSC	ddx10
ccdc87	5.37642e-297	0.229584	0.246	0.02	1.13168e-292	GSC	ccdc87
tomm22	1.68219e-295	0.579059	0.811	0.372	3.54085e-291	GSC	tomm22
mrps10	2.96289e-295	0.551052	0.842	0.416	6.23659e-291	GSC	mrps10
pip5k1ca	1.28321e-294	0.301862	0.368	0.06	2.70103e-290	GSC	pip5k1ca
si:dkey-205h13.1	7.63142e-294	0.198471	0.207	0.011	1.60634e-289	GSC	si:dkey-205h13.1
cnga1b	7.30007e-293	0.259763	0.309	0.039	1.53659e-288	GSC	cnga1b
eif4ebp1	1.01799e-292	0.602722	0.894	0.545	2.14276e-288	GSC	eif4ebp1
nptx1l	1.87043e-292	0.278935	0.321	0.043	3.93707e-288	GSC	nptx1l
si:ch73-147o17.1	4.03799e-292	0.359923	0.541	0.137	8.49957e-288	GSC	si:ch73-147o17.1
trappc2l	4.60233e-292	0.404242	0.658	0.209	9.68744e-288	GSC	trappc2l
sdr16c5b	8.66621e-292	0.322661	0.39	0.07	1.82415e-287	GSC	sdr16c5b
parp8	1.52293e-291	0.3547	0.498	0.119	3.20561e-287	GSC	parp8
rpl3	1.78613e-291	0.396314	1	0.99	3.75963e-287	GSC	rpl3
otc	1.31884e-290	0.311834	0.376	0.065	2.77603e-286	GSC	otc
rnf44	2.20987e-290	0.352596	0.508	0.122	4.65155e-286	GSC	rnf44
fam219ab	2.72179e-290	0.238489	0.263	0.025	5.72909e-286	GSC	fam219ab
dnajc7	3.20038e-290	0.433155	0.734	0.259	6.73648e-286	GSC	dnajc7
nfe2l2a	1.05867e-289	0.329524	0.395	0.072	2.2284e-285	GSC	nfe2l2a
nub1	3.09855e-289	0.435129	0.718	0.245	6.52214e-285	GSC	nub1
phc1	5.3227e-288	0.342819	0.462	0.103	1.12037e-283	GSC	phc1
s100a10b	7.14253e-288	0.45232	0.622	0.186	1.50343e-283	GSC	s100a10b
erich2	7.77782e-288	0.372821	0.594	0.167	1.63715e-283	GSC	erich2
hspe1	1.30743e-287	0.586791	0.949	0.682	2.752e-283	GSC	hspe1
msrb2	1.67751e-285	0.308002	0.377	0.065	3.53098e-281	GSC	msrb2
rpl37.1	1.85994e-285	0.417947	1	0.994	3.91499e-281	GSC	rpl37.1
rfxank	3.38586e-285	0.234627	0.266	0.027	7.12689e-281	GSC	rfxank
dnajc5aa	1.20681e-284	0.320721	0.438	0.091	2.5402e-280	GSC	dnajc5aa
dr1	4.09319e-284	0.431602	0.739	0.269	8.61577e-280	GSC	dr1
si:dkey-188i13.10	4.96127e-283	0.386113	0.504	0.124	1.0443e-278	GSC	si:dkey-188i13.10
nol8	1.08416e-282	0.473218	0.737	0.278	2.28205e-278	GSC	nol8
map7d1a	2.30785e-282	0.365046	0.54	0.144	4.85778e-278	GSC	map7d1a
cdkn2aip	2.52736e-282	0.400639	0.705	0.238	5.31985e-278	GSC	cdkn2aip
ywhaz	9.14611e-282	0.5971	0.916	0.628	1.92516e-277	GSC	ywhaz
c1qbp	2.47569e-280	0.58637	0.943	0.625	5.21108e-276	GSC	c1qbp
si:dkey-40g16.6	5.45952e-280	0.206832	0.221	0.016	1.14917e-275	GSC	si:dkey-40g16.6
gap43	8.04538e-279	0.206981	0.204	0.012	1.69347e-274	GSC	gap43
rcc1l	4.25577e-278	0.404242	0.689	0.234	8.95798e-274	GSC	rcc1l
nme2b.1	5.53748e-278	0.381575	0.999	0.998	1.16558e-273	GSC	nme2b.1
atox1	9.71141e-278	0.472799	0.674	0.235	2.04415e-273	GSC	atox1
si:dkey-93h22.8	1.03636e-277	0.397026	0.66	0.211	2.18143e-273	GSC	si:dkey-93h22.8
enpp6	1.13432e-277	0.229648	0.253	0.025	2.38764e-273	GSC	enpp6
zgc:65894	8.5945e-277	0.568205	0.655	0.237	1.80906e-272	GSC	zgc:65894
si:dkey-199f5.3	1.06266e-276	0.183871	0.19	0.009	2.23679e-272	GSC	si:dkey-199f5.3
hhip	2.26982e-276	0.30733	0.406	0.08	4.77773e-272	GSC	hhip
yars	4.35377e-276	0.437075	0.73	0.267	9.16424e-272	GSC	yars
si:ch73-290k24.5	6.15317e-276	0.204635	0.22	0.016	1.29518e-271	GSC	si:ch73-290k24.5
smc6	1.47724e-274	0.353936	0.589	0.165	3.10944e-270	GSC	smc6
si:dkey-100n19.2	1.66892e-274	0.267263	0.316	0.045	3.5129e-270	GSC	si:dkey-100n19.2
ttc26	1.79011e-274	0.366963	0.632	0.196	3.76799e-270	GSC	ttc26
txn	4.31502e-274	0.331046	0.423	0.088	9.08269e-270	GSC	txn
cebpd	4.82786e-274	0.171947	0.165	0.005	1.01622e-269	GSC	cebpd
ssuh2.2	6.02072e-274	0.224281	0.246	0.023	1.2673e-269	GSC	ssuh2.2
gemin6	2.69315e-273	0.427418	0.69	0.247	5.66881e-269	GSC	gemin6
myh10	7.49053e-273	0.365899	0.557	0.155	1.57668e-268	GSC	myh10
kcnip3b	1.00484e-272	0.38528	0.632	0.194	2.11509e-268	GSC	kcnip3b
xpc	5.96806e-272	0.477331	0.792	0.326	1.25622e-267	GSC	xpc
smc5	1.42264e-271	0.50953	0.909	0.462	2.99451e-267	GSC	smc5
micos13	3.49795e-271	0.377501	0.699	0.239	7.36283e-267	GSC	micos13
utrn	4.61696e-271	0.269641	0.312	0.045	9.71824e-267	GSC	utrn
arg2	5.90447e-271	0.348685	0.488	0.119	1.24283e-266	GSC	arg2
si:ch211-140m22.7	6.3123e-271	0.452703	0.723	0.266	1.32868e-266	GSC	si:ch211-140m22.7
smim4	7.29347e-271	0.420829	0.659	0.227	1.5352e-266	GSC	smim4
papola	1.54144e-270	0.415189	0.675	0.236	3.24457e-266	GSC	papola
crip1	3.11309e-270	0.402434	0.605	0.19	6.55274e-266	GSC	crip1
fbxl5	3.20234e-270	0.355839	0.545	0.152	6.7406e-266	GSC	fbxl5
pabpc1a	5.09991e-270	0.457961	0.995	0.963	1.07348e-265	GSC	pabpc1a
ddx21	1.06936e-268	0.551147	0.918	0.634	2.2509e-264	GSC	ddx21
si:ch211-197h24.9	1.23104e-268	0.246656	0.293	0.039	2.59122e-264	GSC	si:ch211-197h24.9
nsmce2	8.35456e-268	0.519666	0.826	0.351	1.75855e-263	GSC	nsmce2
fkbp11	9.92751e-268	0.35191	0.482	0.12	2.08964e-263	GSC	fkbp11
si:ch211-71m22.1	1.20681e-267	0.347751	0.59	0.171	2.54022e-263	GSC	si:ch211-71m22.1
oga	1.49514e-267	0.396217	0.698	0.238	3.14711e-263	GSC	oga
rerea	1.5839e-267	0.316438	0.372	0.07	3.33395e-263	GSC	rerea
rps18	1.78818e-267	0.43849	0.998	0.976	3.76393e-263	GSC	rps18
tgfbi	2.31723e-267	0.238389	0.268	0.031	4.87754e-263	GSC	tgfbi
tomm70a	3.06264e-267	0.401108	0.726	0.258	6.44655e-263	GSC	tomm70a
jam3b	9.34633e-267	0.248027	0.283	0.036	1.96731e-262	GSC	jam3b
pabpc4	1.30217e-266	0.214555	0.231	0.02	2.74094e-262	GSC	pabpc4
si:dkey-58f10.11	5.15276e-266	0.173699	0.172	0.007	1.0846e-261	GSC	si:dkey-58f10.11
si:dkey-7j14.5	6.34363e-266	0.201627	0.212	0.016	1.33527e-261	GSC	si:dkey-7j14.5
btf3	1.32978e-265	0.449224	0.991	0.948	2.79905e-261	GSC	btf3
CU639397.1	3.4104e-265	0.186426	0.197	0.012	7.17856e-261	GSC	CU639397.1
zgc:113426	3.67042e-265	0.421612	0.822	0.333	7.72586e-261	GSC	zgc:113426
id2b	4.14591e-265	0.295118	0.385	0.075	8.72673e-261	GSC	id2b
zgc:85722	4.35086e-265	0.25488	0.315	0.047	9.15812e-261	GSC	zgc:85722
iqub	5.42623e-265	0.219238	0.242	0.024	1.14217e-260	GSC	iqub
dbnla	5.42886e-265	0.376841	0.572	0.169	1.14272e-260	GSC	dbnla
cox5aa	5.78031e-265	0.454282	0.999	0.959	1.2167e-260	GSC	cox5aa
olfm1b	8.91996e-265	0.210532	0.218	0.017	1.87756e-260	GSC	olfm1b
rac2	1.10655e-264	0.387661	0.589	0.183	2.32918e-260	GSC	rac2
ptbp1a	1.646e-264	0.483902	0.907	0.458	3.46467e-260	GSC	ptbp1a
tnrc6a	3.17997e-264	0.397372	0.707	0.246	6.69352e-260	GSC	tnrc6a
tbc1d15	1.58216e-263	0.342398	0.567	0.162	3.33029e-259	GSC	tbc1d15
ppil6	1.68037e-263	0.260891	0.265	0.031	3.53702e-259	GSC	ppil6
efhc2	1.77043e-263	0.2068	0.221	0.018	3.72658e-259	GSC	efhc2
cfap99	1.90769e-263	0.19291	0.203	0.014	4.01549e-259	GSC	cfap99
pfkfb4b	2.05655e-263	0.383989	0.689	0.238	4.32884e-259	GSC	pfkfb4b
bloc1s5	8.38111e-263	0.358803	0.631	0.202	1.76414e-258	GSC	bloc1s5
noxo1b	1.22429e-262	0.343484	0.511	0.135	2.577e-258	GSC	noxo1b
herc2	1.63348e-262	0.338915	0.498	0.128	3.43832e-258	GSC	herc2
maptb	2.77571e-262	0.272625	0.341	0.057	5.84258e-258	GSC	maptb
as3mt	3.62905e-262	0.348371	0.557	0.161	7.63879e-258	GSC	as3mt
zgc:162707	4.28216e-262	0.204267	0.221	0.018	9.01352e-258	GSC	zgc:162707
bhlhe23	5.39955e-262	0.160476	0.148	0.003	1.13655e-257	GSC	bhlhe23
fabp7b	1.09207e-261	0.178264	0.179	0.009	2.29871e-257	GSC	fabp7b
atpv0e2	2.94825e-261	0.367646	0.626	0.201	6.20577e-257	GSC	atpv0e2
si:ch211-183d5.2	1.46143e-260	0.220093	0.236	0.022	3.07616e-256	GSC	si:ch211-183d5.2
cct5	5.98561e-260	0.492396	0.995	0.916	1.25991e-255	GSC	cct5
sord	7.25677e-260	0.329837	0.48	0.122	1.52748e-255	GSC	sord
mtdhb	1.00672e-259	0.368683	0.528	0.145	2.11904e-255	GSC	mtdhb
si:ch211-102c2.4	1.13363e-259	0.241163	0.269	0.033	2.38618e-255	GSC	si:ch211-102c2.4
wipf2b	1.86238e-258	0.344266	0.583	0.173	3.92012e-254	GSC	wipf2b
rassf2b	1.17515e-257	0.280274	0.365	0.068	2.47358e-253	GSC	rassf2b
ndufs7	6.92221e-257	0.498844	0.965	0.673	1.45706e-252	GSC	ndufs7
TSTD1	1.88497e-255	0.332568	0.448	0.108	3.96768e-251	GSC	TSTD1
si:dkey-119f1.1	2.0169e-255	0.448139	0.828	0.344	4.24537e-251	GSC	si:dkey-119f1.1
tbk1	3.5774e-255	0.269668	0.333	0.056	7.53007e-251	GSC	tbk1
mkrn1	6.05013e-255	0.382866	0.694	0.239	1.27349e-250	GSC	mkrn1
acbd5a	6.61117e-255	0.326122	0.464	0.116	1.39158e-250	GSC	acbd5a
gchfr	1.27549e-254	0.375448	0.545	0.16	2.68478e-250	GSC	gchfr
sf3b1	2.12849e-254	0.420491	0.737	0.286	4.48025e-250	GSC	sf3b1
cdh2	4.34116e-254	0.3399	0.567	0.166	9.13771e-250	GSC	cdh2
med12	5.27308e-254	0.334102	0.536	0.152	1.10993e-249	GSC	med12
nop2	6.55196e-254	0.551845	0.932	0.555	1.37912e-249	GSC	nop2
ldhbb	1.07679e-253	0.388891	0.668	0.232	2.26654e-249	GSC	ldhbb
asmt2	2.78379e-253	0.216423	0.249	0.027	5.85959e-249	GSC	asmt2
blf	4.80684e-253	0.25316	0.3	0.045	1.01179e-248	GSC	blf
ywhaqb	5.79431e-253	0.494176	0.918	0.496	1.21964e-248	GSC	ywhaqb
galm	7.31977e-253	0.313822	0.433	0.102	1.54074e-248	GSC	galm
plekha5	8.53589e-253	0.269973	0.34	0.06	1.79672e-248	GSC	plekha5
tomm5	1.11154e-252	0.524965	0.764	0.368	2.33967e-248	GSC	tomm5
ptk7a	1.21434e-252	0.371251	0.583	0.182	2.55607e-248	GSC	ptk7a
tnrc6c1	1.23217e-252	0.316343	0.437	0.102	2.59359e-248	GSC	tnrc6c1
supt3h	3.45819e-252	0.480674	0.767	0.322	7.27914e-248	GSC	supt3h
dazap1	5.75581e-252	0.332182	0.523	0.147	1.21154e-247	GSC	dazap1
si:dkey-34d22.1	1.89686e-251	0.263332	0.31	0.049	3.9927e-247	GSC	si:dkey-34d22.1
ndufb8	2.568e-251	0.456193	0.97	0.845	5.40539e-247	GSC	ndufb8
naca	3.63368e-251	0.369117	1	0.994	7.64854e-247	GSC	naca
phf20a	7.92283e-251	0.343947	0.608	0.191	1.66768e-246	GSC	phf20a
catip	1.85073e-250	0.269003	0.334	0.057	3.8956e-246	GSC	catip
irf9	7.81602e-250	0.299568	0.413	0.092	1.64519e-245	GSC	irf9
si:dkey-183i3.5	1.10656e-249	0.217898	0.227	0.022	2.3292e-245	GSC	si:dkey-183i3.5
erich3	2.08671e-249	0.302494	0.415	0.093	4.39232e-245	GSC	erich3
smco4	2.32953e-249	0.440137	0.678	0.246	4.90343e-245	GSC	smco4
zgc:110269	2.5232e-249	0.311228	0.447	0.11	5.31108e-245	GSC	zgc:110269
bbx	4.12499e-249	0.282808	0.368	0.072	8.6827e-245	GSC	bbx
ehhadh	5.2233e-249	0.337549	0.547	0.164	1.09945e-244	GSC	ehhadh
foxp4	7.6907e-248	0.323564	0.491	0.13	1.61881e-243	GSC	foxp4
ankzf1	8.04115e-248	0.35079	0.602	0.193	1.69258e-243	GSC	ankzf1
zgc:162025	9.4118e-248	0.509133	0.896	0.549	1.98109e-243	GSC	zgc:162025
gig2o	1.73757e-247	0.377663	0.655	0.226	3.65741e-243	GSC	gig2o
ube2d1b	1.80308e-247	0.501531	0.756	0.33	3.7953e-243	GSC	ube2d1b
tmem237a	2.00503e-247	0.298174	0.374	0.076	4.22039e-243	GSC	tmem237a
churc1	2.08301e-247	0.361301	0.645	0.219	4.38452e-243	GSC	churc1
fthl30	2.32444e-247	0.235279	0.254	0.03	4.89271e-243	GSC	fthl30
ndrg2	2.56519e-247	0.263399	0.315	0.051	5.39947e-243	GSC	ndrg2
CU929391.1	2.65015e-247	0.368742	0.696	0.238	5.57831e-243	GSC	CU929391.1
cfap100	4.93501e-247	0.198721	0.21	0.018	1.03877e-242	GSC	cfap100
kat14	1.78126e-246	0.348314	0.534	0.159	3.74937e-242	GSC	kat14
zgc:153151	2.46784e-246	0.235198	0.285	0.041	5.19456e-242	GSC	zgc:153151
map1aa	2.51413e-246	0.344175	0.601	0.187	5.29199e-242	GSC	map1aa
cct4	2.57959e-246	0.48428	0.963	0.779	5.42978e-242	GSC	cct4
mrps25	3.89908e-246	0.510162	0.851	0.432	8.20717e-242	GSC	mrps25
snd1	4.79399e-246	0.354214	0.552	0.17	1.00909e-241	GSC	snd1
tox	7.03241e-246	0.256686	0.308	0.049	1.48025e-241	GSC	tox
polr3k	3.18056e-245	0.491895	0.721	0.306	6.69476e-241	GSC	polr3k
nmba	6.79467e-245	0.184682	0.199	0.015	1.43021e-240	GSC	nmba
sipa1l2	7.50121e-245	0.288594	0.391	0.083	1.57893e-240	GSC	sipa1l2
pik3r6a	8.64784e-245	0.17912	0.183	0.011	1.82028e-240	GSC	pik3r6a
si:dkey-66g10.2	1.10079e-244	0.161647	0.167	0.008	2.31706e-240	GSC	si:dkey-66g10.2
BX936386.1	2.84453e-244	0.296918	0.353	0.069	5.98745e-240	GSC	BX936386.1
slc25a36a	7.7185e-244	0.336429	0.558	0.167	1.62467e-239	GSC	slc25a36a
nfatc3a	1.36837e-243	0.242451	0.278	0.039	2.88028e-239	GSC	nfatc3a
emd	1.66422e-242	0.397509	0.815	0.317	3.50302e-238	GSC	emd
sec61g	4.61447e-242	0.536966	0.967	0.751	9.713e-238	GSC	sec61g
tmem200b	4.76321e-242	0.2992	0.396	0.087	1.00261e-237	GSC	tmem200b
ppm1h	6.60594e-242	0.36089	0.53	0.156	1.39048e-237	GSC	ppm1h
pvalb6	1.06668e-241	0.193816	0.201	0.016	2.24526e-237	GSC	pvalb6
pccb	1.45696e-241	0.329187	0.484	0.133	3.06675e-237	GSC	pccb
rps11	6.64212e-241	0.386677	1	0.998	1.3981e-236	GSC	rps11
stmn2a	7.57519e-241	0.189682	0.198	0.015	1.5945e-236	GSC	stmn2a
fgfr1op2	4.2975e-240	0.337976	0.584	0.188	9.04581e-236	GSC	fgfr1op2
rpl7	4.55404e-240	0.377198	1	0.995	9.5858e-236	GSC	rpl7
tmem30aa	7.07609e-240	0.263001	0.329	0.059	1.48945e-235	GSC	tmem30aa
tcf12	9.28221e-240	0.2838	0.372	0.077	1.95381e-235	GSC	tcf12
myg1	8.93136e-239	0.496124	0.651	0.254	1.87996e-234	GSC	myg1
si:dkey-23k10.5	1.42281e-238	0.273104	0.343	0.065	2.99486e-234	GSC	si:dkey-23k10.5
myl6	2.32722e-238	0.479195	0.671	0.26	4.89856e-234	GSC	myl6
fip1l1b	2.58551e-238	0.505982	0.828	0.454	5.44224e-234	GSC	fip1l1b
chd5	4.36701e-238	0.332945	0.494	0.137	9.19211e-234	GSC	chd5
nlrc5	5.85747e-238	0.233042	0.262	0.035	1.23294e-233	GSC	nlrc5
cav2	1.03278e-237	0.220455	0.245	0.029	2.1739e-233	GSC	cav2
sap130b	1.08078e-237	0.293583	0.378	0.081	2.27493e-233	GSC	sap130b
abca1b	1.28747e-237	0.20772	0.238	0.027	2.71e-233	GSC	abca1b
nudcd2	1.41312e-237	0.478273	0.692	0.279	2.97448e-233	GSC	nudcd2
si:ch211-59d17.3	4.55111e-237	0.230223	0.265	0.036	9.57964e-233	GSC	si:ch211-59d17.3
stpg1	5.47983e-237	0.201182	0.212	0.02	1.15345e-232	GSC	stpg1
cbx1b	5.94559e-237	0.324914	0.611	0.192	1.25149e-232	GSC	cbx1b
dhrs1	1.14898e-236	0.291054	0.385	0.085	2.41849e-232	GSC	dhrs1
rab1ba	2.37026e-236	0.310429	0.477	0.129	4.98916e-232	GSC	rab1ba
mllt11	2.41592e-236	0.235978	0.276	0.04	5.08528e-232	GSC	mllt11
ywhag2	2.11679e-235	0.290566	0.402	0.091	4.45562e-231	GSC	ywhag2
pter	2.55974e-235	0.315135	0.48	0.133	5.388e-231	GSC	pter
si:ch211-225b11.1	3.09063e-235	0.28544	0.382	0.083	6.50547e-231	GSC	si:ch211-225b11.1
rpl35	4.35846e-235	0.357971	1	0.996	9.17411e-231	GSC	rpl35
pecr	4.63555e-235	0.284949	0.379	0.082	9.75737e-231	GSC	pecr
ccdc47	4.78687e-235	0.390104	0.681	0.258	1.00759e-230	GSC	ccdc47
CU984600.2	6.1025e-235	0.259054	0.314	0.054	1.28452e-230	GSC	CU984600.2
scaper	2.47719e-234	0.335608	0.644	0.218	5.21424e-230	GSC	scaper
ccdc187	9.86041e-234	0.358516	0.641	0.223	2.07552e-229	GSC	ccdc187
gpalpp1	1.81754e-233	0.305781	0.477	0.13	3.82575e-229	GSC	gpalpp1
TIMM21	2.11969e-233	0.2908	0.416	0.1	4.46174e-229	GSC	TIMM21
calcoco2	2.80717e-233	0.219514	0.248	0.031	5.90881e-229	GSC	calcoco2
fbxo18	5.18563e-233	0.321263	0.508	0.148	1.09152e-228	GSC	fbxo18
nsd2	6.14863e-233	0.406464	0.637	0.231	1.29422e-228	GSC	nsd2
tdrd1	6.5037e-233	0.502564	0.934	0.553	1.36896e-228	GSC	tdrd1
fbln2	7.00557e-233	0.192213	0.223	0.023	1.4746e-228	GSC	fbln2
tspan13b	1.06043e-232	0.175447	0.191	0.015	2.2321e-228	GSC	tspan13b
zgc:63568	6.68896e-232	0.328858	0.502	0.146	1.40796e-227	GSC	zgc:63568
krtcap2	7.13353e-232	0.499344	0.931	0.695	1.50154e-227	GSC	krtcap2
zgc:63470	1.12185e-231	0.481728	0.796	0.406	2.36138e-227	GSC	zgc:63470
mmp2	1.46896e-231	0.187731	0.2	0.017	3.09202e-227	GSC	mmp2
tor1l3	3.70091e-231	0.210863	0.233	0.027	7.79004e-227	GSC	tor1l3
plppr5a	5.10924e-231	0.171215	0.179	0.012	1.07544e-226	GSC	plppr5a
ppib	5.58286e-231	0.543791	0.833	0.488	1.17514e-226	GSC	ppib
nt5c2b	7.31618e-231	0.204714	0.236	0.028	1.53998e-226	GSC	nt5c2b
asap1b	1.78804e-230	0.267407	0.345	0.068	3.76365e-226	GSC	asap1b
rundc3ab	1.94427e-230	0.242085	0.291	0.047	4.0925e-226	GSC	rundc3ab
phf3	4.05417e-230	0.360969	0.66	0.239	8.53361e-226	GSC	phf3
si:dkeyp-93d12.1	4.58724e-230	0.396249	0.83	0.342	9.65568e-226	GSC	si:dkeyp-93d12.1
r3hcc1l	7.2823e-230	0.31284	0.472	0.131	1.53285e-225	GSC	r3hcc1l
rpl9	7.80412e-230	0.332541	0.524	0.159	1.64269e-225	GSC	rpl9
tpmt.2	8.701e-230	0.208891	0.233	0.027	1.83147e-225	GSC	tpmt.2
msx2a	8.97516e-230	0.17631	0.183	0.013	1.88918e-225	GSC	msx2a
btr31	2.3653e-229	0.203892	0.237	0.028	4.97873e-225	GSC	btr31
pbxip1b	2.54269e-229	0.339485	0.654	0.226	5.35212e-225	GSC	pbxip1b
ddah2	2.61805e-229	0.31419	0.507	0.15	5.51073e-225	GSC	ddah2
usp19	2.81014e-229	0.310352	0.459	0.123	5.91506e-225	GSC	usp19
lsm3	3.11109e-229	0.47165	0.92	0.594	6.54852e-225	GSC	lsm3
si:ch211-79k12.1	1.75122e-228	0.196626	0.216	0.022	3.68615e-224	GSC	si:ch211-79k12.1
ppiaa	2.04344e-228	0.380952	0.993	0.995	4.30124e-224	GSC	ppiaa
gbp1	3.04347e-228	0.258872	0.338	0.065	6.40621e-224	GSC	gbp1
CT956002.2	8.06348e-228	0.312542	0.455	0.12	1.69728e-223	GSC	CT956002.2
si:dkey-280e21.3	1.05166e-227	0.244628	0.292	0.047	2.21364e-223	GSC	si:dkey-280e21.3
stau2	1.38067e-227	0.416956	0.666	0.259	2.90617e-223	GSC	stau2
fam49a	2.04193e-227	0.358527	0.7	0.265	4.29806e-223	GSC	fam49a
hk1	2.46836e-227	0.305045	0.487	0.135	5.19565e-223	GSC	hk1
eea1	4.20482e-227	0.33101	0.594	0.193	8.85073e-223	GSC	eea1
ntrk3b	5.72574e-227	0.167746	0.183	0.013	1.20521e-222	GSC	ntrk3b
prkab1b	6.47156e-227	0.464104	0.703	0.31	1.3622e-222	GSC	prkab1b
usp13	1.44644e-226	0.231806	0.282	0.044	3.04462e-222	GSC	usp13
tnfaip6	1.84155e-226	0.284678	0.378	0.084	3.87628e-222	GSC	tnfaip6
ptgdsb.2	1.97061e-226	0.310777	0.432	0.112	4.14794e-222	GSC	ptgdsb.2
lgals2a	2.73294e-226	0.267464	0.325	0.061	5.75256e-222	GSC	lgals2a
zgc:152791	3.65225e-226	0.301047	0.322	0.06	7.68763e-222	GSC	zgc:152791
sqstm1	5.40359e-226	0.373101	0.57	0.194	1.1374e-221	GSC	sqstm1
ypel5	1.00958e-225	0.325097	0.605	0.204	2.12506e-221	GSC	ypel5
adh5	1.28308e-225	0.468023	0.932	0.645	2.70075e-221	GSC	adh5
rpgra	2.01312e-225	0.202061	0.225	0.025	4.23742e-221	GSC	rpgra
sv2a	2.07668e-225	0.170359	0.185	0.014	4.3712e-221	GSC	sv2a
zgc:136439	2.34232e-225	0.286812	0.404	0.098	4.93035e-221	GSC	zgc:136439
si:ch211-209j12.1	2.57872e-225	0.259032	0.297	0.05	5.42794e-221	GSC	si:ch211-209j12.1
kpna4	5.11512e-225	0.387641	0.696	0.275	1.07668e-220	GSC	kpna4
jpt1a	6.25478e-225	0.197745	0.221	0.024	1.31657e-220	GSC	jpt1a
ahcy	1.8077e-224	0.526476	0.854	0.535	3.80503e-220	GSC	ahcy
ptgis	3.77901e-224	0.246723	0.311	0.055	7.95443e-220	GSC	ptgis
stard4	1.49347e-223	0.198824	0.233	0.028	3.1436e-219	GSC	stard4
brd3b	1.98376e-223	0.373774	0.733	0.289	4.17561e-219	GSC	brd3b
iah1	3.27916e-223	0.424279	0.699	0.296	6.9023e-219	GSC	iah1
sfxn5b	4.95679e-223	0.240093	0.295	0.05	1.04336e-218	GSC	sfxn5b
LRRC56	1.22961e-222	0.151362	0.157	0.008	2.58821e-218	GSC	LRRC56
acp5b	1.56906e-222	0.305452	0.494	0.144	3.30272e-218	GSC	acp5b
tarsl2	1.99502e-222	0.189808	0.21	0.021	4.19933e-218	GSC	tarsl2
hnrnpa0b	5.307e-222	0.549005	0.951	0.782	1.11707e-217	GSC	hnrnpa0b
ppt1	7.25563e-222	0.380546	0.59	0.211	1.52724e-217	GSC	ppt1
cox19	1.51879e-221	0.317637	0.528	0.166	3.1969e-217	GSC	cox19
ankrd50l	1.94489e-221	0.254273	0.332	0.065	4.0938e-217	GSC	ankrd50l
cfap57	1.00917e-220	0.139248	0.14	0.005	2.12421e-216	GSC	cfap57
si:dkey-204f11.64	1.14737e-220	0.252627	0.336	0.068	2.41509e-216	GSC	si:dkey-204f11.64
rev3l	2.40853e-220	0.285911	0.413	0.103	5.06972e-216	GSC	rev3l
copb1	3.23051e-220	0.358857	0.669	0.256	6.7999e-216	GSC	copb1
rab13	1.07259e-219	0.347024	0.65	0.247	2.25769e-215	GSC	rab13
rrp12	2.10738e-219	0.37362	0.706	0.283	4.43582e-215	GSC	rrp12
cnot1	2.70803e-219	0.453803	0.828	0.41	5.70014e-215	GSC	cnot1
smc1a	3.27443e-219	0.170458	0.174	0.012	6.89234e-215	GSC	smc1a
sp4	3.53951e-219	0.310617	0.513	0.154	7.45031e-215	GSC	sp4
dkk1a	4.3471e-219	0.204244	0.23	0.028	9.15022e-215	GSC	dkk1a
mbnl2	7.36414e-219	0.317294	0.52	0.16	1.55008e-214	GSC	mbnl2
dgkaa	8.10127e-219	0.235555	0.274	0.043	1.70524e-214	GSC	dgkaa
myl1	9.66921e-219	0.18081	0.195	0.018	2.03527e-214	GSC	myl1
cbr1l	1.33902e-218	0.431527	0.571	0.205	2.81849e-214	GSC	cbr1l
si:ch73-138n13.1	1.8327e-218	0.30582	0.476	0.136	3.85766e-214	GSC	si:ch73-138n13.1
bnip4	2.67862e-218	0.271766	0.356	0.077	5.63822e-214	GSC	bnip4
smdt1a	5.22729e-218	0.312697	0.459	0.128	1.10029e-213	GSC	smdt1a
eef1a1a	5.53453e-218	0.319932	0.581	0.186	1.16496e-213	GSC	eef1a1a
lancl1	7.83975e-218	0.267489	0.36	0.079	1.65019e-213	GSC	lancl1
ddx39aa	1.12324e-217	0.514641	0.938	0.694	2.3643e-213	GSC	ddx39aa
mcama	1.41173e-217	0.193761	0.216	0.024	2.97156e-213	GSC	mcama
dpysl3	1.53593e-217	0.272435	0.365	0.081	3.23298e-213	GSC	dpysl3
zgc:162989	1.92252e-217	0.164462	0.174	0.013	4.04671e-213	GSC	zgc:162989
slc6a1b	3.68516e-217	0.193837	0.203	0.02	7.75689e-213	GSC	slc6a1b
dhrs4	4.82178e-217	0.301279	0.513	0.157	1.01494e-212	GSC	dhrs4
rspo1	4.84964e-217	0.239176	0.291	0.05	1.0208e-212	GSC	rspo1
si:ch73-233k15.2	1.11343e-216	0.282717	0.389	0.093	2.34366e-212	GSC	si:ch73-233k15.2
zgc:174863	1.56544e-216	0.273872	0.378	0.088	3.2951e-212	GSC	zgc:174863
fkbp6	1.85755e-216	0.325093	0.595	0.208	3.90996e-212	GSC	fkbp6
vps8	5.11685e-216	0.299346	0.487	0.144	1.07704e-211	GSC	vps8
si:ch211-113d22.2	5.15522e-216	0.225064	0.257	0.038	1.08512e-211	GSC	si:ch211-113d22.2
arhgdig	5.5835e-216	0.303113	0.487	0.144	1.17527e-211	GSC	arhgdig
dchs1a	1.27204e-215	0.194217	0.21	0.023	2.67751e-211	GSC	dchs1a
nefma	1.48021e-215	0.179839	0.197	0.019	3.1157e-211	GSC	nefma
fam222bb	1.55577e-215	0.310047	0.517	0.16	3.27473e-211	GSC	fam222bb
AL844518.1	1.90992e-215	0.289577	0.376	0.089	4.02018e-211	GSC	AL844518.1
akap1b	2.0598e-215	0.342965	0.616	0.227	4.33568e-211	GSC	akap1b
arvcfb	2.6171e-215	0.243835	0.295	0.052	5.50874e-211	GSC	arvcfb
tegt	3.37278e-215	0.331668	0.53	0.17	7.09936e-211	GSC	tegt
tpmt.1	4.05606e-215	0.293522	0.439	0.12	8.53759e-211	GSC	tpmt.1
DNAH10	7.04023e-215	0.217437	0.253	0.037	1.4819e-210	GSC	DNAH10
itln1	1.13131e-214	0.148793	0.152	0.008	2.38129e-210	GSC	itln1
si:ch211-137a8.4	1.44017e-214	0.210926	0.236	0.031	3.03142e-210	GSC	si:ch211-137a8.4
ttc5	3.74551e-214	0.412615	0.691	0.294	7.88392e-210	GSC	ttc5
gpx1a	1.21393e-213	0.336323	0.586	0.205	2.55521e-209	GSC	gpx1a
pde6a	1.40165e-213	0.253047	0.318	0.062	2.95034e-209	GSC	pde6a
eno1a	1.53162e-213	0.348493	0.676	0.264	3.22392e-209	GSC	eno1a
inpp5b	2.65742e-213	0.306826	0.458	0.131	5.5936e-209	GSC	inpp5b
ahsa1a	3.85438e-213	0.210567	0.259	0.039	8.11309e-209	GSC	ahsa1a
tomm6	5.178e-213	0.438607	0.873	0.502	1.08992e-208	GSC	tomm6
phyh	6.26741e-213	0.210973	0.252	0.037	1.31923e-208	GSC	phyh
scg3	8.7937e-213	0.225891	0.272	0.044	1.85098e-208	GSC	scg3
amph	2.33197e-212	0.165248	0.178	0.014	4.90857e-208	GSC	amph
mdn1	6.43329e-212	0.340949	0.634	0.227	1.35414e-207	GSC	mdn1
sms	1.11213e-211	0.425582	0.799	0.366	2.34092e-207	GSC	sms
cnbpb	1.19219e-211	0.446293	0.803	0.394	2.50944e-207	GSC	cnbpb
ctsf	2.27726e-211	0.313756	0.552	0.181	4.79341e-207	GSC	ctsf
ftr80	2.73262e-211	0.14011	0.146	0.007	5.7519e-207	GSC	ftr80
pbx1a	3.06358e-211	0.155631	0.161	0.01	6.44854e-207	GSC	pbx1a
agla	3.59974e-211	0.291663	0.423	0.112	7.57708e-207	GSC	agla
allc	1.17292e-210	0.150452	0.149	0.008	2.46888e-206	GSC	allc
flna	3.03624e-210	0.300073	0.439	0.12	6.39099e-206	GSC	flna
angel1	3.69252e-210	0.31384	0.536	0.176	7.77238e-206	GSC	angel1
hes6	3.77943e-210	0.333541	0.574	0.198	7.95533e-206	GSC	hes6
atp2b1a	7.13332e-210	0.351865	0.619	0.227	1.50149e-205	GSC	atp2b1a
chgb	1.10584e-209	0.139547	0.141	0.006	2.32768e-205	GSC	chgb
caskb	1.50093e-209	0.250977	0.327	0.067	3.1593e-205	GSC	caskb
rpl34	1.72102e-209	0.348925	1	0.99	3.62257e-205	GSC	rpl34
tomm34	2.99197e-209	0.361456	0.674	0.264	6.2978e-205	GSC	tomm34
dedd1	3.86306e-209	0.364728	0.744	0.305	8.13136e-205	GSC	dedd1
ebf3b	6.08795e-209	0.171143	0.195	0.019	1.28145e-204	GSC	ebf3b
tead1b	1.02153e-208	0.217204	0.259	0.04	2.15023e-204	GSC	tead1b
selenof	1.93406e-208	0.460372	0.941	0.716	4.07101e-204	GSC	selenof
nosip	3.51894e-208	0.347271	0.658	0.262	7.40701e-204	GSC	nosip
fntb	1.24787e-207	0.396123	0.629	0.251	2.62665e-203	GSC	fntb
fads2	1.42959e-207	0.201938	0.231	0.031	3.00914e-203	GSC	fads2
zgc:163057	2.20991e-207	0.14749	0.153	0.009	4.65164e-203	GSC	zgc:163057
si:dkey-12j5.1	4.11033e-207	0.292704	0.502	0.157	8.65184e-203	GSC	si:dkey-12j5.1
pycard	5.78552e-207	0.181954	0.204	0.022	1.21779e-202	GSC	pycard
ran	1.23519e-206	0.377792	0.997	0.987	2.59996e-202	GSC	ran
cmc1	1.36443e-206	0.337674	0.538	0.177	2.87199e-202	GSC	cmc1
nae1	1.39455e-206	0.307194	0.573	0.197	2.93538e-202	GSC	nae1
rnd3a	2.20392e-206	0.239953	0.3	0.056	4.63903e-202	GSC	rnd3a
arl16	3.65803e-206	0.229639	0.28	0.049	7.6998e-202	GSC	arl16
cplx2l	4.8203e-206	0.180249	0.205	0.023	1.01463e-201	GSC	cplx2l
si:dkeyp-38g8.5	5.09587e-206	0.308597	0.487	0.15	1.07263e-201	GSC	si:dkeyp-38g8.5
actn1	8.95579e-206	0.223501	0.265	0.043	1.8851e-201	GSC	actn1
im:6904045	1.06686e-205	0.266151	0.387	0.096	2.24564e-201	GSC	im:6904045
prozb	1.13532e-205	0.189507	0.221	0.028	2.38973e-201	GSC	prozb
sco2	1.46278e-205	0.319455	0.622	0.23	3.07901e-201	GSC	sco2
ogdha	2.07913e-205	0.291298	0.487	0.148	4.37636e-201	GSC	ogdha
pgam1b	3.40588e-205	0.287345	0.447	0.128	7.16904e-201	GSC	pgam1b
znf451	5.23626e-205	0.323873	0.592	0.213	1.10218e-200	GSC	znf451
znf318	6.03109e-205	0.346083	0.72	0.283	1.26948e-200	GSC	znf318
rlf	6.74518e-205	0.354364	0.67	0.264	1.41979e-200	GSC	rlf
si:ch211-189e2.3	7.87568e-205	0.27053	0.38	0.094	1.65775e-200	GSC	si:ch211-189e2.3
zdhhc6	8.8769e-205	0.314228	0.573	0.202	1.8685e-200	GSC	zdhhc6
hrasa	1.14336e-204	0.2133	0.264	0.043	2.40667e-200	GSC	hrasa
rgs7bpa	1.46531e-204	0.134761	0.138	0.006	3.08433e-200	GSC	rgs7bpa
gnl2	1.85576e-204	0.43833	0.707	0.323	3.9062e-200	GSC	gnl2
zgc:162944	1.89369e-204	0.437737	0.942	0.731	3.98603e-200	GSC	zgc:162944
si:dkey-58f10.10	2.06257e-204	0.123838	0.128	0.004	4.3415e-200	GSC	si:dkey-58f10.10
ddx51	2.26555e-204	0.352594	0.694	0.284	4.76875e-200	GSC	ddx51
cluap1	3.99545e-204	0.287715	0.501	0.156	8.41002e-200	GSC	cluap1
psmb2	6.87844e-204	0.422007	0.912	0.646	1.44784e-199	GSC	psmb2
si:dkey-83m22.7	1.05529e-203	0.239767	0.281	0.05	2.22128e-199	GSC	si:dkey-83m22.7
bloc1s6	1.16082e-203	0.300523	0.479	0.147	2.4434e-199	GSC	bloc1s6
adar	2.39068e-203	0.309126	0.597	0.209	5.03215e-199	GSC	adar
zfhx4	2.76933e-203	0.254861	0.353	0.079	5.82916e-199	GSC	zfhx4
calb2a	3.15914e-203	0.153671	0.164	0.012	6.64966e-199	GSC	calb2a
si:dkey-27p23.3	6.53985e-203	0.291841	0.494	0.15	1.37657e-198	GSC	si:dkey-27p23.3
gstm.2	1.24736e-202	0.309034	0.49	0.151	2.62557e-198	GSC	gstm.2
arpc4	1.39527e-202	0.49011	0.717	0.359	2.93691e-198	GSC	arpc4
gtf2b	1.58661e-202	0.442948	0.887	0.543	3.33966e-198	GSC	gtf2b
slc25a24	4.15138e-202	0.283261	0.462	0.137	8.73823e-198	GSC	slc25a24
epsti1	8.29667e-202	0.192721	0.223	0.029	1.74637e-197	GSC	epsti1
pla2g4ab	9.38509e-202	0.174912	0.194	0.02	1.97547e-197	GSC	pla2g4ab
klf7b	1.78303e-201	0.227945	0.291	0.054	3.75309e-197	GSC	klf7b
plecb	2.03706e-201	0.284344	0.419	0.113	4.28781e-197	GSC	plecb
prdx5	4.50698e-201	0.444913	0.713	0.3	9.48675e-197	GSC	prdx5
ptger4c	4.89456e-201	0.126897	0.134	0.006	1.03026e-196	GSC	ptger4c
nras	7.99358e-201	0.314551	0.496	0.16	1.68257e-196	GSC	nras
ctnna2	1.03579e-200	0.281723	0.413	0.112	2.18024e-196	GSC	ctnna2
kri1	1.09884e-200	0.455424	0.777	0.413	2.31295e-196	GSC	kri1
otulina.1	2.41843e-200	0.29217	0.511	0.165	5.09055e-196	GSC	otulina.1
rps7	4.32089e-200	0.343697	1	0.999	9.09504e-196	GSC	rps7
l2hgdh	7.08745e-200	0.310529	0.503	0.165	1.49184e-195	GSC	l2hgdh
mocs3	1.01487e-199	0.283804	0.447	0.13	2.13621e-195	GSC	mocs3
sptan1	1.11092e-199	0.313464	0.604	0.218	2.33838e-195	GSC	sptan1
myo1b	1.30676e-199	0.213416	0.255	0.041	2.7506e-195	GSC	myo1b
tet3	1.64895e-199	0.254988	0.332	0.073	3.47087e-195	GSC	tet3
napba	1.8077e-199	0.132405	0.138	0.007	3.80503e-195	GSC	napba
dock7	1.91396e-199	0.301228	0.512	0.167	4.02869e-195	GSC	dock7
NFX1	2.83523e-199	0.299287	0.533	0.181	5.96787e-195	GSC	NFX1
si:dkey-81l17.6	7.11846e-199	0.159133	0.174	0.015	1.49837e-194	GSC	si:dkey-81l17.6
carmil2	7.37213e-199	0.153863	0.173	0.015	1.55176e-194	GSC	carmil2
pvalb3	1.28081e-198	0.235042	0.297	0.058	2.69598e-194	GSC	pvalb3
CR855277.2	1.3145e-198	0.203237	0.24	0.035	2.76688e-194	GSC	CR855277.2
slu7	3.97975e-198	0.332244	0.654	0.258	8.37697e-194	GSC	slu7
copz2	5.17856e-198	0.256085	0.327	0.072	1.09004e-193	GSC	copz2
ttc25	7.44637e-198	0.27258	0.418	0.114	1.56739e-193	GSC	ttc25
ddx4	7.51044e-198	0.448055	0.999	0.896	1.58087e-193	GSC	ddx4
zfand1	1.04668e-197	0.30396	0.548	0.191	2.20316e-193	GSC	zfand1
cops4	1.45781e-197	0.433912	0.784	0.408	3.06854e-193	GSC	cops4
dpm3	1.56263e-197	0.329363	0.63	0.242	3.28918e-193	GSC	dpm3
si:ch211-212k18.4	2.92547e-197	0.358256	0.785	0.344	6.15783e-193	GSC	si:ch211-212k18.4
nfil3	7.47931e-197	0.260687	0.37	0.092	1.57432e-192	GSC	nfil3
zdhhc15a	1.08326e-196	0.147212	0.157	0.011	2.28015e-192	GSC	zdhhc15a
si:rp71-45k5.4	1.35776e-196	0.440589	0.787	0.417	2.85794e-192	GSC	si:rp71-45k5.4
h3f3b.1.1	1.9369e-196	0.441865	0.796	0.391	4.07698e-192	GSC	h3f3b.1.1
trim55b	2.02274e-196	0.259339	0.366	0.089	4.25766e-192	GSC	trim55b
rpl22	2.43057e-196	0.377034	1	0.983	5.11611e-192	GSC	rpl22
lztfl1	3.20187e-196	0.287397	0.5	0.161	6.73961e-192	GSC	lztfl1
serpinb1	5.20585e-196	0.323881	0.675	0.269	1.09578e-191	GSC	serpinb1
zgc:112982	6.17807e-196	0.339134	0.679	0.277	1.30042e-191	GSC	zgc:112982
uqcc3	8.24675e-196	0.397983	0.677	0.295	1.73586e-191	GSC	uqcc3
si:dkey-40c23.2	1.28788e-195	0.227533	0.288	0.055	2.71085e-191	GSC	si:dkey-40c23.2
si:ch211-28e16.5	1.49092e-195	0.24276	0.313	0.065	3.13823e-191	GSC	si:ch211-28e16.5
golga5	3.59054e-195	0.291967	0.499	0.163	7.55773e-191	GSC	golga5
grhpra	4.85899e-195	0.313517	0.606	0.224	1.02277e-190	GSC	grhpra
cotl1	6.4726e-195	0.343962	0.601	0.235	1.36242e-190	GSC	cotl1
rprmb	9.14625e-195	0.177907	0.201	0.023	1.92519e-190	GSC	rprmb
sh3glb2b	1.12817e-194	0.301996	0.521	0.176	2.37468e-190	GSC	sh3glb2b
gpr63	2.0956e-194	0.279657	0.432	0.125	4.41103e-190	GSC	gpr63
zcrb1	2.5475e-194	0.328622	0.698	0.281	5.36224e-190	GSC	zcrb1
tmem256	7.34832e-194	0.442594	0.645	0.275	1.54675e-189	GSC	tmem256
lmo2	8.94403e-194	0.19875	0.233	0.034	1.88263e-189	GSC	lmo2
fthl27	9.90505e-194	0.560823	0.945	0.74	2.08491e-189	GSC	fthl27
si:ch211-117c9.5	9.98943e-194	0.192198	0.218	0.029	2.10268e-189	GSC	si:ch211-117c9.5
abhd17c	1.18906e-193	0.297265	0.515	0.173	2.50285e-189	GSC	abhd17c
crip3	2.37589e-193	0.256914	0.353	0.085	5.00101e-189	GSC	crip3
irf7	3.10339e-193	0.234049	0.316	0.067	6.53232e-189	GSC	irf7
sdcbp	5.43409e-193	0.152951	0.168	0.014	1.14382e-188	GSC	sdcbp
psmg1	7.99553e-193	0.429925	0.602	0.247	1.68298e-188	GSC	psmg1
ufsp1	1.1687e-192	0.296471	0.509	0.171	2.45999e-188	GSC	ufsp1
slc27a2a	1.17456e-192	0.200023	0.242	0.038	2.47234e-188	GSC	slc27a2a
ldhd	1.51118e-192	0.283607	0.442	0.131	3.18089e-188	GSC	ldhd
serp2	1.68814e-192	0.220222	0.277	0.051	3.55337e-188	GSC	serp2
si:ch211-213a13.1	1.76496e-192	0.207994	0.251	0.041	3.71506e-188	GSC	si:ch211-213a13.1
crebbpb	2.98364e-192	0.308877	0.546	0.189	6.28026e-188	GSC	crebbpb
scinla	4.11313e-192	0.124085	0.124	0.005	8.65773e-188	GSC	scinla
sypl2a	5.05071e-192	0.36114	0.836	0.387	1.06312e-187	GSC	sypl2a
syt1a	5.38088e-192	0.242287	0.312	0.066	1.13262e-187	GSC	syt1a
usp12a	2.76839e-191	0.303359	0.547	0.194	5.82718e-187	GSC	usp12a
cdh6	3.25888e-191	0.159241	0.167	0.014	6.85962e-187	GSC	cdh6
si:dkey-234d14.2	4.96012e-191	0.137548	0.137	0.007	1.04405e-186	GSC	si:dkey-234d14.2
lnpep	5.03997e-191	0.273704	0.411	0.114	1.06086e-186	GSC	lnpep
ndufs3	9.26044e-191	0.427965	0.816	0.473	1.94923e-186	GSC	ndufs3
ppp1r14bb	9.34994e-191	0.243117	0.332	0.076	1.96807e-186	GSC	ppp1r14bb
prpf6	1.06048e-190	0.367793	0.826	0.389	2.23221e-186	GSC	prpf6
fabp11a	1.35471e-190	0.297682	0.51	0.168	2.85153e-186	GSC	fabp11a
pxk	2.3905e-190	0.287902	0.506	0.166	5.03177e-186	GSC	pxk
scaf1	4.13701e-190	0.316779	0.653	0.255	8.708e-186	GSC	scaf1
si:zfos-1056e6.1	4.515e-190	0.22456	0.286	0.056	9.50363e-186	GSC	si:zfos-1056e6.1
eif3d	4.73892e-190	0.416979	0.953	0.794	9.97496e-186	GSC	eif3d
si:ch1073-272j17.3	5.27702e-190	0.280059	0.446	0.134	1.11076e-185	GSC	si:ch1073-272j17.3
cpne1	2.1448e-189	0.314899	0.562	0.203	4.51459e-185	GSC	cpne1
upf3a	3.49302e-189	0.210837	0.266	0.048	7.35245e-185	GSC	upf3a
kif3cb	4.35612e-189	0.157713	0.169	0.015	9.16919e-185	GSC	kif3cb
zgc:152774	4.50665e-189	0.121738	0.129	0.006	9.48605e-185	GSC	zgc:152774
caspa	6.39381e-189	0.16582	0.177	0.018	1.34583e-184	GSC	caspa
ppfibp1b	7.68666e-189	0.302298	0.506	0.169	1.61797e-184	GSC	ppfibp1b
zgc:112408	8.07723e-189	0.166814	0.18	0.019	1.70018e-184	GSC	zgc:112408
zgc:172182	1.94942e-188	0.154175	0.165	0.014	4.10334e-184	GSC	zgc:172182
tnnt2a	2.51557e-188	0.2593	0.343	0.082	5.29502e-184	GSC	tnnt2a
mapk7	3.23459e-188	0.276092	0.479	0.15	6.80849e-184	GSC	mapk7
mrpl3	3.92501e-188	0.316613	0.585	0.224	8.26176e-184	GSC	mrpl3
tsc1a	5.12319e-188	0.281933	0.47	0.147	1.07838e-183	GSC	tsc1a
kif5aa	5.72156e-188	0.131752	0.135	0.007	1.20433e-183	GSC	kif5aa
sccpdhb	6.49466e-188	0.307259	0.597	0.226	1.36706e-183	GSC	sccpdhb
caprin1a	6.88875e-188	0.340161	0.72	0.311	1.45001e-183	GSC	caprin1a
zfand3	9.11041e-188	0.324454	0.651	0.263	1.91765e-183	GSC	zfand3
mef2d	1.04921e-187	0.238718	0.335	0.078	2.20847e-183	GSC	mef2d
si:ch211-163l21.10	1.1428e-187	0.197999	0.225	0.033	2.40549e-183	GSC	si:ch211-163l21.10
gulp1a	2.09285e-187	0.226966	0.3	0.062	4.40524e-183	GSC	gulp1a
cacna1db	2.34638e-187	0.210355	0.247	0.041	4.9389e-183	GSC	cacna1db
bhlhe41	3.67199e-187	0.148077	0.161	0.014	7.72918e-183	GSC	bhlhe41
rps6	4.58681e-187	0.324787	0.999	0.992	9.65478e-183	GSC	rps6
si:ch211-149b19.2	5.49877e-187	0.144907	0.157	0.012	1.15744e-182	GSC	si:ch211-149b19.2
rab4a	5.666e-187	0.263658	0.398	0.11	1.19264e-182	GSC	rab4a
wnk1b	5.82268e-187	0.265888	0.404	0.111	1.22562e-182	GSC	wnk1b
matn3b	8.80709e-187	0.228548	0.303	0.064	1.8538e-182	GSC	matn3b
egr4	9.50716e-187	0.141564	0.131	0.007	2.00116e-182	GSC	egr4
txndc9	1.06096e-186	0.484095	0.748	0.403	2.23322e-182	GSC	txndc9
btc	1.11043e-186	0.348196	0.731	0.321	2.33735e-182	GSC	btc
bloc1s4	1.46458e-186	0.269384	0.457	0.14	3.0828e-182	GSC	bloc1s4
olfm1a	1.81066e-186	0.180142	0.197	0.024	3.81125e-182	GSC	olfm1a
rpl38	1.82344e-186	0.362956	1	0.99	3.83816e-182	GSC	rpl38
svbp	2.09284e-186	0.276527	0.437	0.132	4.40522e-182	GSC	svbp
kdm2aa	3.77884e-186	0.296467	0.502	0.168	7.95408e-182	GSC	kdm2aa
snapc5	5.07863e-186	0.239321	0.312	0.068	1.069e-181	GSC	snapc5
c9	5.38524e-186	0.142745	0.151	0.011	1.13354e-181	GSC	c9
CU914550.1	8.52705e-186	0.159376	0.172	0.017	1.79486e-181	GSC	CU914550.1
fdx1b	1.5063e-185	0.196186	0.226	0.034	3.1706e-181	GSC	fdx1b
efcab1	1.71309e-185	0.284296	0.547	0.192	3.60587e-181	GSC	efcab1
pdcd4a	2.39162e-185	0.469715	0.754	0.4	5.03412e-181	GSC	pdcd4a
ankrd11	3.42983e-185	0.337335	0.688	0.281	7.21944e-181	GSC	ankrd11
grm4	4.56605e-185	0.217932	0.294	0.06	9.61108e-181	GSC	grm4
vamp2	6.56877e-185	0.28672	0.459	0.144	1.38266e-180	GSC	vamp2
mdm1	6.64558e-185	0.207535	0.244	0.041	1.39883e-180	GSC	mdm1
fam169ab	6.81568e-185	0.205362	0.234	0.037	1.43463e-180	GSC	fam169ab
mgaa	9.01881e-185	0.296794	0.599	0.221	1.89837e-180	GSC	mgaa
parp16	2.71866e-184	0.253594	0.378	0.1	5.7225e-180	GSC	parp16
CR377210.1	3.80596e-184	0.151604	0.159	0.014	8.01116e-180	GSC	CR377210.1
nat8l	5.92192e-184	0.246612	0.345	0.083	1.24651e-179	GSC	nat8l
zcchc2	6.00694e-184	0.25369	0.346	0.085	1.2644e-179	GSC	zcchc2
rgrb	9.07354e-184	0.26975	0.405	0.115	1.90989e-179	GSC	rgrb
slc4a1ap	9.29267e-184	0.272324	0.424	0.125	1.95602e-179	GSC	slc4a1ap
cica	9.76797e-184	0.239713	0.346	0.084	2.05606e-179	GSC	cica
nbr1b	1.26829e-183	0.217053	0.273	0.052	2.66963e-179	GSC	nbr1b
coro1cb	1.34626e-183	0.270073	0.399	0.112	2.83374e-179	GSC	coro1cb
cdh4	1.71319e-183	0.209397	0.262	0.048	3.60609e-179	GSC	cdh4
mhc1zba	1.77462e-183	0.22578	0.278	0.054	3.7354e-179	GSC	mhc1zba
lrwd1	1.94536e-183	0.282882	0.513	0.173	4.09479e-179	GSC	lrwd1
tmem258	2.04827e-183	0.375029	0.975	0.863	4.31139e-179	GSC	tmem258
WIZ	2.0881e-183	0.26627	0.411	0.117	4.39524e-179	GSC	WIZ
npm1a	3.90838e-183	0.467351	0.992	0.939	8.22676e-179	GSC	npm1a
sox13	4.47871e-183	0.228676	0.302	0.065	9.42723e-179	GSC	sox13
noc2l	8.19348e-183	0.334493	0.674	0.282	1.72465e-178	GSC	noc2l
CABZ01064859.1	1.24323e-182	0.201811	0.247	0.042	2.61687e-178	GSC	CABZ01064859.1
penka	1.54765e-182	0.149446	0.163	0.015	3.25764e-178	GSC	penka
rack1	1.55253e-182	0.330894	1	0.986	3.26792e-178	GSC	rack1
fam183a	5.59435e-182	0.115588	0.112	0.004	1.17756e-177	GSC	fam183a
si:dkey-19b23.7	5.72675e-182	0.213545	0.257	0.046	1.20542e-177	GSC	si:dkey-19b23.7
zswim2	6.00248e-182	0.187837	0.227	0.035	1.26346e-177	GSC	zswim2
itm2ca	6.36654e-182	0.157362	0.178	0.019	1.34009e-177	GSC	itm2ca
mfap2	6.89517e-182	0.206745	0.252	0.044	1.45136e-177	GSC	mfap2
mgst1.2	7.58977e-182	0.284838	0.499	0.165	1.59757e-177	GSC	mgst1.2
chmp6b	8.94446e-182	0.302127	0.614	0.241	1.88272e-177	GSC	chmp6b
thrb	1.19461e-181	0.182613	0.223	0.034	2.51454e-177	GSC	thrb
egln1b	1.24918e-181	0.327402	0.622	0.253	2.6294e-177	GSC	egln1b
llph	1.75948e-181	0.39335	0.835	0.415	3.70353e-177	GSC	llph
ryr3	2.67525e-181	0.225319	0.282	0.056	5.63114e-177	GSC	ryr3
gstt1a	6.78265e-181	0.251042	0.349	0.087	1.42768e-176	GSC	gstt1a
cib1	1.43601e-180	0.448168	0.627	0.282	3.02266e-176	GSC	cib1
cart4	1.55284e-180	0.113484	0.11	0.003	3.26857e-176	GSC	cart4
kif6	1.58939e-180	0.17747	0.206	0.028	3.34551e-176	GSC	kif6
msl1a	2.08675e-180	0.283177	0.474	0.156	4.3924e-176	GSC	msl1a
dnttip2	2.50695e-180	0.375392	0.702	0.323	5.27689e-176	GSC	dnttip2
gas6	3.54699e-180	0.268968	0.408	0.117	7.46607e-176	GSC	gas6
ccdc97	4.44988e-180	0.286482	0.566	0.211	9.36655e-176	GSC	ccdc97
ndufaf3	4.91127e-180	0.282544	0.504	0.172	1.03377e-175	GSC	ndufaf3
si:ch211-213a13.5	9.77344e-180	0.128173	0.137	0.009	2.05721e-175	GSC	si:ch211-213a13.5
selenbp1	1.13401e-179	0.264204	0.417	0.123	2.38698e-175	GSC	selenbp1
gpr85	1.25185e-179	0.194629	0.233	0.038	2.63501e-175	GSC	gpr85
si:ch73-109d9.1	1.35249e-179	0.253209	0.361	0.094	2.84685e-175	GSC	si:ch73-109d9.1
camsap2a	1.59982e-179	0.19367	0.223	0.034	3.36746e-175	GSC	camsap2a
hspb1	1.67796e-179	0.201641	0.243	0.042	3.53194e-175	GSC	hspb1
pcxa	1.98585e-179	0.282803	0.509	0.175	4.18001e-175	GSC	pcxa
senp3a	2.6503e-179	0.331861	0.671	0.286	5.57861e-175	GSC	senp3a
cdk5rap3	5.06165e-179	0.34759	0.699	0.306	1.06543e-174	GSC	cdk5rap3
si:dkey-203a12.9	5.21542e-179	0.191602	0.22	0.033	1.09779e-174	GSC	si:dkey-203a12.9
mif	8.25722e-179	0.365252	0.99	0.919	1.73806e-174	GSC	mif
ccdc88b	9.32718e-179	0.260295	0.398	0.112	1.96328e-174	GSC	ccdc88b
eif1b	1.03401e-178	0.371646	0.981	0.912	2.1765e-174	GSC	eif1b
man2a2	1.05806e-178	0.276618	0.456	0.145	2.2271e-174	GSC	man2a2
timm10	1.27673e-178	0.43506	0.754	0.412	2.68738e-174	GSC	timm10
jagn1a	1.70761e-178	0.1474	0.17	0.017	3.59435e-174	GSC	jagn1a
eny2	2.60586e-178	0.397531	0.85	0.531	5.48508e-174	GSC	eny2
pik3cb	2.74045e-178	0.154365	0.171	0.018	5.76838e-174	GSC	pik3cb
arl4ab	3.49067e-178	0.194246	0.233	0.038	7.34752e-174	GSC	arl4ab
penkb	3.59009e-178	0.119001	0.125	0.006	7.55677e-174	GSC	penkb
igf2bp2b	4.07392e-178	0.127819	0.143	0.01	8.57519e-174	GSC	igf2bp2b
kbtbd8	4.33998e-178	0.371769	0.831	0.43	9.13523e-174	GSC	kbtbd8
slc25a55a	5.18578e-178	0.254748	0.363	0.095	1.09155e-173	GSC	slc25a55a
ifnphi1	5.8067e-178	0.241326	0.321	0.075	1.22225e-173	GSC	ifnphi1
myhz1.2	6.78076e-178	0.146438	0.148	0.012	1.42728e-173	GSC	myhz1.2
btr09	9.14506e-178	0.275642	0.485	0.161	1.92494e-173	GSC	btr09
egr2a	1.05047e-177	0.164793	0.185	0.022	2.21112e-173	GSC	egr2a
hmg20a	1.49945e-177	0.319931	0.662	0.28	3.1562e-173	GSC	hmg20a
si:dkey-69o16.5	2.18487e-177	0.261286	0.402	0.117	4.59892e-173	GSC	si:dkey-69o16.5
tpra	2.70466e-177	0.32828	0.664	0.277	5.69304e-173	GSC	tpra
tmem35	3.6057e-177	0.264268	0.453	0.14	7.58963e-173	GSC	tmem35
eif5a	4.05734e-177	0.355741	0.984	0.879	8.5403e-173	GSC	eif5a
lin7b	1.07011e-176	0.211762	0.271	0.053	2.25248e-172	GSC	lin7b
CR388164.1	1.27619e-176	0.128525	0.135	0.009	2.68625e-172	GSC	CR388164.1
p2rx5	1.35879e-176	0.133163	0.143	0.011	2.86012e-172	GSC	p2rx5
psmd8	2.30311e-176	0.395042	0.903	0.642	4.84781e-172	GSC	psmd8
sub1a	2.4606e-176	0.438579	0.968	0.77	5.17931e-172	GSC	sub1a
cul1a	2.52795e-176	0.32973	0.695	0.307	5.32107e-172	GSC	cul1a
gng3	2.64742e-176	0.230471	0.31	0.07	5.57256e-172	GSC	gng3
klf6a	3.0104e-176	0.251187	0.342	0.087	6.33659e-172	GSC	klf6a
eif4e2	4.97223e-176	0.251386	0.385	0.108	1.0466e-171	GSC	eif4e2
si:dkey-6n6.2	5.16712e-176	0.278747	0.515	0.181	1.08763e-171	GSC	si:dkey-6n6.2
dazap2	6.54516e-176	0.325608	0.683	0.3	1.37769e-171	GSC	dazap2
mtap	9.34633e-176	0.420435	0.862	0.566	1.96731e-171	GSC	mtap
tex26	1.25107e-175	0.139301	0.136	0.009	2.63339e-171	GSC	tex26
pdyn	1.65942e-175	0.143431	0.148	0.012	3.49291e-171	GSC	pdyn
chchd6a	2.19005e-175	0.287162	0.566	0.211	4.60983e-171	GSC	chchd6a
rspo2	2.2199e-175	0.226029	0.306	0.069	4.67267e-171	GSC	rspo2
dbnlb	3.02212e-175	0.295758	0.538	0.197	6.36125e-171	GSC	dbnlb
mef2aa	4.85835e-175	0.217151	0.289	0.061	1.02263e-170	GSC	mef2aa
ndufa2	5.71339e-175	0.4051	0.782	0.41	1.20261e-170	GSC	ndufa2
exosc3	1.4907e-174	0.416238	0.811	0.478	3.13777e-170	GSC	exosc3
cdkal1	2.03968e-174	0.367922	0.57	0.228	4.29333e-170	GSC	cdkal1
nlgn3b	4.47364e-174	0.185854	0.221	0.035	9.41657e-170	GSC	nlgn3b
nrxn1a	7.40151e-174	0.13566	0.144	0.011	1.55794e-169	GSC	nrxn1a
znf330	7.82226e-174	0.31414	0.606	0.248	1.64651e-169	GSC	znf330
faimb	1.5048e-173	0.121968	0.13	0.008	3.16745e-169	GSC	faimb
myhz2	1.64731e-173	0.132562	0.127	0.007	3.46742e-169	GSC	myhz2
lims1	1.75994e-173	0.29006	0.523	0.189	3.7045e-169	GSC	lims1
ctnnd2b	2.73382e-173	0.235801	0.313	0.073	5.75442e-169	GSC	ctnnd2b
FO704661.1	3.39908e-173	0.267092	0.407	0.122	7.15472e-169	GSC	FO704661.1
gnb2	5.86795e-173	0.228838	0.315	0.074	1.23515e-168	GSC	gnb2
rnd2	8.06001e-173	0.130014	0.134	0.009	1.69655e-168	GSC	rnd2
urb1	1.26092e-172	0.268229	0.397	0.117	2.65411e-168	GSC	urb1
dub	7.51871e-172	0.243604	0.39	0.109	1.58261e-167	GSC	dub
med10	1.58553e-171	0.418864	0.804	0.465	3.33739e-167	GSC	med10
mknk2b	1.64281e-171	0.255077	0.378	0.106	3.45794e-167	GSC	mknk2b
rab39bb	2.20867e-171	0.180196	0.218	0.034	4.64903e-167	GSC	rab39bb
fybb	2.59072e-171	0.240362	0.379	0.105	5.45321e-167	GSC	fybb
cpt1aa	2.59854e-171	0.197243	0.26	0.05	5.46966e-167	GSC	cpt1aa
psmd4b	2.76479e-171	0.416034	0.717	0.356	5.8196e-167	GSC	psmd4b
dhrs13b.1	3.3896e-171	0.134641	0.142	0.011	7.13477e-167	GSC	dhrs13b.1
epb41l3a	4.37918e-171	0.218258	0.282	0.06	9.21773e-167	GSC	epb41l3a
kpna1	8.32293e-171	0.237339	0.355	0.094	1.75189e-166	GSC	kpna1
rgra	8.75348e-171	0.119454	0.13	0.008	1.84252e-166	GSC	rgra
zgc:103499	9.72913e-171	0.305113	0.592	0.24	2.04788e-166	GSC	zgc:103499
tmem131l	9.92117e-171	0.281021	0.532	0.195	2.08831e-166	GSC	tmem131l
rnf40	1.82015e-170	0.283267	0.58	0.221	3.83123e-166	GSC	rnf40
stc2a	1.92523e-170	0.248838	0.351	0.093	4.05242e-166	GSC	stc2a
myo5b	1.92556e-170	0.202424	0.263	0.052	4.05312e-166	GSC	myo5b
il34	1.98114e-170	0.161168	0.193	0.026	4.1701e-166	GSC	il34
bag6	2.13291e-170	0.265531	0.418	0.13	4.48955e-166	GSC	bag6
igfbp5b	2.6486e-170	0.168848	0.201	0.028	5.57504e-166	GSC	igfbp5b
ndufb7	9.16879e-170	0.35966	0.969	0.807	1.92994e-165	GSC	ndufb7
commd4	9.85291e-170	0.34772	0.642	0.288	2.07394e-165	GSC	commd4
kras	1.08095e-169	0.249081	0.377	0.106	2.27528e-165	GSC	kras
si:dkey-199f5.7	1.41763e-169	0.11863	0.127	0.008	2.98396e-165	GSC	si:dkey-199f5.7
phactr4a	2.3454e-169	0.235096	0.363	0.098	4.93683e-165	GSC	phactr4a
iqcb1	2.80955e-169	0.232952	0.308	0.073	5.91381e-165	GSC	iqcb1
cryabb	3.084e-169	0.175665	0.197	0.028	6.49152e-165	GSC	cryabb
cebpa	3.61689e-169	0.104116	0.108	0.004	7.61318e-165	GSC	cebpa
tigarb	5.61935e-169	0.262679	0.447	0.146	1.18282e-164	GSC	tigarb
si:ch211-239f4.1	6.36625e-169	0.191334	0.245	0.045	1.34003e-164	GSC	si:ch211-239f4.1
tent5bb	7.16634e-169	0.166328	0.185	0.024	1.50844e-164	GSC	tent5bb
olah	7.48242e-169	0.270251	0.499	0.175	1.57497e-164	GSC	olah
ak9	8.65671e-169	0.185584	0.204	0.03	1.82215e-164	GSC	ak9
cbln4	1.15409e-168	0.189433	0.248	0.046	2.42925e-164	GSC	cbln4
zgc:194418	1.24672e-168	0.120075	0.123	0.007	2.62422e-164	GSC	zgc:194418
ccdc6b	1.44342e-168	0.286306	0.551	0.208	3.03825e-164	GSC	ccdc6b
acbd3	1.48776e-168	0.280312	0.566	0.217	3.13159e-164	GSC	acbd3
zgc:153146	1.50643e-168	0.13808	0.157	0.015	3.17089e-164	GSC	zgc:153146
marcksl1b	2.92502e-168	0.309637	0.589	0.226	6.15688e-164	GSC	marcksl1b
ttc29	3.60132e-168	0.223025	0.328	0.08	7.58042e-164	GSC	ttc29
rrnad1	3.85767e-168	0.23652	0.333	0.085	8.12e-164	GSC	rrnad1
ptprn2	4.27381e-168	0.111376	0.112	0.005	8.99594e-164	GSC	ptprn2
chmp4ba	4.9902e-168	0.285325	0.65	0.264	1.05039e-163	GSC	chmp4ba
lpgat1	5.10327e-168	0.237452	0.326	0.082	1.07419e-163	GSC	lpgat1
ece2a	7.71719e-168	0.298521	0.517	0.192	1.62439e-163	GSC	ece2a
si:ch211-209a2.2	2.54558e-167	0.264046	0.361	0.099	5.35819e-163	GSC	si:ch211-209a2.2
sp5l	2.81897e-167	0.107843	0.109	0.004	5.93365e-163	GSC	sp5l
SRBD1	2.82559e-167	0.226181	0.304	0.071	5.94759e-163	GSC	SRBD1
viml	5.26672e-167	0.250313	0.368	0.103	1.10859e-162	GSC	viml
rhogd	5.59206e-167	0.233707	0.337	0.087	1.17707e-162	GSC	rhogd
HACD4	6.31903e-167	0.202302	0.25	0.048	1.33009e-162	GSC	HACD4
gstz1	6.37924e-167	0.260404	0.389	0.116	1.34277e-162	GSC	gstz1
BX322530.1	8.04947e-167	0.171654	0.218	0.035	1.69433e-162	GSC	BX322530.1
BX294160.1	9.36861e-167	0.11615	0.123	0.007	1.972e-162	GSC	BX294160.1
rangap1a	2.01503e-166	0.281684	0.621	0.253	4.24145e-162	GSC	rangap1a
znf410	2.68707e-166	0.265503	0.494	0.174	5.65601e-162	GSC	znf410
drc3	3.18366e-166	0.224778	0.317	0.078	6.70128e-162	GSC	drc3
mtfr1	3.2202e-166	0.259162	0.38	0.111	6.77819e-162	GSC	mtfr1
scrn3	5.10896e-166	0.299005	0.483	0.17	1.07539e-161	GSC	scrn3
arpc5b	7.78341e-166	0.270198	0.479	0.167	1.63833e-161	GSC	arpc5b
p2ry11	1.84578e-165	0.184277	0.219	0.036	3.88519e-161	GSC	p2ry11
setd1ba	2.17924e-165	0.183239	0.218	0.036	4.58709e-161	GSC	setd1ba
zgc:101566	2.18723e-165	0.203417	0.267	0.056	4.6039e-161	GSC	zgc:101566
iqca1	2.19334e-165	0.19505	0.241	0.044	4.61675e-161	GSC	iqca1
cspp1b	2.23317e-165	0.203127	0.27	0.056	4.7006e-161	GSC	cspp1b
ralgapa1	2.24255e-165	0.240817	0.378	0.109	4.72035e-161	GSC	ralgapa1
sorl1	3.76824e-165	0.24536	0.36	0.1	7.93177e-161	GSC	sorl1
FOXK2	3.80402e-165	0.326384	0.728	0.343	8.00707e-161	GSC	FOXK2
rmnd1	5.21542e-165	0.274475	0.5	0.182	1.09779e-160	GSC	rmnd1
ponzr1	5.96581e-165	0.41903	0.588	0.263	1.25574e-160	GSC	ponzr1
cox18	5.97361e-165	0.27363	0.492	0.175	1.25739e-160	GSC	cox18
si:ch211-40k21.9	8.56558e-165	0.264583	0.435	0.141	1.80297e-160	GSC	si:ch211-40k21.9
hbl4	1.1226e-164	0.205308	0.262	0.053	2.36297e-160	GSC	hbl4
akt1s1	1.37499e-164	0.319279	0.652	0.281	2.89422e-160	GSC	akt1s1
fxyd6	1.43347e-164	0.139502	0.152	0.014	3.01731e-160	GSC	fxyd6
histh1l	1.83608e-164	0.338464	0.462	0.157	3.86476e-160	GSC	histh1l
lclat1	1.91311e-164	0.259612	0.455	0.153	4.02691e-160	GSC	lclat1
lta4h	3.01457e-164	0.259316	0.438	0.144	6.34537e-160	GSC	lta4h
cldn7a	3.10636e-164	0.154197	0.173	0.021	6.53857e-160	GSC	cldn7a
fbxo3	4.07659e-164	0.216964	0.301	0.071	8.58082e-160	GSC	fbxo3
hs1bp3	1.39541e-163	0.217459	0.277	0.06	2.9372e-159	GSC	hs1bp3
zfpm2a	1.53488e-163	0.140629	0.163	0.018	3.23077e-159	GSC	zfpm2a
mapk12a	1.60058e-163	0.115891	0.126	0.008	3.36907e-159	GSC	mapk12a
tpte	1.84539e-163	0.259092	0.451	0.152	3.88435e-159	GSC	tpte
ttll9	2.05374e-163	0.211475	0.294	0.068	4.32292e-159	GSC	ttll9
rab40b	2.18741e-163	0.222699	0.291	0.067	4.60428e-159	GSC	rab40b
bdnf	2.49321e-163	0.152709	0.177	0.022	5.24797e-159	GSC	bdnf
nsmce1	3.26978e-163	0.32338	0.771	0.359	6.88257e-159	GSC	nsmce1
pcbd1	6.91037e-163	0.415758	0.583	0.262	1.45456e-158	GSC	pcbd1
nos1apb	1.21159e-162	0.133976	0.15	0.014	2.55028e-158	GSC	nos1apb
ctsh	1.23129e-162	0.250917	0.369	0.106	2.59173e-158	GSC	ctsh
elmod1	1.27639e-162	0.132237	0.143	0.012	2.68667e-158	GSC	elmod1
tp53i11b	1.522e-162	0.231298	0.31	0.076	3.20366e-158	GSC	tp53i11b
uqcrc1	1.83419e-162	0.362763	0.882	0.575	3.86078e-158	GSC	uqcrc1
si:dkey-48p11.3	1.85584e-162	0.277054	0.577	0.227	3.90637e-158	GSC	si:dkey-48p11.3
abhd4	2.11018e-162	0.24738	0.388	0.117	4.44173e-158	GSC	abhd4
si:dkey-21c1.1	2.4862e-162	0.268808	0.48	0.169	5.23319e-158	GSC	si:dkey-21c1.1
ranbp9	3.72375e-162	0.301866	0.66	0.287	7.83813e-158	GSC	ranbp9
chmp1b	4.53785e-162	0.339161	0.655	0.294	9.55171e-158	GSC	chmp1b
crlf3	2.06818e-161	0.277446	0.48	0.171	4.35331e-157	GSC	crlf3
si:ch73-160h15.3	3.88812e-161	0.192815	0.246	0.048	8.1841e-157	GSC	si:ch73-160h15.3
pkdc	3.89637e-161	0.246419	0.384	0.115	8.20147e-157	GSC	pkdc
tspan3a	4.02547e-161	0.303188	0.713	0.317	8.47321e-157	GSC	tspan3a
ftsj3	7.37869e-161	0.301756	0.607	0.252	1.55314e-156	GSC	ftsj3
fkbp2	7.73178e-161	0.388591	0.892	0.625	1.62746e-156	GSC	fkbp2
tdrd3	9.2473e-161	0.280916	0.615	0.254	1.94646e-156	GSC	tdrd3
BX936337.1	1.22795e-160	0.300585	0.47	0.167	2.5847e-156	GSC	BX936337.1
mov10b.1	1.27122e-160	0.142281	0.157	0.017	2.67579e-156	GSC	mov10b.1
si:ch211-194k22.8	2.59608e-160	0.28103	0.572	0.229	5.4645e-156	GSC	si:ch211-194k22.8
hectd1	3.41508e-160	0.312714	0.747	0.341	7.18841e-156	GSC	hectd1
cox5b2	3.96361e-160	0.406788	0.714	0.321	8.343e-156	GSC	cox5b2
fuom	6.3927e-160	0.267162	0.477	0.17	1.3456e-155	GSC	fuom
wdfy2	6.54228e-160	0.187283	0.245	0.048	1.37708e-155	GSC	wdfy2
jupa	7.45146e-160	0.230706	0.335	0.09	1.56846e-155	GSC	jupa
parp9	7.65415e-160	0.189035	0.223	0.039	1.61112e-155	GSC	parp9
spata20	9.37274e-160	0.238133	0.373	0.109	1.97287e-155	GSC	spata20
mre11a	1.08308e-159	0.365409	0.622	0.282	2.27977e-155	GSC	mre11a
taf13	1.25418e-159	0.393528	0.876	0.617	2.63993e-155	GSC	taf13
tnnt2d	1.3517e-159	0.25256	0.509	0.181	2.8452e-155	GSC	tnnt2d
atp1b1b	3.84414e-159	0.168109	0.199	0.03	8.09152e-155	GSC	atp1b1b
caap1	4.16289e-159	0.295182	0.562	0.229	8.76247e-155	GSC	caap1
syt5b	4.53117e-159	0.106387	0.11	0.005	9.53766e-155	GSC	syt5b
spred1	6.21452e-159	0.235377	0.357	0.101	1.30809e-154	GSC	spred1
ptprz1a	6.88754e-159	0.112209	0.116	0.006	1.44976e-154	GSC	ptprz1a
zgc:77752	9.8412e-159	0.174086	0.218	0.037	2.07147e-154	GSC	zgc:77752
dap	1.08905e-158	0.398871	0.605	0.282	2.29234e-154	GSC	dap
si:dkey-34m19.3	1.12595e-158	0.249253	0.422	0.137	2.37001e-154	GSC	si:dkey-34m19.3
si:ch211-214c7.5	1.42387e-158	0.279735	0.614	0.243	2.99709e-154	GSC	si:ch211-214c7.5
zgc:174931	1.52488e-158	0.139387	0.158	0.017	3.20972e-154	GSC	zgc:174931
fam168a	1.96845e-158	0.155425	0.184	0.025	4.14338e-154	GSC	fam168a
krt8	2.98018e-158	0.169416	0.199	0.03	6.27298e-154	GSC	krt8
ccni	3.91524e-158	0.350096	0.871	0.498	8.2412e-154	GSC	ccni
ndufab1a	4.08358e-158	0.380713	0.86	0.565	8.59553e-154	GSC	ndufab1a
znf576.1	5.26462e-158	0.249321	0.362	0.104	1.10815e-153	GSC	znf576.1
CABZ01086029.1	5.45049e-158	0.250777	0.398	0.125	1.14727e-153	GSC	CABZ01086029.1
ttn.1	7.1962e-158	0.244241	0.396	0.121	1.51473e-153	GSC	ttn.1
si:ch211-212k18.13	8.21745e-158	0.100661	0.102	0.004	1.72969e-153	GSC	si:ch211-212k18.13
knop1	1.2172e-157	0.260865	0.529	0.199	2.56209e-153	GSC	knop1
actc1c	1.25937e-157	0.209933	0.282	0.065	2.65085e-153	GSC	actc1c
cfap53	1.33777e-157	0.189371	0.235	0.045	2.81587e-153	GSC	cfap53
anxa3b	1.4764e-157	0.135967	0.153	0.016	3.10767e-153	GSC	anxa3b
mrpl30	2.06071e-157	0.394932	0.743	0.418	4.33758e-153	GSC	mrpl30
sod1	2.07439e-157	0.315621	0.996	0.97	4.36638e-153	GSC	sod1
cluha	2.10437e-157	0.253324	0.423	0.138	4.42949e-153	GSC	cluha
wdr13	2.6956e-157	0.237792	0.368	0.108	5.67396e-153	GSC	wdr13
si:dkey-199f5.4	3.35758e-157	0.110432	0.114	0.006	7.06738e-153	GSC	si:dkey-199f5.4
cthrc1a	3.56184e-157	0.181426	0.225	0.041	7.49731e-153	GSC	cthrc1a
zgc:110843	3.8909e-157	0.238777	0.352	0.1	8.18995e-153	GSC	zgc:110843
parp3	1.21175e-156	0.343836	0.79	0.387	2.55061e-152	GSC	parp3
glud1a	1.40707e-156	0.274941	0.622	0.256	2.96174e-152	GSC	glud1a
homer1b	1.68938e-156	0.128276	0.139	0.012	3.55597e-152	GSC	homer1b
si:dkey-46g23.1	1.97457e-156	0.218703	0.298	0.073	4.15628e-152	GSC	si:dkey-46g23.1
aasdhppt	2.0274e-156	0.235386	0.332	0.09	4.26748e-152	GSC	aasdhppt
soul4	5.29065e-156	0.252184	0.386	0.12	1.11363e-151	GSC	soul4
invs	6.3162e-156	0.233579	0.325	0.087	1.3295e-151	GSC	invs
coa7	6.59348e-156	0.312934	0.592	0.254	1.38786e-151	GSC	coa7
calr	7.59097e-156	0.270817	0.599	0.242	1.59782e-151	GSC	calr
jdp2b	7.89664e-156	0.239534	0.42	0.135	1.66216e-151	GSC	jdp2b
bahd1	8.18225e-156	0.223146	0.314	0.081	1.72228e-151	GSC	bahd1
tprkb	9.12304e-156	0.260411	0.499	0.183	1.92031e-151	GSC	tprkb
zgc:194621	1.53935e-155	0.159979	0.184	0.026	3.24018e-151	GSC	zgc:194621
cdkn1a	5.99684e-155	0.268789	0.378	0.114	1.26227e-150	GSC	cdkn1a
sesn1	1.10305e-154	0.247655	0.386	0.12	2.32181e-150	GSC	sesn1
smo	1.76518e-154	0.125815	0.133	0.011	3.71552e-150	GSC	smo
prkacab	1.78234e-154	0.163814	0.195	0.03	3.75164e-150	GSC	prkacab
si:dkey-33c12.3	2.31855e-154	0.143357	0.161	0.019	4.88032e-150	GSC	si:dkey-33c12.3
selenou1a	2.39947e-154	0.387295	0.755	0.396	5.05064e-150	GSC	selenou1a
znf536	2.42103e-154	0.171565	0.219	0.039	5.09603e-150	GSC	znf536
gas8	2.85587e-154	0.251897	0.476	0.167	6.01131e-150	GSC	gas8
vegfbb	3.68218e-154	0.108683	0.105	0.005	7.75061e-150	GSC	vegfbb
afap1l1b	4.82747e-154	0.246846	0.481	0.17	1.01613e-149	GSC	afap1l1b
mut	4.90727e-154	0.272728	0.519	0.201	1.03293e-149	GSC	mut
phactr3a	5.29204e-154	0.21091	0.29	0.069	1.11392e-149	GSC	phactr3a
palb2	5.714e-154	0.254044	0.464	0.164	1.20274e-149	GSC	palb2
map2k6	6.06486e-154	0.262427	0.604	0.242	1.27659e-149	GSC	map2k6
rad17	6.75891e-154	0.275599	0.614	0.257	1.42268e-149	GSC	rad17
srbd1	8.01742e-154	0.192815	0.257	0.055	1.68759e-149	GSC	srbd1
hibch	1.53881e-153	0.231985	0.352	0.101	3.23904e-149	GSC	hibch
dync1li1	1.5875e-153	0.250943	0.452	0.157	3.34152e-149	GSC	dync1li1
cnot4b	2.8285e-153	0.248164	0.424	0.141	5.9537e-149	GSC	cnot4b
psmb3	3.81727e-153	0.355581	0.937	0.722	8.03498e-149	GSC	psmb3
rpl31	4.07798e-153	0.279034	1	0.994	8.58375e-149	GSC	rpl31
arih2	4.41559e-153	0.278482	0.585	0.246	9.29438e-149	GSC	arih2
nudc	4.8731e-153	0.348714	0.951	0.79	1.02574e-148	GSC	nudc
il20ra	5.2013e-153	0.208769	0.293	0.071	1.09482e-148	GSC	il20ra
trnt1	7.35886e-153	0.260546	0.561	0.221	1.54897e-148	GSC	trnt1
nfkbiaa	8.16333e-153	0.174182	0.199	0.032	1.7183e-148	GSC	nfkbiaa
matr3l1.1	8.66551e-153	0.310881	0.613	0.265	1.824e-148	GSC	matr3l1.1
zgc:136605	8.77568e-153	0.111846	0.12	0.008	1.84719e-148	GSC	zgc:136605
map7d2b	8.81362e-153	0.226419	0.314	0.083	1.85518e-148	GSC	map7d2b
pcdh10b	9.7055e-153	0.137433	0.147	0.015	2.04291e-148	GSC	pcdh10b
ctnnd2a	1.17207e-152	0.164032	0.194	0.03	2.4671e-148	GSC	ctnnd2a
dnpep	1.2422e-152	0.372918	0.648	0.308	2.6147e-148	GSC	dnpep
stxbp4	2.24889e-152	0.238976	0.373	0.113	4.73369e-148	GSC	stxbp4
gmnc	2.25995e-152	0.110616	0.123	0.009	4.75697e-148	GSC	gmnc
si:ch211-284e13.6	2.42056e-152	0.220207	0.305	0.078	5.09503e-148	GSC	si:ch211-284e13.6
maco1b	2.63352e-152	0.240634	0.366	0.109	5.5433e-148	GSC	maco1b
calb1	3.07791e-152	0.143375	0.153	0.017	6.4787e-148	GSC	calb1
si:dkey-286j15.3	3.23632e-152	0.322686	0.534	0.22	6.81213e-148	GSC	si:dkey-286j15.3
kif26bb	8.09753e-152	0.117544	0.121	0.009	1.70445e-147	GSC	kif26bb
trrap	1.15048e-151	0.213656	0.295	0.074	2.42164e-147	GSC	trrap
si:zfos-1192g2.3	1.30901e-151	0.377148	0.591	0.265	2.75534e-147	GSC	si:zfos-1192g2.3
prpf39	1.94915e-151	0.400507	0.75	0.404	4.10278e-147	GSC	prpf39
mrpl38	2.08953e-151	0.36484	0.608	0.273	4.39825e-147	GSC	mrpl38
gdpd3a	2.32952e-151	0.222331	0.346	0.098	4.90342e-147	GSC	gdpd3a
CCDC189	2.43629e-151	0.20956	0.283	0.067	5.12815e-147	GSC	CCDC189
pdcd10a	2.46787e-151	0.260046	0.519	0.201	5.19462e-147	GSC	pdcd10a
si:ch211-269e2.1	2.82422e-151	0.149525	0.17	0.022	5.94469e-147	GSC	si:ch211-269e2.1
zgc:113223	4.47826e-151	0.267908	0.531	0.206	9.42628e-147	GSC	zgc:113223
ccdc174	5.51663e-151	0.2691	0.549	0.22	1.1612e-146	GSC	ccdc174
dctpp1	6.64487e-151	0.416797	0.8	0.465	1.39868e-146	GSC	dctpp1
hdac5	7.37903e-151	0.210613	0.279	0.066	1.55321e-146	GSC	hdac5
si:ch211-163l21.7	7.38186e-151	0.218505	0.308	0.08	1.55381e-146	GSC	si:ch211-163l21.7
ITLN1 (1 of many).1	8.26998e-151	0.110542	0.116	0.008	1.74075e-146	GSC	ITLN1 (1 of many).1
CU459012.1	9.92497e-151	0.187313	0.231	0.045	2.08911e-146	GSC	CU459012.1
si:ch211-152c2.3	1.12992e-150	0.17493	0.21	0.037	2.37838e-146	GSC	si:ch211-152c2.3
il15ra	1.61153e-150	0.132883	0.153	0.017	3.39211e-146	GSC	il15ra
taf4a	1.6187e-150	0.234381	0.346	0.1	3.4072e-146	GSC	taf4a
si:dkeyp-117h8.2	1.87088e-150	0.147126	0.17	0.022	3.93802e-146	GSC	si:dkeyp-117h8.2
gsna	2.19931e-150	0.237861	0.363	0.109	4.62932e-146	GSC	gsna
gadd45bb	3.29243e-150	0.263467	0.337	0.095	6.93024e-146	GSC	gadd45bb
arpc5lb	3.39984e-150	0.285182	0.603	0.258	7.15632e-146	GSC	arpc5lb
mei4	5.69734e-150	0.315817	0.601	0.26	1.19923e-145	GSC	mei4
glud1b	5.70362e-150	0.286681	0.713	0.331	1.20056e-145	GSC	glud1b
nars	5.81583e-150	0.375434	0.687	0.334	1.22417e-145	GSC	nars
si:ch211-233a24.2	6.09408e-150	0.178282	0.225	0.043	1.28274e-145	GSC	si:ch211-233a24.2
heca	6.36538e-150	0.228867	0.346	0.1	1.33985e-145	GSC	heca
zgc:112052	1.10863e-149	0.197459	0.259	0.057	2.33355e-145	GSC	zgc:112052
tnpo1	1.42544e-149	0.189115	0.253	0.055	3.00042e-145	GSC	tnpo1
ilf2	1.61333e-149	0.358012	0.954	0.839	3.39589e-145	GSC	ilf2
si:ch211-59h6.1	1.94229e-149	0.152302	0.185	0.028	4.08833e-145	GSC	si:ch211-59h6.1
cln3	2.2237e-149	0.231475	0.347	0.102	4.68067e-145	GSC	cln3
CABZ01058261.1	3.38372e-149	0.24414	0.57	0.223	7.12239e-145	GSC	CABZ01058261.1
taf6	4.16021e-149	0.23083	0.353	0.104	8.75683e-145	GSC	taf6
litaf	4.68139e-149	0.256026	0.526	0.202	9.85386e-145	GSC	litaf
rsf1b.1	5.36592e-149	0.254568	0.54	0.21	1.12947e-144	GSC	rsf1b.1
zgc:92630	6.67528e-149	0.240834	0.338	0.097	1.40508e-144	GSC	zgc:92630
skp1	7.60798e-149	0.353466	0.903	0.663	1.6014e-144	GSC	skp1
cyp51	1.33304e-148	0.169311	0.203	0.035	2.80591e-144	GSC	cyp51
ipo7	1.34499e-148	0.308037	0.769	0.392	2.83107e-144	GSC	ipo7
nme3	1.35417e-148	0.299973	0.556	0.235	2.8504e-144	GSC	nme3
ptprfb	1.51174e-148	0.266047	0.468	0.168	3.18206e-144	GSC	ptprfb
s100v2	1.56444e-148	0.223941	0.34	0.097	3.293e-144	GSC	s100v2
naa50	1.84096e-148	0.282515	0.632	0.275	3.87504e-144	GSC	naa50
irgq1	1.88796e-148	0.147692	0.167	0.022	3.97397e-144	GSC	irgq1
znf142	2.36093e-148	0.228851	0.329	0.091	4.96952e-144	GSC	znf142
stard9	2.44859e-148	0.115992	0.124	0.01	5.15404e-144	GSC	stard9
atp10a	2.6154e-148	0.221439	0.335	0.094	5.50516e-144	GSC	atp10a
top1	2.83629e-148	0.202069	0.287	0.07	5.97011e-144	GSC	top1
upb1	3.96966e-148	0.255114	0.446	0.158	8.35573e-144	GSC	upb1
tcea2	4.08994e-148	0.353314	0.635	0.294	8.60892e-144	GSC	tcea2
sgk494a	4.53159e-148	0.143017	0.165	0.021	9.53853e-144	GSC	sgk494a
ube2f	4.7722e-148	0.319304	0.747	0.353	1.0045e-143	GSC	ube2f
stard10	5.4307e-148	0.231697	0.334	0.096	1.14311e-143	GSC	stard10
zfr2	5.94583e-148	0.265722	0.625	0.263	1.25154e-143	GSC	zfr2
c3a.1	7.46462e-148	0.224485	0.34	0.097	1.57123e-143	GSC	c3a.1
syngr3b	9.24706e-148	0.217825	0.332	0.093	1.94641e-143	GSC	syngr3b
cflara	1.07284e-147	0.205389	0.28	0.067	2.25822e-143	GSC	cflara
gnl1	1.29087e-147	0.247823	0.419	0.142	2.71714e-143	GSC	gnl1
itsn2b	2.26822e-147	0.257264	0.523	0.201	4.77438e-143	GSC	itsn2b
rhbdl3	2.59648e-147	0.1317	0.153	0.018	5.46532e-143	GSC	rhbdl3
hibadha	3.05003e-147	0.256359	0.608	0.252	6.42002e-143	GSC	hibadha
zgc:100920	3.36739e-147	0.211097	0.261	0.06	7.08802e-143	GSC	zgc:100920
rps28	3.37062e-147	0.27431	1	0.997	7.09482e-143	GSC	rps28
gpx1b	4.64209e-147	0.248467	0.455	0.164	9.77114e-143	GSC	gpx1b
si:dkey-10c21.1	4.72603e-147	0.127681	0.14	0.014	9.94782e-143	GSC	si:dkey-10c21.1
mrpl20	7.09053e-147	0.379273	0.658	0.324	1.49249e-142	GSC	mrpl20
sema7a	8.18104e-147	0.121667	0.136	0.013	1.72203e-142	GSC	sema7a
isl2a	8.4413e-147	0.201222	0.201	0.035	1.77681e-142	GSC	isl2a
lactb	8.74302e-147	0.287263	0.592	0.252	1.84032e-142	GSC	lactb
si:dkey-51e6.1	1.06188e-146	0.250609	0.475	0.176	2.23514e-142	GSC	si:dkey-51e6.1
si:dkey-42p14.3	1.14131e-146	0.129861	0.144	0.015	2.40235e-142	GSC	si:dkey-42p14.3
mtif3	1.23905e-146	0.25014	0.529	0.208	2.60808e-142	GSC	mtif3
eya1	1.64027e-146	0.163078	0.191	0.031	3.4526e-142	GSC	eya1
myhz1.1	1.86322e-146	0.122551	0.122	0.01	3.92188e-142	GSC	myhz1.1
rbm6	2.40432e-146	0.261084	0.505	0.192	5.06085e-142	GSC	rbm6
cgref1	2.59086e-146	0.208891	0.3	0.077	5.4535e-142	GSC	cgref1
itfg2	3.58476e-146	0.250993	0.483	0.183	7.54557e-142	GSC	itfg2
stat1b	4.16642e-146	0.137108	0.15	0.017	8.7699e-142	GSC	stat1b
si:ch211-220f16.2	4.42386e-146	0.240527	0.418	0.141	9.31179e-142	GSC	si:ch211-220f16.2
mbtps2	4.97401e-146	0.248938	0.466	0.171	1.04698e-141	GSC	mbtps2
si:ch211-245h14.1	5.2132e-146	0.183697	0.226	0.045	1.09733e-141	GSC	si:ch211-245h14.1
znf706	5.58878e-146	0.364358	0.821	0.533	1.17638e-141	GSC	znf706
aldh16a1	6.20266e-146	0.261134	0.456	0.167	1.3056e-141	GSC	aldh16a1
ccnl1a	1.10196e-145	0.239391	0.425	0.146	2.31951e-141	GSC	ccnl1a
ndufb6	1.17658e-145	0.34215	0.879	0.554	2.47658e-141	GSC	ndufb6
oxsr1a	1.23349e-145	0.249213	0.509	0.192	2.59637e-141	GSC	oxsr1a
mink1	1.46411e-145	0.24603	0.437	0.152	3.08181e-141	GSC	mink1
mettl7a	1.49482e-145	0.225202	0.342	0.1	3.14644e-141	GSC	mettl7a
ube2d1a	1.60751e-145	0.276531	0.565	0.238	3.38365e-141	GSC	ube2d1a
nbeaa	1.69372e-145	0.204924	0.268	0.063	3.56512e-141	GSC	nbeaa
kctd6b	2.54147e-145	0.250496	0.494	0.187	5.34955e-141	GSC	kctd6b
phb2b	2.70615e-145	0.292235	0.664	0.302	5.69616e-141	GSC	phb2b
msh2	2.73238e-145	0.37389	0.688	0.354	5.75139e-141	GSC	msh2
naa15a	3.70242e-145	0.304051	0.699	0.339	7.79322e-141	GSC	naa15a
mbtd1	4.49006e-145	0.234247	0.4	0.131	9.45113e-141	GSC	mbtd1
mybphb	4.6707e-145	0.125574	0.137	0.014	9.83135e-141	GSC	mybphb
iqcg	5.295e-145	0.128653	0.135	0.013	1.11455e-140	GSC	iqcg
nfkbie	6.09272e-145	0.220802	0.338	0.099	1.28246e-140	GSC	nfkbie
zgc:193811	7.93881e-145	0.241495	0.473	0.173	1.67104e-140	GSC	zgc:193811
col1a1a	8.65993e-145	0.141519	0.169	0.023	1.82283e-140	GSC	col1a1a
slc31a1	1.14734e-144	0.236443	0.432	0.15	2.41503e-140	GSC	slc31a1
agrn	1.5577e-144	0.151292	0.178	0.026	3.2788e-140	GSC	agrn
aspm	1.68954e-144	0.19232	0.445	0.149	3.55632e-140	GSC	aspm
eps8l3a	1.80574e-144	0.174304	0.216	0.041	3.8009e-140	GSC	eps8l3a
iars2	1.94204e-144	0.22797	0.368	0.115	4.0878e-140	GSC	iars2
atpaf1	2.04178e-144	0.271087	0.602	0.257	4.29774e-140	GSC	atpaf1
cbsb	3.8521e-144	0.250385	0.44	0.153	8.10829e-140	GSC	cbsb
ttc14	4.74658e-144	0.233984	0.36	0.111	9.99108e-140	GSC	ttc14
arrdc1a	5.64386e-144	0.249285	0.46	0.169	1.18798e-139	GSC	arrdc1a
si:dkey-185p13.1	6.33368e-144	0.16988	0.218	0.042	1.33318e-139	GSC	si:dkey-185p13.1
si:ch211-137i24.12	6.73309e-144	0.205332	0.274	0.067	1.41725e-139	GSC	si:ch211-137i24.12
CABZ01068358.1	7.19975e-144	0.109893	0.121	0.01	1.51548e-139	GSC	CABZ01068358.1
abhd3	8.72952e-144	0.151279	0.177	0.026	1.83748e-139	GSC	abhd3
sgce	1.29099e-143	0.24306	0.46	0.167	2.7174e-139	GSC	sgce
ift88	1.36762e-143	0.212522	0.319	0.088	2.8787e-139	GSC	ift88
zbtb20	2.92281e-143	0.165744	0.21	0.038	6.15223e-139	GSC	zbtb20
arap1a	3.19873e-143	0.184949	0.244	0.053	6.73301e-139	GSC	arap1a
setd6	3.46895e-143	0.24947	0.478	0.18	7.3018e-139	GSC	setd6
zgc:113518	4.6241e-143	0.183121	0.238	0.05	9.73326e-139	GSC	zgc:113518
ciarta	4.89818e-143	0.25194	0.535	0.212	1.03102e-138	GSC	ciarta
nlk1	1.02309e-142	0.211614	0.291	0.075	2.15349e-138	GSC	nlk1
MZT1	1.10692e-142	0.319351	0.634	0.299	2.32995e-138	GSC	MZT1
laptm4b	1.74922e-142	0.230686	0.391	0.129	3.68193e-138	GSC	laptm4b
phyhd1	2.42254e-142	0.298096	0.62	0.287	5.09921e-138	GSC	phyhd1
dcp2	4.18634e-142	0.229198	0.363	0.113	8.81183e-138	GSC	dcp2
gnas	5.56155e-142	0.237483	0.421	0.146	1.17065e-137	GSC	gnas
srpx2	1.53531e-141	0.124033	0.135	0.014	3.23167e-137	GSC	srpx2
smg7	1.67111e-141	0.255841	0.66	0.287	3.51751e-137	GSC	smg7
rps27l	1.97039e-141	0.392052	0.875	0.563	4.14748e-137	GSC	rps27l
xpo7	2.17018e-141	0.220137	0.336	0.099	4.56802e-137	GSC	xpo7
dhx57	2.93487e-141	0.232496	0.382	0.124	6.17762e-137	GSC	dhx57
cdk13	3.37755e-141	0.250696	0.503	0.197	7.1094e-137	GSC	cdk13
mccc1	6.53157e-141	0.248831	0.515	0.205	1.37483e-136	GSC	mccc1
gpr143	6.7524e-141	0.150639	0.176	0.027	1.42131e-136	GSC	gpr143
ets2	6.87054e-141	0.177343	0.219	0.043	1.44618e-136	GSC	ets2
trmt2a	7.06503e-141	0.285189	0.59	0.266	1.48712e-136	GSC	trmt2a
cspg5a	8.52268e-141	0.143142	0.171	0.025	1.79394e-136	GSC	cspg5a
kidins220a	9.58215e-141	0.141943	0.155	0.02	2.01695e-136	GSC	kidins220a
mrpl4	1.22661e-140	0.306925	0.647	0.31	2.58188e-136	GSC	mrpl4
si:dkey-25e12.3	1.41003e-140	0.135087	0.15	0.018	2.96797e-136	GSC	si:dkey-25e12.3
si:ch211-117k10.3	1.66633e-140	0.157725	0.193	0.033	3.50746e-136	GSC	si:ch211-117k10.3
wdr37	2.09782e-140	0.188949	0.239	0.052	4.41569e-136	GSC	wdr37
add3b	2.29666e-140	0.117133	0.125	0.011	4.83424e-136	GSC	add3b
sec11a	2.69574e-140	0.348097	0.803	0.476	5.67426e-136	GSC	sec11a
h1fx	2.71764e-140	0.307737	0.568	0.233	5.72037e-136	GSC	h1fx
znf1005	2.96865e-140	0.181756	0.245	0.054	6.24871e-136	GSC	znf1005
syt9a	3.30345e-140	0.218281	0.353	0.107	6.95343e-136	GSC	syt9a
pqlc3	4.91187e-140	0.176607	0.224	0.045	1.0339e-135	GSC	pqlc3
nck2a	5.04101e-140	0.166584	0.212	0.04	1.06108e-135	GSC	nck2a
si:ch211-218d20.15	6.54532e-140	0.134105	0.16	0.021	1.37773e-135	GSC	si:ch211-218d20.15
ddit3	6.70354e-140	0.184121	0.24	0.052	1.41103e-135	GSC	ddit3
cbx7b	8.07314e-140	0.188989	0.234	0.05	1.69931e-135	GSC	cbx7b
htatip2	8.22951e-140	0.289601	0.585	0.256	1.73223e-135	GSC	htatip2
rsph4a	9.53067e-140	0.13612	0.153	0.02	2.00611e-135	GSC	rsph4a
cmya5	1.0644e-139	0.142714	0.163	0.022	2.24046e-135	GSC	cmya5
prkab1a	1.97142e-139	0.227779	0.356	0.111	4.14965e-135	GSC	prkab1a
prg4b	2.1017e-139	0.121571	0.138	0.015	4.42386e-135	GSC	prg4b
robo1	2.36014e-139	0.222793	0.391	0.127	4.96786e-135	GSC	robo1
nkap	2.82886e-139	0.351918	0.808	0.481	5.95446e-135	GSC	nkap
rpap1	3.7146e-139	0.240584	0.434	0.156	7.81886e-135	GSC	rpap1
lamb4	3.9335e-139	0.144315	0.169	0.025	8.27962e-135	GSC	lamb4
ccdc24	3.94672e-139	0.109602	0.116	0.009	8.30745e-135	GSC	ccdc24
si:ch211-156b7.4	4.94305e-139	0.359583	0.788	0.489	1.04046e-134	GSC	si:ch211-156b7.4
st7	5.00133e-139	0.247713	0.457	0.172	1.05273e-134	GSC	st7
CU469420.4	5.47079e-139	0.240715	0.408	0.14	1.15155e-134	GSC	CU469420.4
kctd12.1	6.32382e-139	0.176608	0.221	0.045	1.3311e-134	GSC	kctd12.1
wbp2nl	6.94182e-139	0.257856	0.541	0.225	1.46118e-134	GSC	wbp2nl
prps1b	8.95407e-139	0.249026	0.521	0.211	1.88474e-134	GSC	prps1b
crtap	9.0656e-139	0.148118	0.173	0.026	1.90822e-134	GSC	crtap
BX470259.2	1.09043e-138	0.220759	0.321	0.092	2.29525e-134	GSC	BX470259.2
gnmt	1.09693e-138	0.218777	0.343	0.104	2.30893e-134	GSC	gnmt
nck2b	1.1558e-138	0.178467	0.24	0.053	2.43284e-134	GSC	nck2b
mob2b	1.15816e-138	0.181585	0.234	0.05	2.43782e-134	GSC	mob2b
galnt1	1.96685e-138	0.153533	0.182	0.03	4.14003e-134	GSC	galnt1
nog3	2.3653e-138	0.13357	0.157	0.021	4.97873e-134	GSC	nog3
tln1	2.83123e-138	0.247485	0.463	0.173	5.95946e-134	GSC	tln1
sh3kbp1	2.95564e-138	0.161769	0.201	0.037	6.22132e-134	GSC	sh3kbp1
snx7	3.21009e-138	0.204494	0.307	0.085	6.75691e-134	GSC	snx7
si:dkeyp-73b11.8	3.26277e-138	0.118529	0.127	0.012	6.8678e-134	GSC	si:dkeyp-73b11.8
stat1a	3.64219e-138	0.257613	0.426	0.152	7.66645e-134	GSC	stat1a
arhgap15	3.90088e-138	0.148026	0.174	0.027	8.21097e-134	GSC	arhgap15
rnf113a	6.0729e-138	0.252855	0.53	0.219	1.27828e-133	GSC	rnf113a
aldh9a1a.1	6.46867e-138	0.305096	0.686	0.333	1.36159e-133	GSC	aldh9a1a.1
oaz2b	9.07786e-138	0.173902	0.231	0.049	1.9108e-133	GSC	oaz2b
tmem56a	9.8009e-138	0.196437	0.274	0.069	2.06299e-133	GSC	tmem56a
hmox2a	1.19251e-137	0.212225	0.337	0.101	2.51012e-133	GSC	hmox2a
rrn3	1.56285e-137	0.257516	0.53	0.221	3.28965e-133	GSC	rrn3
rpl37	3.18785e-137	0.259597	0.539	0.224	6.71011e-133	GSC	rpl37
fbp1a	3.25459e-137	0.1245	0.142	0.017	6.85059e-133	GSC	fbp1a
trim35-40	3.56694e-137	0.231561	0.416	0.146	7.50805e-133	GSC	trim35-40
rab41	4.69756e-137	0.245835	0.456	0.172	9.88789e-133	GSC	rab41
zc3h4	5.35136e-137	0.250622	0.516	0.206	1.12641e-132	GSC	zc3h4
elf2a	7.31938e-137	0.231419	0.476	0.178	1.54066e-132	GSC	elf2a
zgc:123244	7.80464e-137	0.149236	0.182	0.03	1.6428e-132	GSC	zgc:123244
si:ch73-376l24.4	8.78223e-137	0.214519	0.35	0.108	1.84857e-132	GSC	si:ch73-376l24.4
yy1a	8.84636e-137	0.245778	0.517	0.205	1.86207e-132	GSC	yy1a
hnrnpul1l	9.86341e-137	0.181686	0.225	0.047	2.07615e-132	GSC	hnrnpul1l
castor2	1.18521e-136	0.248211	0.493	0.195	2.49475e-132	GSC	castor2
raf1a	1.27906e-136	0.23402	0.379	0.127	2.69229e-132	GSC	raf1a
trim25	2.7046e-136	0.241457	0.384	0.128	5.69291e-132	GSC	trim25
srp72	2.93059e-136	0.292887	0.647	0.308	6.16859e-132	GSC	srp72
polh	3.22018e-136	0.198463	0.298	0.081	6.77816e-132	GSC	polh
ubxn10	4.54286e-136	0.172555	0.233	0.05	9.56226e-132	GSC	ubxn10
casc1	5.40557e-136	0.13103	0.147	0.018	1.13782e-131	GSC	casc1
ufsp2	6.23172e-136	0.270611	0.618	0.282	1.31171e-131	GSC	ufsp2
fryl	1.13782e-135	0.225636	0.367	0.119	2.39499e-131	GSC	fryl
rgs20	1.26094e-135	0.215222	0.304	0.085	2.65415e-131	GSC	rgs20
flcn	1.2942e-135	0.209162	0.308	0.088	2.72417e-131	GSC	flcn
zgc:162171	1.34293e-135	0.127518	0.145	0.018	2.82672e-131	GSC	zgc:162171
si:rp71-36a1.1	2.90027e-135	0.117868	0.133	0.014	6.10478e-131	GSC	si:rp71-36a1.1
pars2	3.24131e-135	0.22627	0.395	0.136	6.82263e-131	GSC	pars2
eif3ea	4.19225e-135	0.320649	0.948	0.774	8.82427e-131	GSC	eif3ea
gsto1	4.20424e-135	0.236205	0.396	0.136	8.84951e-131	GSC	gsto1
eaf2	5.51818e-135	0.263446	0.523	0.219	1.16152e-130	GSC	eaf2
si:ch211-248e11.2	6.93597e-135	0.214105	0.322	0.095	1.45995e-130	GSC	si:ch211-248e11.2
pleca	1.02676e-134	0.200602	0.303	0.083	2.16123e-130	GSC	pleca
rplp2	1.13434e-134	0.265347	0.999	0.991	2.38767e-130	GSC	rplp2
jakmip3	1.19096e-134	0.204177	0.294	0.08	2.50685e-130	GSC	jakmip3
si:dkeyp-72e1.6	1.32673e-134	0.171907	0.223	0.047	2.79264e-130	GSC	si:dkeyp-72e1.6
si:ch211-108d22.2	1.42412e-134	0.204216	0.321	0.094	2.99763e-130	GSC	si:ch211-108d22.2
pfkpa	1.43384e-134	0.138782	0.148	0.019	3.01808e-130	GSC	pfkpa
pspc1	2.5024e-134	0.230641	0.533	0.215	5.26731e-130	GSC	pspc1
gadd45ba	2.8571e-134	0.247998	0.318	0.094	6.0139e-130	GSC	gadd45ba
baalcb	3.37708e-134	0.131821	0.153	0.02	7.10841e-130	GSC	baalcb
si:dkey-56m19.5	4.00508e-134	0.182221	0.246	0.057	8.4303e-130	GSC	si:dkey-56m19.5
exoc7	5.10057e-134	0.255467	0.569	0.248	1.07362e-129	GSC	exoc7
si:dkey-54n8.2	7.98705e-134	0.160465	0.21	0.042	1.68119e-129	GSC	si:dkey-54n8.2
si:dkey-56i24.1	8.66707e-134	0.12266	0.139	0.016	1.82433e-129	GSC	si:dkey-56i24.1
nuak2	9.97585e-134	0.172924	0.197	0.037	2.09982e-129	GSC	nuak2
akr1b1	1.15714e-133	0.164811	0.206	0.04	2.43566e-129	GSC	akr1b1
si:dkey-262k9.4	1.58896e-133	0.163922	0.202	0.038	3.34461e-129	GSC	si:dkey-262k9.4
pou2f2a	1.82145e-133	0.16733	0.198	0.037	3.83398e-129	GSC	pou2f2a
selenot2	2.18699e-133	0.241246	0.576	0.243	4.60339e-129	GSC	selenot2
kcnd3	2.27951e-133	0.120971	0.133	0.015	4.79813e-129	GSC	kcnd3
lrpprc	2.32534e-133	0.260435	0.565	0.243	4.89461e-129	GSC	lrpprc
ice2	3.34343e-133	0.241587	0.508	0.202	7.03758e-129	GSC	ice2
trim24	3.46056e-133	0.204738	0.312	0.09	7.28413e-129	GSC	trim24
arl13b	5.43691e-133	0.224002	0.372	0.122	1.14441e-128	GSC	arl13b
sfrp1b	6.14863e-133	0.109568	0.12	0.011	1.29423e-128	GSC	sfrp1b
rab39ba	6.98357e-133	0.198542	0.274	0.071	1.46997e-128	GSC	rab39ba
zgc:92481	8.27114e-133	0.237456	0.479	0.185	1.74099e-128	GSC	zgc:92481
ogt.1	8.98397e-133	0.23251	0.431	0.159	1.89103e-128	GSC	ogt.1
ntpcr	1.04173e-132	0.238631	0.428	0.158	2.19273e-128	GSC	ntpcr
epb41b	1.18686e-132	0.194721	0.278	0.073	2.49822e-128	GSC	epb41b
hsd17b7	1.23019e-132	0.217953	0.417	0.147	2.58942e-128	GSC	hsd17b7
FNDC10	1.24056e-132	0.191445	0.251	0.06	2.61125e-128	GSC	FNDC10
ddx49	1.35311e-132	0.265675	0.641	0.302	2.84817e-128	GSC	ddx49
msl1b	2.08961e-132	0.239963	0.552	0.229	4.39843e-128	GSC	msl1b
zgc:162144	2.33813e-132	0.180036	0.221	0.047	4.92153e-128	GSC	zgc:162144
acot8	2.8867e-132	0.220614	0.371	0.123	6.07622e-128	GSC	acot8
prkar1aa	3.35377e-132	0.2096	0.331	0.1	7.05935e-128	GSC	prkar1aa
ntn1a	3.80678e-132	0.1179	0.133	0.015	8.0129e-128	GSC	ntn1a
tsr3	4.27614e-132	0.245404	0.477	0.189	9.00084e-128	GSC	tsr3
ift172	4.42439e-132	0.191804	0.271	0.07	9.31291e-128	GSC	ift172
rgn	4.66402e-132	0.15876	0.197	0.037	9.8173e-128	GSC	rgn
ptk2bb	5.6453e-132	0.203498	0.3	0.084	1.18828e-127	GSC	ptk2bb
clic1	5.7037e-132	0.222919	0.387	0.132	1.20057e-127	GSC	clic1
cfap58	6.66649e-132	0.1975	0.297	0.082	1.40323e-127	GSC	cfap58
smarca1	6.95348e-132	0.230072	0.751	0.341	1.46364e-127	GSC	smarca1
taf12	8.22524e-132	0.350488	0.576	0.276	1.73133e-127	GSC	taf12
flr	8.29218e-132	0.217499	0.34	0.106	1.74542e-127	GSC	flr
gnal	8.90266e-132	0.16967	0.209	0.042	1.87392e-127	GSC	gnal
si:ch211-219a4.3	9.64602e-132	0.207851	0.3	0.085	2.03039e-127	GSC	si:ch211-219a4.3
pcnt	1.1686e-131	0.245546	0.455	0.171	2.45979e-127	GSC	pcnt
myo6a	1.20773e-131	0.206362	0.301	0.085	2.54216e-127	GSC	myo6a
n4bp2	2.68855e-131	0.184208	0.242	0.057	5.65913e-127	GSC	n4bp2
zgc:113372	3.24153e-131	0.226	0.364	0.119	6.8231e-127	GSC	zgc:113372
pole3	3.67407e-131	0.328047	0.762	0.414	7.73355e-127	GSC	pole3
hnrpkl	4.10323e-131	0.239222	0.363	0.121	8.63689e-127	GSC	hnrpkl
tapbp.1	5.90728e-131	0.250237	0.483	0.193	1.24342e-126	GSC	tapbp.1
brca2	7.01636e-131	0.215328	0.329	0.1	1.47687e-126	GSC	brca2
si:ch211-122f10.4	7.73688e-131	0.151543	0.186	0.033	1.62854e-126	GSC	si:ch211-122f10.4
cacna1ab	8.08233e-131	0.168235	0.218	0.046	1.70125e-126	GSC	cacna1ab
hnrnph1l	9.7734e-131	0.318218	0.605	0.295	2.0572e-126	GSC	hnrnph1l
nsg2	1.04147e-130	0.252747	0.647	0.289	2.19219e-126	GSC	nsg2
agmo	1.05365e-130	0.162031	0.204	0.04	2.21784e-126	GSC	agmo
si:dkeyp-44a8.2	1.48593e-130	0.237769	0.577	0.245	3.12774e-126	GSC	si:dkeyp-44a8.2
acaa2	1.49801e-130	0.247905	0.492	0.2	3.15316e-126	GSC	acaa2
zgc:153738	1.7393e-130	0.221886	0.444	0.163	3.66105e-126	GSC	zgc:153738
anxa4	1.84018e-130	0.356023	0.536	0.252	3.87339e-126	GSC	anxa4
ehmt1b	2.52029e-130	0.242694	0.57	0.244	5.30496e-126	GSC	ehmt1b
chd9	2.54724e-130	0.19904	0.297	0.083	5.36169e-126	GSC	chd9
dglucy	4.79885e-130	0.241314	0.492	0.196	1.01011e-125	GSC	dglucy
ppp2r5cb	5.06077e-130	0.228001	0.381	0.131	1.06524e-125	GSC	ppp2r5cb
gapdhs	6.36722e-130	0.355701	0.976	0.72	1.34024e-125	GSC	gapdhs
edc4	6.54389e-130	0.265113	0.718	0.344	1.37742e-125	GSC	edc4
mrps18a	6.87284e-130	0.341874	0.74	0.444	1.44666e-125	GSC	mrps18a
tmem176l.3a	7.47515e-130	0.154646	0.201	0.039	1.57344e-125	GSC	tmem176l.3a
mycn	9.99457e-130	0.140916	0.165	0.025	2.10376e-125	GSC	mycn
ten1	1.10654e-129	0.234468	0.426	0.159	2.32917e-125	GSC	ten1
ifngr2	1.3766e-129	0.225497	0.372	0.126	2.8976e-125	GSC	ifngr2
nsfa	1.45192e-129	0.201657	0.295	0.083	3.05614e-125	GSC	nsfa
si:ch73-46j18.5	2.22449e-129	0.236187	0.415	0.152	4.68232e-125	GSC	si:ch73-46j18.5
slc1a1	2.42485e-129	0.174525	0.222	0.048	5.10407e-125	GSC	slc1a1
copb2	3.25386e-129	0.259078	0.632	0.293	6.84906e-125	GSC	copb2
srrm4	4.02992e-129	0.111808	0.123	0.012	8.48258e-125	GSC	srrm4
loxa	4.19948e-129	0.101302	0.108	0.009	8.8395e-125	GSC	loxa
atp5f1c	4.73323e-129	0.341128	0.916	0.756	9.96298e-125	GSC	atp5f1c
si:ch1073-358c10.1	5.26103e-129	0.163273	0.217	0.046	1.10739e-124	GSC	si:ch1073-358c10.1
map4l	8.07401e-129	0.157552	0.187	0.034	1.6995e-124	GSC	map4l
maats1	1.37664e-128	0.144277	0.164	0.025	2.8977e-124	GSC	maats1
ormdl2	1.46661e-128	0.238021	0.43	0.164	3.08707e-124	GSC	ormdl2
adad2	1.98882e-128	0.265376	0.585	0.266	4.18626e-124	GSC	adad2
bbs5	3.08572e-128	0.195806	0.264	0.068	6.49514e-124	GSC	bbs5
herc1	3.79304e-128	0.197963	0.3	0.086	7.98396e-124	GSC	herc1
ap5s1	6.99613e-128	0.182639	0.25	0.062	1.47262e-123	GSC	ap5s1
DYNLT1 (1 of many)	7.26255e-128	0.137318	0.167	0.027	1.52869e-123	GSC	DYNLT1 (1 of many)
phlpp1	7.41211e-128	0.200382	0.268	0.071	1.56017e-123	GSC	phlpp1
mcm3ap	8.19859e-128	0.222329	0.523	0.212	1.72572e-123	GSC	mcm3ap
lmod1b	1.56584e-127	0.151331	0.178	0.031	3.29594e-123	GSC	lmod1b
ccdc50	1.61371e-127	0.189253	0.262	0.067	3.3967e-123	GSC	ccdc50
katnal1	1.70234e-127	0.229326	0.544	0.228	3.58325e-123	GSC	katnal1
fkbp16	2.02693e-127	0.243892	0.455	0.177	4.26649e-123	GSC	fkbp16
klhl42	3.32251e-127	0.15031	0.18	0.032	6.99355e-123	GSC	klhl42
si:dkey-6f10.3	3.76104e-127	0.151883	0.185	0.033	7.91661e-123	GSC	si:dkey-6f10.3
dhrs7b	4.10063e-127	0.198713	0.271	0.073	8.63142e-123	GSC	dhrs7b
kdm2bb	4.45738e-127	0.211306	0.319	0.097	9.38235e-123	GSC	kdm2bb
srpk3	4.57869e-127	0.181209	0.244	0.059	9.63768e-123	GSC	srpk3
uqcc2	5.58137e-127	0.348062	0.718	0.413	1.17482e-122	GSC	uqcc2
MBL2 (1 of many)	5.58379e-127	0.176605	0.22	0.048	1.17533e-122	GSC	MBL2 (1 of many)
ncor1	6.021e-127	0.222365	0.417	0.153	1.26736e-122	GSC	ncor1
cds2	8.35229e-127	0.234881	0.47	0.183	1.75807e-122	GSC	cds2
enosf1	8.9253e-127	0.116648	0.13	0.015	1.87869e-122	GSC	enosf1
rprd2b	8.96125e-127	0.219005	0.383	0.133	1.88625e-122	GSC	rprd2b
rnf20	9.63226e-127	0.24731	0.589	0.265	2.02749e-122	GSC	rnf20
nup210	1.02408e-126	0.228933	0.466	0.181	2.15559e-122	GSC	nup210
gngt1	1.23906e-126	0.125338	0.14	0.018	2.60809e-122	GSC	gngt1
si:ch211-150o23.3	1.40285e-126	0.209172	0.364	0.122	2.95286e-122	GSC	si:ch211-150o23.3
si:ch211-127m7.2	1.47845e-126	0.220861	0.568	0.24	3.11199e-122	GSC	si:ch211-127m7.2
pacsin1b	1.48528e-126	0.209828	0.332	0.104	3.12637e-122	GSC	pacsin1b
XKR4	1.64028e-126	0.111159	0.12	0.012	3.45263e-122	GSC	XKR4
kmt2a	1.89674e-126	0.20686	0.325	0.1	3.99245e-122	GSC	kmt2a
pcp4a	2.27257e-126	0.105004	0.116	0.011	4.78353e-122	GSC	pcp4a
vwde	3.71512e-126	0.164083	0.208	0.043	7.81997e-122	GSC	vwde
cyp2p7	4.93395e-126	0.122133	0.142	0.019	1.03855e-121	GSC	cyp2p7
rtn4b	7.61474e-126	0.245827	0.447	0.175	1.60283e-121	GSC	rtn4b
fggy	9.83284e-126	0.207736	0.347	0.114	2.06971e-121	GSC	fggy
gria1a	1.00172e-125	0.13477	0.153	0.022	2.10851e-121	GSC	gria1a
camta1b	1.01729e-125	0.120708	0.133	0.016	2.14129e-121	GSC	camta1b
pnocb	1.21843e-125	0.169334	0.231	0.054	2.56467e-121	GSC	pnocb
golt1ba	1.23137e-125	0.220151	0.373	0.129	2.5919e-121	GSC	golt1ba
rgmb	1.31766e-125	0.14415	0.172	0.029	2.77354e-121	GSC	rgmb
zfr	1.33333e-125	0.236268	0.511	0.211	2.80652e-121	GSC	zfr
nucb2b	1.4773e-125	0.236307	0.458	0.183	3.10957e-121	GSC	nucb2b
zgc:171686	1.50484e-125	0.105496	0.108	0.009	3.16753e-121	GSC	zgc:171686
bnip2	1.51361e-125	0.221649	0.362	0.122	3.18601e-121	GSC	bnip2
timp2b	2.08597e-125	0.146038	0.175	0.03	4.39075e-121	GSC	timp2b
mtx1b	2.32536e-125	0.23342	0.383	0.136	4.89465e-121	GSC	mtx1b
ISCU (1 of many)	2.67227e-125	0.345466	0.775	0.489	5.62487e-121	GSC	ISCU (1 of many)
apex2	3.11674e-125	0.250611	0.565	0.251	6.56043e-121	GSC	apex2
ada	3.55397e-125	0.13604	0.169	0.028	7.48076e-121	GSC	ada
ephb3a	4.22711e-125	0.166871	0.212	0.045	8.89764e-121	GSC	ephb3a
uba7	5.55039e-125	0.132868	0.157	0.024	1.1683e-120	GSC	uba7
RIC3	6.87429e-125	0.143708	0.172	0.029	1.44697e-120	GSC	RIC3
iars	7.30335e-125	0.264122	0.545	0.239	1.53728e-120	GSC	iars
adam23a	7.89043e-125	0.106893	0.119	0.012	1.66086e-120	GSC	adam23a
zgc:165409	7.9477e-125	0.217046	0.357	0.12	1.67291e-120	GSC	zgc:165409
si:dkey-40m6.8	8.04447e-125	0.105015	0.122	0.013	1.69328e-120	GSC	si:dkey-40m6.8
duox2	8.49199e-125	0.136253	0.167	0.027	1.78748e-120	GSC	duox2
rabggta	1.28022e-124	0.208291	0.331	0.106	2.69474e-120	GSC	rabggta
lmo7a	1.33017e-124	0.175468	0.246	0.061	2.79988e-120	GSC	lmo7a
psmd13	1.36653e-124	0.327292	0.751	0.441	2.8764e-120	GSC	psmd13
map1sb	1.65635e-124	0.1212	0.133	0.016	3.48645e-120	GSC	map1sb
rnf7	1.96335e-124	0.334967	0.771	0.477	4.13265e-120	GSC	rnf7
trim16	2.43574e-124	0.220858	0.381	0.134	5.12699e-120	GSC	trim16
glmna	2.57255e-124	0.212455	0.359	0.121	5.41495e-120	GSC	glmna
si:dkey-286j15.1	2.66309e-124	0.253542	0.522	0.219	5.60554e-120	GSC	si:dkey-286j15.1
traf4a	3.1458e-124	0.150263	0.191	0.037	6.62159e-120	GSC	traf4a
vapb	3.30832e-124	0.277904	0.666	0.333	6.96368e-120	GSC	vapb
tcf15	3.55336e-124	0.157184	0.201	0.041	7.47947e-120	GSC	tcf15
cstf2	3.72978e-124	0.355556	0.75	0.466	7.85081e-120	GSC	cstf2
zzef1	4.1137e-124	0.159795	0.199	0.04	8.65892e-120	GSC	zzef1
ap3d1	4.59238e-124	0.235952	0.453	0.177	9.66651e-120	GSC	ap3d1
mnat1	4.63719e-124	0.232892	0.493	0.204	9.76082e-120	GSC	mnat1
pbx3b	5.01477e-124	0.110475	0.123	0.013	1.05556e-119	GSC	pbx3b
tpi1b	5.52896e-124	0.275592	0.934	0.626	1.16379e-119	GSC	tpi1b
robo3	7.44095e-124	0.160747	0.214	0.047	1.56625e-119	GSC	robo3
gtdc1	7.64074e-124	0.210403	0.325	0.102	1.6083e-119	GSC	gtdc1
acbd4	8.71132e-124	0.165954	0.221	0.05	1.83365e-119	GSC	acbd4
hnrnph1	8.90112e-124	0.239832	0.677	0.316	1.8736e-119	GSC	hnrnph1
vps35	1.01764e-123	0.233316	0.5	0.209	2.14203e-119	GSC	vps35
toporsa	1.1226e-123	0.201457	0.3	0.089	2.36297e-119	GSC	toporsa
kctd5a	1.16381e-123	0.265887	0.754	0.367	2.44969e-119	GSC	kctd5a
cxcl12a	1.17326e-123	0.124083	0.144	0.02	2.4696e-119	GSC	cxcl12a
ttn.2	1.3676e-123	0.213304	0.437	0.161	2.87867e-119	GSC	ttn.2
txndc15	1.3826e-123	0.328266	0.511	0.222	2.91024e-119	GSC	txndc15
si:ch211-152c8.4	1.82876e-123	0.178741	0.252	0.064	3.84937e-119	GSC	si:ch211-152c8.4
vat1l	2.12353e-123	0.104343	0.112	0.01	4.46983e-119	GSC	vat1l
eef1b2	2.38594e-123	0.281427	0.999	0.987	5.02217e-119	GSC	eef1b2
alg5	3.68535e-123	0.206068	0.32	0.099	7.7573e-119	GSC	alg5
bambia	4.2742e-123	0.201754	0.31	0.095	8.99677e-119	GSC	bambia
CU855889.2	4.83537e-123	0.212612	0.349	0.116	1.0178e-118	GSC	CU855889.2
ppme1	4.92616e-123	0.260281	0.6	0.276	1.03691e-118	GSC	ppme1
gpn1	6.42521e-123	0.246346	0.647	0.301	1.35244e-118	GSC	gpn1
zgc:91944	8.76558e-123	0.13147	0.165	0.027	1.84507e-118	GSC	zgc:91944
esf1	1.05849e-122	0.327714	0.793	0.515	2.22801e-118	GSC	esf1
tfdp1a	1.33229e-122	0.226356	0.434	0.166	2.80434e-118	GSC	tfdp1a
CR855379.2	1.49417e-122	0.167247	0.225	0.052	3.14508e-118	GSC	CR855379.2
lck	1.6439e-122	0.129566	0.157	0.024	3.46025e-118	GSC	lck
srsf6b	2.01818e-122	0.25596	0.632	0.293	4.24806e-118	GSC	srsf6b
rida	2.25904e-122	0.320862	0.605	0.288	4.75506e-118	GSC	rida
rab3gap2	2.64813e-122	0.186327	0.274	0.076	5.57404e-118	GSC	rab3gap2
npsn	2.70324e-122	0.197312	0.304	0.091	5.69004e-118	GSC	npsn
efnb3b	2.84264e-122	0.194245	0.295	0.086	5.98348e-118	GSC	efnb3b
polr2a	2.91922e-122	0.272758	0.713	0.353	6.14467e-118	GSC	polr2a
fnta	2.99054e-122	0.346493	0.641	0.327	6.2948e-118	GSC	fnta
zgc:136472	3.33863e-122	0.192019	0.299	0.089	7.02748e-118	GSC	zgc:136472
prkag2a	4.35249e-122	0.218327	0.381	0.136	9.16156e-118	GSC	prkag2a
ech1	8.6164e-122	0.227839	0.466	0.19	1.81367e-117	GSC	ech1
snap91	1.40406e-121	0.150011	0.184	0.035	2.95541e-117	GSC	snap91
kif20bb	1.61416e-121	0.222735	0.422	0.158	3.39765e-117	GSC	kif20bb
slc22a15	2.25034e-121	0.192769	0.278	0.078	4.73674e-117	GSC	slc22a15
gabarapb	2.32724e-121	0.290363	0.892	0.593	4.89861e-117	GSC	gabarapb
ppm1j	3.09028e-121	0.160281	0.208	0.045	6.50474e-117	GSC	ppm1j
stk33	3.16117e-121	0.200371	0.315	0.098	6.65395e-117	GSC	stk33
spg7	3.834e-121	0.253341	0.61	0.286	8.07018e-117	GSC	spg7
nab1a	3.94519e-121	0.161284	0.214	0.048	8.30423e-117	GSC	nab1a
si:dkey-1f12.3	4.56719e-121	0.199735	0.312	0.096	9.61348e-117	GSC	si:dkey-1f12.3
nod2	5.32383e-121	0.125881	0.146	0.021	1.12061e-116	GSC	nod2
gbp	5.78658e-121	0.22574	0.453	0.18	1.21802e-116	GSC	gbp
ptx4	6.03711e-121	0.148494	0.178	0.033	1.27075e-116	GSC	ptx4
mrps9	6.47708e-121	0.267934	0.709	0.367	1.36336e-116	GSC	mrps9
swt1	6.99254e-121	0.239058	0.654	0.306	1.47186e-116	GSC	swt1
adcyap1a	7.76744e-121	0.182374	0.224	0.053	1.63497e-116	GSC	adcyap1a
sept5a	9.37525e-121	0.170947	0.246	0.062	1.9734e-116	GSC	sept5a
ghra	1.05489e-120	0.117791	0.142	0.02	2.22044e-116	GSC	ghra
bicc1a	1.68905e-120	0.165224	0.195	0.04	3.55529e-116	GSC	bicc1a
tspan3b	2.28694e-120	0.164759	0.206	0.045	4.81378e-116	GSC	tspan3b
ap3b1a	2.33763e-120	0.195609	0.325	0.104	4.92048e-116	GSC	ap3b1a
mt-co1	2.72718e-120	0.335409	0.98	0.748	5.74043e-116	GSC	mt-co1
mrpl52	2.8267e-120	0.327614	0.568	0.273	5.94992e-116	GSC	mrpl52
arhgef12b	3.37809e-120	0.211861	0.341	0.113	7.11055e-116	GSC	arhgef12b
tdrd6	3.65408e-120	0.268683	0.717	0.354	7.69148e-116	GSC	tdrd6
ntan1	4.51979e-120	0.205709	0.366	0.127	9.51371e-116	GSC	ntan1
cldni	4.82924e-120	0.19362	0.267	0.073	1.01651e-115	GSC	cldni
nefla	5.96507e-120	0.194454	0.285	0.082	1.25559e-115	GSC	nefla
si:dkey-6n21.12	6.24013e-120	0.217114	0.437	0.169	1.31348e-115	GSC	si:dkey-6n21.12
crybg1b	7.6294e-120	0.186013	0.28	0.08	1.60591e-115	GSC	crybg1b
aggf1	8.00902e-120	0.240667	0.575	0.263	1.68582e-115	GSC	aggf1
myo3a	8.86581e-120	0.1344	0.163	0.027	1.86617e-115	GSC	myo3a
ca16b	1.38704e-119	0.205013	0.386	0.138	2.91958e-115	GSC	ca16b
arfgef1	1.48292e-119	0.19563	0.285	0.083	3.12139e-115	GSC	arfgef1
tfb2m	1.61291e-119	0.208496	0.37	0.13	3.39501e-115	GSC	tfb2m
bsnb	1.74512e-119	0.111447	0.122	0.014	3.6733e-115	GSC	bsnb
nrbf2b	2.04948e-119	0.20778	0.322	0.104	4.31394e-115	GSC	nrbf2b
rps24	2.27463e-119	0.244166	1	0.998	4.78787e-115	GSC	rps24
cxxc1a	2.52626e-119	0.218305	0.4	0.149	5.31752e-115	GSC	cxxc1a
col5a1	2.55062e-119	0.189494	0.274	0.077	5.3688e-115	GSC	col5a1
rnf144b	3.22102e-119	0.217923	0.377	0.135	6.77992e-115	GSC	rnf144b
eps15l1a	3.72455e-119	0.199012	0.325	0.104	7.83981e-115	GSC	eps15l1a
ndrg3b	4.97349e-119	0.224535	0.508	0.215	1.04687e-114	GSC	ndrg3b
camk2d1	5.03359e-119	0.117491	0.132	0.017	1.05952e-114	GSC	camk2d1
igf2a	5.12325e-119	0.131431	0.153	0.024	1.07839e-114	GSC	igf2a
mtrf1l	5.29304e-119	0.224075	0.496	0.208	1.11413e-114	GSC	mtrf1l
cdadc1	9.46969e-119	0.138793	0.18	0.034	1.99328e-114	GSC	cdadc1
cep63	9.57172e-119	0.196364	0.332	0.109	2.01475e-114	GSC	cep63
zgc:113208	1.71867e-118	0.197734	0.301	0.092	3.61764e-114	GSC	zgc:113208
daam1b	1.72734e-118	0.10197	0.108	0.01	3.63587e-114	GSC	daam1b
ndufa4	1.81028e-118	0.207294	0.438	0.167	3.81046e-114	GSC	ndufa4
si:dkey-177p2.6	1.832e-118	0.212363	0.376	0.134	3.85617e-114	GSC	si:dkey-177p2.6
aamp	1.89711e-118	0.27624	0.527	0.242	3.99322e-114	GSC	aamp
PAPPA2	2.0022e-118	0.108963	0.123	0.014	4.21442e-114	GSC	PAPPA2
chd6	2.25419e-118	0.215731	0.457	0.18	4.74484e-114	GSC	chd6
si:dkey-210j14.4	2.52923e-118	0.20869	0.321	0.103	5.32378e-114	GSC	si:dkey-210j14.4
lcorl	2.72655e-118	0.213903	0.435	0.168	5.73912e-114	GSC	lcorl
sin3ab	2.88053e-118	0.166969	0.236	0.059	6.06323e-114	GSC	sin3ab
eif3hb	3.14167e-118	0.192362	0.255	0.069	6.6129e-114	GSC	eif3hb
bhmt	3.33449e-118	0.107689	0.114	0.012	7.01877e-114	GSC	bhmt
nid2a	3.43083e-118	0.132653	0.166	0.029	7.22155e-114	GSC	nid2a
atp5mc3b	3.59185e-118	0.220831	0.999	0.998	7.56049e-114	GSC	atp5mc3b
taok1b	4.29885e-118	0.196217	0.327	0.105	9.04864e-114	GSC	taok1b
slc6a9	5.37685e-118	0.115778	0.132	0.017	1.13177e-113	GSC	slc6a9
phf14	5.57672e-118	0.225003	0.59	0.267	1.17384e-113	GSC	phf14
fam110b	5.94985e-118	0.191645	0.281	0.082	1.25238e-113	GSC	fam110b
CABZ01051877.1	7.09178e-118	0.108171	0.123	0.014	1.49275e-113	GSC	CABZ01051877.1
tprg1l	7.7891e-118	0.187896	0.272	0.077	1.63953e-113	GSC	tprg1l
si:ch211-278j3.3	8.54978e-118	0.146869	0.199	0.042	1.79964e-113	GSC	si:ch211-278j3.3
tmem38a	9.02867e-118	0.159532	0.204	0.045	1.90044e-113	GSC	tmem38a
rnf212	1.07417e-117	0.18902	0.281	0.081	2.26101e-113	GSC	rnf212
rnf24	1.36523e-117	0.114595	0.136	0.018	2.87367e-113	GSC	rnf24
snap25a	1.68622e-117	0.129805	0.156	0.025	3.54932e-113	GSC	snap25a
psat1	1.74453e-117	0.40204	0.566	0.283	3.67207e-113	GSC	psat1
zgc:171459	2.36353e-117	0.217845	0.408	0.156	4.97499e-113	GSC	zgc:171459
tasora	2.379e-117	0.203738	0.331	0.109	5.00755e-113	GSC	tasora
clint1b	3.15503e-117	0.138551	0.161	0.028	6.64102e-113	GSC	clint1b
fryb	3.43393e-117	0.152174	0.204	0.044	7.22807e-113	GSC	fryb
trim54	3.49699e-117	0.121763	0.142	0.02	7.36082e-113	GSC	trim54
poglut1	3.61158e-117	0.230282	0.52	0.224	7.60202e-113	GSC	poglut1
dgcr6	4.48659e-117	0.299067	0.775	0.42	9.44382e-113	GSC	dgcr6
arhgap35a	4.53914e-117	0.188972	0.272	0.077	9.55444e-113	GSC	arhgap35a
setd7	5.17992e-117	0.185193	0.281	0.082	1.09032e-112	GSC	setd7
rnls	5.3843e-117	0.21804	0.415	0.16	1.13334e-112	GSC	rnls
si:ch211-107o10.3	5.5836e-117	0.200851	0.367	0.13	1.17529e-112	GSC	si:ch211-107o10.3
kng1	6.57853e-117	0.179388	0.228	0.056	1.38471e-112	GSC	kng1
exoc6	9.71621e-117	0.187197	0.275	0.079	2.04517e-112	GSC	exoc6
si:ch73-236c18.8.1	1.54825e-116	0.201511	0.336	0.113	3.2589e-112	GSC	si:ch73-236c18.8.1
cabin1	1.94772e-116	0.16204	0.228	0.056	4.09976e-112	GSC	cabin1
mrps18c	2.14017e-116	0.339898	0.696	0.41	4.50484e-112	GSC	mrps18c
tcta	2.18047e-116	0.227109	0.534	0.234	4.58968e-112	GSC	tcta
rangap1b	2.98506e-116	0.263685	0.66	0.326	6.28326e-112	GSC	rangap1b
fbxl6	3.05122e-116	0.21372	0.41	0.156	6.42252e-112	GSC	fbxl6
hspb6	3.44721e-116	0.138097	0.172	0.032	7.25603e-112	GSC	hspb6
nme8	4.01921e-116	0.141535	0.174	0.032	8.46003e-112	GSC	nme8
yipf2	4.41513e-116	0.215292	0.374	0.137	9.29341e-112	GSC	yipf2
ak5	5.13661e-116	0.169625	0.241	0.062	1.0812e-111	GSC	ak5
adgra1a	5.7582e-116	0.145426	0.18	0.035	1.21204e-111	GSC	adgra1a
ak1	8.49098e-116	0.178046	0.373	0.127	1.78727e-111	GSC	ak1
ttc12	9.17062e-116	0.160324	0.21	0.048	1.93032e-111	GSC	ttc12
atp1b3a	9.76226e-116	0.179724	0.258	0.071	2.05486e-111	GSC	atp1b3a
prkx	1.10746e-115	0.13636	0.165	0.029	2.33109e-111	GSC	prkx
cspg5b	1.19891e-115	0.103679	0.12	0.014	2.52359e-111	GSC	cspg5b
fgf12a	1.32505e-115	0.1646	0.227	0.055	2.78911e-111	GSC	fgf12a
ift80	1.50666e-115	0.213812	0.391	0.146	3.17138e-111	GSC	ift80
plpp1a	1.87565e-115	0.156231	0.215	0.05	3.94806e-111	GSC	plpp1a
ier2a	1.96216e-115	0.123861	0.136	0.019	4.13016e-111	GSC	ier2a
CABZ01008730.1	2.19047e-115	0.107771	0.122	0.015	4.61072e-111	GSC	CABZ01008730.1
si:ch211-85n16.3	3.86403e-115	0.231042	0.512	0.224	8.13341e-111	GSC	si:ch211-85n16.3
aldh8a1	4.44063e-115	0.187795	0.287	0.086	9.34708e-111	GSC	aldh8a1
akap12b	6.68472e-115	0.101211	0.105	0.01	1.40707e-110	GSC	akap12b
flad1	8.88953e-115	0.208591	0.37	0.134	1.87116e-110	GSC	flad1
zgc:101130	9.85342e-115	0.122875	0.143	0.021	2.07405e-110	GSC	zgc:101130
ablim3	1.18209e-114	0.126821	0.157	0.027	2.48818e-110	GSC	ablim3
prr14	1.67526e-114	0.197095	0.447	0.174	3.52625e-110	GSC	prr14
cdkn1cb	1.69229e-114	0.216667	0.515	0.218	3.56209e-110	GSC	cdkn1cb
crym	1.83785e-114	0.166555	0.244	0.064	3.86849e-110	GSC	crym
ptprfa	2.00077e-114	0.109392	0.116	0.013	4.21141e-110	GSC	ptprfa
rab42a	2.3504e-114	0.103151	0.112	0.012	4.94737e-110	GSC	rab42a
znf1157	2.70018e-114	0.125832	0.15	0.024	5.68362e-110	GSC	znf1157
enox2	3.34558e-114	0.180533	0.259	0.072	7.0421e-110	GSC	enox2
chchd7	3.41728e-114	0.226583	0.626	0.29	7.19303e-110	GSC	chchd7
actr6	3.81608e-114	0.223975	0.56	0.257	8.03247e-110	GSC	actr6
ctu2	4.58637e-114	0.230871	0.485	0.209	9.65384e-110	GSC	ctu2
tgfa	5.0323e-114	0.176889	0.259	0.072	1.05925e-109	GSC	tgfa
sgip1a	5.04083e-114	0.109543	0.127	0.016	1.06104e-109	GSC	sgip1a
prph	5.4386e-114	0.131731	0.159	0.028	1.14477e-109	GSC	prph
sap30l	7.43599e-114	0.310247	0.696	0.394	1.5652e-109	GSC	sap30l
sin3aa	7.84662e-114	0.232754	0.438	0.179	1.65164e-109	GSC	sin3aa
chmp7	8.15319e-114	0.231073	0.568	0.262	1.71617e-109	GSC	chmp7
sec23a	8.58674e-114	0.185438	0.282	0.084	1.80742e-109	GSC	sec23a
mical1	8.88684e-114	0.181325	0.261	0.073	1.87059e-109	GSC	mical1
atp1b1a	1.05396e-113	0.258794	0.786	0.422	2.21849e-109	GSC	atp1b1a
akap13	1.1099e-113	0.201637	0.411	0.156	2.33622e-109	GSC	akap13
nr3c1	1.18448e-113	0.17731	0.241	0.063	2.49322e-109	GSC	nr3c1
zgc:172145	1.59196e-113	0.129084	0.155	0.026	3.35092e-109	GSC	zgc:172145
nfil3-5	1.76612e-113	0.191819	0.329	0.108	3.71751e-109	GSC	nfil3-5
gcshb	1.87666e-113	0.221583	0.595	0.265	3.95018e-109	GSC	gcshb
sap130a	2.13507e-113	0.166187	0.218	0.052	4.4941e-109	GSC	sap130a
apoob	2.27063e-113	0.192807	0.327	0.109	4.77946e-109	GSC	apoob
ccdc103	2.64861e-113	0.156357	0.197	0.043	5.57507e-109	GSC	ccdc103
mosmob	3.55078e-113	0.156065	0.206	0.047	7.47405e-109	GSC	mosmob
dlg2	3.93043e-113	0.129135	0.159	0.028	8.27317e-109	GSC	dlg2
specc1la	4.15381e-113	0.174556	0.254	0.07	8.74336e-109	GSC	specc1la
dctn5	4.56225e-113	0.218507	0.526	0.233	9.60308e-109	GSC	dctn5
oc90	4.66035e-113	0.18765	0.411	0.153	9.80957e-109	GSC	oc90
cript	4.75743e-113	0.238114	0.669	0.33	1.00139e-108	GSC	cript
oxct1a	7.94646e-113	0.221139	0.432	0.176	1.67265e-108	GSC	oxct1a
csnk1e	8.09659e-113	0.158722	0.204	0.046	1.70425e-108	GSC	csnk1e
ube2d4	9.55535e-113	0.204209	0.349	0.122	2.01131e-108	GSC	ube2d4
arrb2b	1.1345e-112	0.162454	0.225	0.056	2.38801e-108	GSC	arrb2b
syne3	1.89417e-112	0.205432	0.329	0.112	3.98705e-108	GSC	syne3
si:ch211-213a13.2.1	2.21698e-112	0.105851	0.117	0.014	4.66652e-108	GSC	si:ch211-213a13.2.1
golga3	2.4758e-112	0.16922	0.245	0.066	5.2113e-108	GSC	golga3
hgh1	3.31663e-112	0.318871	0.517	0.253	6.98116e-108	GSC	hgh1
srpk1b	3.63713e-112	0.223565	0.473	0.199	7.6558e-108	GSC	srpk1b
inpp5l	3.76288e-112	0.167763	0.242	0.064	7.92049e-108	GSC	inpp5l
brd4	4.24737e-112	0.216227	0.567	0.256	8.94029e-108	GSC	brd4
si:dkey-287g12.6	4.30079e-112	0.231808	0.579	0.277	9.05273e-108	GSC	si:dkey-287g12.6
rraga	5.30607e-112	0.348686	0.581	0.313	1.11688e-107	GSC	rraga
SENP7	5.35865e-112	0.211173	0.425	0.169	1.12794e-107	GSC	SENP7
pola1	5.78043e-112	0.219692	0.515	0.221	1.21672e-107	GSC	pola1
adob	6.36694e-112	0.218548	0.417	0.167	1.34018e-107	GSC	adob
dhrs3b	6.73497e-112	0.193201	0.282	0.085	1.41764e-107	GSC	dhrs3b
tardbp	6.81539e-112	0.277319	0.666	0.343	1.43457e-107	GSC	tardbp
phospho2	7.99269e-112	0.124843	0.151	0.025	1.68238e-107	GSC	phospho2
sept7a	8.22834e-112	0.241202	0.616	0.299	1.73198e-107	GSC	sept7a
lad1	9.01219e-112	0.150066	0.182	0.037	1.89698e-107	GSC	lad1
helt	9.59741e-112	0.111268	0.121	0.015	2.02016e-107	GSC	helt
phrf1	9.60581e-112	0.221835	0.602	0.278	2.02193e-107	GSC	phrf1
tapt1b	1.29748e-111	0.198373	0.312	0.102	2.73107e-107	GSC	tapt1b
ppp1r12c	1.91591e-111	0.186465	0.282	0.084	4.03279e-107	GSC	ppp1r12c
dcdc2b	2.04099e-111	0.119834	0.141	0.022	4.29609e-107	GSC	dcdc2b
zgc:162472	2.97429e-111	0.22192	0.457	0.189	6.26058e-107	GSC	zgc:162472
asmtl	2.99014e-111	0.218222	0.428	0.173	6.29395e-107	GSC	asmtl
reep6	3.31092e-111	0.103652	0.119	0.014	6.96915e-107	GSC	reep6
rnf207b	4.057e-111	0.102976	0.112	0.012	8.53959e-107	GSC	rnf207b
crfb1	4.46987e-111	0.169529	0.244	0.066	9.40863e-107	GSC	crfb1
cst14b.2	4.86209e-111	0.154005	0.176	0.035	1.02342e-106	GSC	cst14b.2
impdh1b	5.94971e-111	0.162079	0.212	0.051	1.25235e-106	GSC	impdh1b
ccdc85ca	6.6026e-111	0.115401	0.142	0.022	1.38978e-106	GSC	ccdc85ca
zgc:153681	7.65734e-111	0.230769	0.517	0.23	1.61179e-106	GSC	zgc:153681
dnajc6	8.70511e-111	0.135025	0.169	0.032	1.83234e-106	GSC	dnajc6
vdac1	8.9479e-111	0.301659	0.917	0.756	1.88344e-106	GSC	vdac1
stox1	9.49007e-111	0.191405	0.285	0.088	1.99757e-106	GSC	stox1
calhm6	9.51754e-111	0.109869	0.129	0.018	2.00335e-106	GSC	calhm6
zcchc4	9.97954e-111	0.1853	0.289	0.09	2.10059e-106	GSC	zcchc4
edc3	1.06276e-110	0.232728	0.572	0.264	2.237e-106	GSC	edc3
nmu	1.13801e-110	0.167918	0.243	0.065	2.3954e-106	GSC	nmu
smarcc2	1.1925e-110	0.190969	0.287	0.089	2.51009e-106	GSC	smarcc2
pold1	1.21989e-110	0.226389	0.523	0.234	2.56775e-106	GSC	pold1
jun	1.32516e-110	0.148709	0.187	0.04	2.78933e-106	GSC	jun
pmt	1.66122e-110	0.13795	0.165	0.031	3.49671e-106	GSC	pmt
pigf	1.97596e-110	0.211255	0.526	0.232	4.1592e-106	GSC	pigf
triobpa	3.02171e-110	0.19754	0.322	0.109	6.3604e-106	GSC	triobpa
hsdl2	3.24126e-110	0.316158	0.581	0.301	6.82253e-106	GSC	hsdl2
CU638870.1	3.29283e-110	0.188562	0.288	0.089	6.93107e-106	GSC	CU638870.1
si:ch1073-266p11.2	3.41839e-110	0.136151	0.176	0.035	7.19536e-106	GSC	si:ch1073-266p11.2
snapc4	3.46477e-110	0.206105	0.552	0.242	7.29299e-106	GSC	snapc4
anxa1b	3.54334e-110	0.210363	0.357	0.129	7.45838e-106	GSC	anxa1b
manbal	6.0505e-110	0.216663	0.411	0.163	1.27357e-105	GSC	manbal
uap1l1	8.48723e-110	0.202115	0.404	0.157	1.78648e-105	GSC	uap1l1
kcnc1a	8.77816e-110	0.104407	0.114	0.013	1.84771e-105	GSC	kcnc1a
fbxo41	8.91014e-110	0.106477	0.123	0.016	1.87549e-105	GSC	fbxo41
crot	9.7629e-110	0.164508	0.229	0.059	2.05499e-105	GSC	crot
mrps22	1.04625e-109	0.221798	0.494	0.218	2.20225e-105	GSC	mrps22
pdia5	1.07875e-109	0.21374	0.378	0.144	2.27066e-105	GSC	pdia5
lss	1.90628e-109	0.165056	0.237	0.063	4.01252e-105	GSC	lss
ccdc125	1.90955e-109	0.141205	0.175	0.035	4.01942e-105	GSC	ccdc125
zmp:0000001316	2.05459e-109	0.113056	0.135	0.02	4.32471e-105	GSC	zmp:0000001316
kmt2e	2.08155e-109	0.197619	0.325	0.11	4.38144e-105	GSC	kmt2e
necap2	2.18823e-109	0.219871	0.451	0.189	4.606e-105	GSC	necap2
pard3bb	2.26734e-109	0.121846	0.147	0.024	4.77253e-105	GSC	pard3bb
chst14	2.32209e-109	0.163839	0.234	0.061	4.88777e-105	GSC	chst14
nelfb	2.38842e-109	0.22569	0.54	0.249	5.02739e-105	GSC	nelfb
taf5	2.71243e-109	0.22455	0.448	0.188	5.70939e-105	GSC	taf5
aimp2	3.28309e-109	0.31782	0.638	0.343	6.91057e-105	GSC	aimp2
zmp:0000000735	3.799e-109	0.13439	0.167	0.032	7.99651e-105	GSC	zmp:0000000735
pogzb	4.30109e-109	0.179764	0.278	0.084	9.05337e-105	GSC	pogzb
pnkp	4.32963e-109	0.219977	0.457	0.194	9.11345e-105	GSC	pnkp
tssc4	6.93944e-109	0.312524	0.634	0.358	1.46068e-104	GSC	tssc4
fto	7.76707e-109	0.196741	0.325	0.111	1.63489e-104	GSC	fto
cyfip2	9.05942e-109	0.165579	0.234	0.062	1.90692e-104	GSC	cyfip2
cd276	9.68502e-109	0.146524	0.189	0.041	2.0386e-104	GSC	cd276
ccdc173	9.91756e-109	0.202319	0.39	0.147	2.08755e-104	GSC	ccdc173
dnaaf1	1.09439e-108	0.17325	0.259	0.075	2.30358e-104	GSC	dnaaf1
soul3	1.21685e-108	0.115132	0.129	0.018	2.56135e-104	GSC	soul3
bambib	1.56428e-108	0.191691	0.312	0.103	3.29266e-104	GSC	bambib
mettl26	1.84338e-108	0.225872	0.519	0.236	3.88014e-104	GSC	mettl26
itgb4	1.98838e-108	0.134246	0.169	0.033	4.18533e-104	GSC	itgb4
usp44	2.04149e-108	0.216288	0.474	0.202	4.29712e-104	GSC	usp44
zc3hc1	2.37046e-108	0.2199	0.47	0.205	4.98957e-104	GSC	zc3hc1
gtf2f1	2.80379e-108	0.294302	0.845	0.624	5.9017e-104	GSC	gtf2f1
clul1	3.43309e-108	0.179705	0.293	0.091	7.22631e-104	GSC	clul1
afdna	4.75656e-108	0.185714	0.351	0.125	1.00121e-103	GSC	afdna
cpsf1	5.02336e-108	0.233731	0.639	0.315	1.05737e-103	GSC	cpsf1
cep170aa	5.06577e-108	0.145556	0.18	0.038	1.06629e-103	GSC	cep170aa
jmjd1cb	5.34518e-108	0.191059	0.334	0.115	1.12511e-103	GSC	jmjd1cb
kdm5bb	6.19167e-108	0.206469	0.421	0.169	1.30329e-103	GSC	kdm5bb
nudt21	6.54608e-108	0.317272	0.734	0.466	1.37789e-103	GSC	nudt21
rpl36	7.61828e-108	0.249221	0.999	0.992	1.60357e-103	GSC	rpl36
rdh12	7.65299e-108	0.213165	0.381	0.146	1.61088e-103	GSC	rdh12
vdrb	8.52785e-108	0.164942	0.232	0.061	1.79503e-103	GSC	vdrb
pdcd2l	8.76609e-108	0.223929	0.492	0.218	1.84517e-103	GSC	pdcd2l
CR925817.1	8.78506e-108	0.207116	0.338	0.12	1.84917e-103	GSC	CR925817.1
wscd1b	9.64017e-108	0.103314	0.114	0.013	2.02916e-103	GSC	wscd1b
CU062628.1	1.04674e-107	0.146067	0.18	0.038	2.20328e-103	GSC	CU062628.1
ccdc114	1.19597e-107	0.200892	0.372	0.139	2.5174e-103	GSC	ccdc114
thyn1	1.21774e-107	0.309429	0.533	0.266	2.56323e-103	GSC	thyn1
pknox2	1.36043e-107	0.164725	0.227	0.059	2.86356e-103	GSC	pknox2
TST	1.45255e-107	0.20476	0.392	0.152	3.05747e-103	GSC	TST
cry4	1.51493e-107	0.198952	0.391	0.151	3.18878e-103	GSC	cry4
tasp1	1.72847e-107	0.182395	0.295	0.095	3.63826e-103	GSC	tasp1
itih2	2.14968e-107	0.178768	0.276	0.084	4.52487e-103	GSC	itih2
dhx38	2.22993e-107	0.212479	0.485	0.207	4.69377e-103	GSC	dhx38
mrps27	2.37526e-107	0.230449	0.577	0.276	4.99969e-103	GSC	mrps27
pacsin1a	3.00404e-107	0.129368	0.157	0.028	6.32321e-103	GSC	pacsin1a
zeb2a	3.91024e-107	0.138496	0.168	0.033	8.23066e-103	GSC	zeb2a
si:ch211-151p13.8	4.37135e-107	0.125456	0.144	0.024	9.20125e-103	GSC	si:ch211-151p13.8
rims1a	6.26618e-107	0.131771	0.174	0.035	1.31897e-102	GSC	rims1a
pcdh19	6.304e-107	0.13324	0.164	0.031	1.32693e-102	GSC	pcdh19
cryl1	6.42256e-107	0.208157	0.454	0.192	1.35188e-102	GSC	cryl1
asb12a	7.3161e-107	0.203846	0.466	0.196	1.53997e-102	GSC	asb12a
ccdc149a	8.10833e-107	0.157172	0.215	0.054	1.70672e-102	GSC	ccdc149a
zgc:163022	9.30037e-107	0.11526	0.138	0.022	1.95764e-102	GSC	zgc:163022
polg2	9.94674e-107	0.184893	0.285	0.09	2.09369e-102	GSC	polg2
agbl2	1.20142e-106	0.117972	0.147	0.025	2.52887e-102	GSC	agbl2
camk1db	1.28828e-106	0.178568	0.272	0.082	2.71171e-102	GSC	camk1db
arfip1	1.58654e-106	0.19154	0.321	0.11	3.33952e-102	GSC	arfip1
si:dkeyp-110g5.4	1.61369e-106	0.177495	0.259	0.076	3.39666e-102	GSC	si:dkeyp-110g5.4
proza	1.68609e-106	0.176079	0.263	0.078	3.54905e-102	GSC	proza
irf2bp2b	2.20005e-106	0.204604	0.331	0.117	4.63088e-102	GSC	irf2bp2b
yeats4	2.2603e-106	0.294753	0.602	0.316	4.75771e-102	GSC	yeats4
pex7	2.57031e-106	0.208868	0.368	0.14	5.41025e-102	GSC	pex7
crebbpa	2.73007e-106	0.247269	0.668	0.329	5.74652e-102	GSC	crebbpa
si:ch211-181d7.3	2.91016e-106	0.101737	0.118	0.015	6.1256e-102	GSC	si:ch211-181d7.3
ccdc166	2.99624e-106	0.165364	0.221	0.056	6.30679e-102	GSC	ccdc166
creb3l3l	3.37507e-106	0.148322	0.188	0.042	7.10419e-102	GSC	creb3l3l
kif13ba	4.92046e-106	0.142458	0.183	0.039	1.03571e-101	GSC	kif13ba
efcab2	4.99984e-106	0.191694	0.388	0.148	1.05242e-101	GSC	efcab2
vav3b	5.65242e-106	0.111949	0.125	0.017	1.18978e-101	GSC	vav3b
ppp5c	6.88525e-106	0.211162	0.53	0.24	1.44928e-101	GSC	ppp5c
pfdn6	7.07554e-106	0.296924	0.828	0.566	1.48933e-101	GSC	pfdn6
pigb	8.25383e-106	0.182664	0.278	0.087	1.73735e-101	GSC	pigb
zc3h18	1.11128e-105	0.211351	0.536	0.243	2.33913e-101	GSC	zc3h18
lsm4	1.31586e-105	0.264668	0.96	0.833	2.76976e-101	GSC	lsm4
ccdc30	1.48098e-105	0.176078	0.271	0.082	3.11731e-101	GSC	ccdc30
ywhag1	1.61182e-105	0.151522	0.21	0.052	3.39272e-101	GSC	ywhag1
si:dkey-13a21.4	1.74864e-105	0.106485	0.124	0.017	3.68072e-101	GSC	si:dkey-13a21.4
selenow1	2.06336e-105	0.270157	0.901	0.68	4.34316e-101	GSC	selenow1
tinf2	2.40719e-105	0.199748	0.396	0.155	5.06689e-101	GSC	tinf2
dapk2a	2.61704e-105	0.103853	0.125	0.017	5.50861e-101	GSC	dapk2a
taf2	2.70739e-105	0.210472	0.443	0.185	5.69878e-101	GSC	taf2
cry3b	2.72336e-105	0.205371	0.349	0.129	5.73239e-101	GSC	cry3b
klf11a	3.09763e-105	0.198828	0.315	0.109	6.52021e-101	GSC	klf11a
ankrd29	3.13598e-105	0.171401	0.247	0.07	6.60092e-101	GSC	ankrd29
svild	3.47345e-105	0.181906	0.293	0.095	7.31127e-101	GSC	svild
rgs17	3.59588e-105	0.170517	0.262	0.078	7.56897e-101	GSC	rgs17
ttc27	3.8974e-105	0.221698	0.472	0.209	8.20365e-101	GSC	ttc27
dus2	5.32503e-105	0.215524	0.496	0.222	1.12087e-100	GSC	dus2
hsbp1a	5.66904e-105	0.196033	0.345	0.126	1.19328e-100	GSC	hsbp1a
eci1	8.45518e-105	0.305724	0.591	0.309	1.77973e-100	GSC	eci1
rmdn3	9.01762e-105	0.198309	0.374	0.143	1.89812e-100	GSC	rmdn3
parvb	1.68961e-104	0.157437	0.218	0.056	3.55645e-100	GSC	parvb
padi2	1.76149e-104	0.184345	0.293	0.095	3.70775e-100	GSC	padi2
cth	2.17965e-104	0.2089	0.453	0.193	4.58795e-100	GSC	cth
acadvl	2.41258e-104	0.230583	0.58	0.283	5.07825e-100	GSC	acadvl
ssuh2rs1	2.5084e-104	0.184402	0.298	0.098	5.27993e-100	GSC	ssuh2rs1
pipox	3.1202e-104	0.148813	0.189	0.043	6.56771e-100	GSC	pipox
zwilch	4.52034e-104	0.216938	0.493	0.22	9.51486e-100	GSC	zwilch
ibtk	4.55253e-104	0.196576	0.419	0.169	9.58263e-100	GSC	ibtk
serinc5	6.14942e-104	0.215323	0.463	0.202	1.29439e-99	GSC	serinc5
FP102786.1	6.25303e-104	0.169105	0.203	0.05	1.3162e-99	GSC	FP102786.1
ahctf1	1.12122e-103	0.209674	0.414	0.169	2.36006e-99	GSC	ahctf1
zgc:112496	1.12702e-103	0.305304	0.604	0.325	2.37226e-99	GSC	zgc:112496
zgc:153142	1.25105e-103	0.172265	0.266	0.081	2.63334e-99	GSC	zgc:153142
polr3gla	1.31589e-103	0.18717	0.367	0.137	2.76983e-99	GSC	polr3gla
cpsf4	1.47238e-103	0.215586	0.495	0.224	3.0992e-99	GSC	cpsf4
rpl5b	1.59518e-103	0.255863	0.998	0.98	3.35769e-99	GSC	rpl5b
SMARCA4	1.67567e-103	0.112124	0.137	0.022	3.52713e-99	GSC	SMARCA4
cntn4	1.71861e-103	0.107613	0.131	0.02	3.6175e-99	GSC	cntn4
si:ch73-367j5.3	1.74353e-103	0.134914	0.156	0.029	3.66996e-99	GSC	si:ch73-367j5.3
ccl38.6	1.87971e-103	0.195963	0.307	0.105	3.9566e-99	GSC	ccl38.6
pms2	2.40382e-103	0.196228	0.395	0.156	5.05979e-99	GSC	pms2
gabarapl2	3.43326e-103	0.240084	0.563	0.271	7.22667e-99	GSC	gabarapl2
fpgt	3.48786e-103	0.1317	0.167	0.034	7.34159e-99	GSC	fpgt
atraid	3.63272e-103	0.120643	0.149	0.027	7.64652e-99	GSC	atraid
lrrc6	3.7224e-103	0.168238	0.278	0.087	7.83527e-99	GSC	lrrc6
plekhg4	4.05298e-103	0.204356	0.446	0.186	8.53111e-99	GSC	plekhg4
spty2d1	4.53579e-103	0.225599	0.575	0.28	9.54738e-99	GSC	spty2d1
egln3	4.6284e-103	0.139084	0.188	0.043	9.74231e-99	GSC	egln3
pkdccb	5.15312e-103	0.119944	0.153	0.028	1.08468e-98	GSC	pkdccb
hspa4l	5.21157e-103	0.179489	0.3	0.099	1.09698e-98	GSC	hspa4l
dnajb6a	6.45158e-103	0.201282	0.468	0.202	1.35799e-98	GSC	dnajb6a
schip1	7.42285e-103	0.108715	0.12	0.016	1.56243e-98	GSC	schip1
pex26	8.32567e-103	0.232808	0.403	0.167	1.75247e-98	GSC	pex26
pcdh1b	8.50042e-103	0.133906	0.167	0.034	1.78925e-98	GSC	pcdh1b
atp6v1d	9.62993e-103	0.201329	0.328	0.118	2.027e-98	GSC	atp6v1d
zmp:0000000524	1.49586e-102	0.118004	0.146	0.026	3.14865e-98	GSC	zmp:0000000524
rabepk	1.90554e-102	0.193534	0.291	0.096	4.01097e-98	GSC	rabepk
uxt	2.19148e-102	0.234548	0.549	0.265	4.61284e-98	GSC	uxt
crygn1	2.20469e-102	0.199229	0.411	0.166	4.64064e-98	GSC	crygn1
ushbp1	2.22022e-102	0.103315	0.123	0.018	4.67335e-98	GSC	ushbp1
braf	2.29857e-102	0.115273	0.149	0.027	4.83826e-98	GSC	braf
bahcc1b	2.729e-102	0.149347	0.208	0.052	5.74427e-98	GSC	bahcc1b
fth1b	2.79341e-102	0.153589	0.207	0.052	5.87985e-98	GSC	fth1b
esyt2a	3.85927e-102	0.150449	0.214	0.055	8.12338e-98	GSC	esyt2a
trappc11	3.91837e-102	0.178785	0.268	0.084	8.24777e-98	GSC	trappc11
trmt1l	4.25536e-102	0.204838	0.356	0.136	8.9571e-98	GSC	trmt1l
mecr	4.68901e-102	0.205563	0.396	0.161	9.86991e-98	GSC	mecr
gpd1a	5.0748e-102	0.207404	0.538	0.242	1.06819e-97	GSC	gpd1a
ccdc40	5.44541e-102	0.169808	0.253	0.075	1.1462e-97	GSC	ccdc40
lmx1bb	5.57686e-102	0.128201	0.159	0.031	1.17387e-97	GSC	lmx1bb
si:ch211-189k9.2	5.68099e-102	0.149908	0.195	0.047	1.19579e-97	GSC	si:ch211-189k9.2
mrpl46	6.98418e-102	0.254934	0.609	0.311	1.4701e-97	GSC	mrpl46
LO017784.1	7.12839e-102	0.182232	0.283	0.092	1.50045e-97	GSC	LO017784.1
nckap1	8.83618e-102	0.200718	0.437	0.184	1.85993e-97	GSC	nckap1
setdb1b	8.92551e-102	0.22034	0.514	0.233	1.87873e-97	GSC	setdb1b
otud5b	8.96744e-102	0.218912	0.555	0.27	1.88756e-97	GSC	otud5b
ppfia4	9.07327e-102	0.173868	0.263	0.08	1.90983e-97	GSC	ppfia4
ppwd1	9.95533e-102	0.20939	0.466	0.205	2.0955e-97	GSC	ppwd1
slc39a7	1.02799e-101	0.199066	0.447	0.19	2.16381e-97	GSC	slc39a7
ppp1r3cb	1.05116e-101	0.103302	0.12	0.017	2.21259e-97	GSC	ppp1r3cb
dbi	1.21889e-101	0.310724	0.546	0.285	2.56563e-97	GSC	dbi
scpp5	1.48355e-101	0.17816	0.271	0.084	3.12273e-97	GSC	scpp5
guk1a	1.63815e-101	0.199444	0.414	0.169	3.44814e-97	GSC	guk1a
oplah	1.91283e-101	0.198693	0.333	0.122	4.02632e-97	GSC	oplah
kmt2ca	2.29133e-101	0.190544	0.305	0.104	4.82302e-97	GSC	kmt2ca
psenen	2.83836e-101	0.209969	0.461	0.203	5.97447e-97	GSC	psenen
gmppab	3.19632e-101	0.193447	0.364	0.139	6.72793e-97	GSC	gmppab
zfyve9a	3.38655e-101	0.162968	0.226	0.062	7.12836e-97	GSC	zfyve9a
nom1	3.42604e-101	0.224316	0.575	0.279	7.21147e-97	GSC	nom1
pnpla8	3.56535e-101	0.138311	0.185	0.042	7.50471e-97	GSC	pnpla8
vps13c	3.59629e-101	0.16029	0.24	0.069	7.56983e-97	GSC	vps13c
keap1b	4.73918e-101	0.154414	0.217	0.057	9.97549e-97	GSC	keap1b
si:dkey-82o10.4	4.9798e-101	0.131724	0.171	0.036	1.0482e-96	GSC	si:dkey-82o10.4
cnot2	5.11942e-101	0.222337	0.621	0.313	1.07759e-96	GSC	cnot2
triobpb	5.56104e-101	0.184425	0.275	0.088	1.17054e-96	GSC	triobpb
znf1008	5.88982e-101	0.110518	0.137	0.023	1.23975e-96	GSC	znf1008
CU104782.1	6.15345e-101	0.178693	0.257	0.078	1.29524e-96	GSC	CU104782.1
bcl6ab	6.67869e-101	0.137939	0.18	0.04	1.4058e-96	GSC	bcl6ab
rpl24	8.2318e-101	0.241168	1	0.994	1.73271e-96	GSC	rpl24
lxn	1.12441e-100	0.175472	0.245	0.072	2.36677e-96	GSC	lxn
osgepl1	1.30929e-100	0.169723	0.263	0.081	2.75592e-96	GSC	osgepl1
sowahd	2.16492e-100	0.106778	0.125	0.019	4.55693e-96	GSC	sowahd
si:dkey-77f5.3	2.30229e-100	0.206412	0.377	0.15	4.8461e-96	GSC	si:dkey-77f5.3
pip4k2ca	2.51692e-100	0.216987	0.555	0.267	5.29785e-96	GSC	pip4k2ca
tnfsf10	2.72364e-100	0.145845	0.197	0.048	5.73298e-96	GSC	tnfsf10
si:ch211-216l23.2	2.90515e-100	0.207095	0.559	0.261	6.11504e-96	GSC	si:ch211-216l23.2
srfbp1	3.18704e-100	0.220543	0.684	0.348	6.7084e-96	GSC	srfbp1
CR626866.1	3.25451e-100	0.102871	0.12	0.017	6.85041e-96	GSC	CR626866.1
kdm6bb	4.20673e-100	0.117012	0.143	0.025	8.85475e-96	GSC	kdm6bb
hltf	5.24454e-100	0.186662	0.514	0.228	1.10392e-95	GSC	hltf
gsr	6.91079e-100	0.19007	0.397	0.16	1.45465e-95	GSC	gsr
baz2a	6.9251e-100	0.197427	0.401	0.162	1.45766e-95	GSC	baz2a
mapk15	7.0619e-100	0.160141	0.252	0.075	1.48646e-95	GSC	mapk15
map9	8.28505e-100	0.188468	0.381	0.148	1.74392e-95	GSC	map9
u2af2b	8.52355e-100	0.273969	0.927	0.726	1.79412e-95	GSC	u2af2b
tyk2	8.62557e-100	0.134396	0.169	0.036	1.8156e-95	GSC	tyk2
orc5	1.00837e-99	0.211795	0.484	0.218	2.12253e-95	GSC	orc5
dhx9	1.02073e-99	0.209793	0.496	0.223	2.14854e-95	GSC	dhx9
cmasa	1.3035e-99	0.201457	0.407	0.168	2.74375e-95	GSC	cmasa
eef1e1	1.36359e-99	0.203597	0.466	0.206	2.87023e-95	GSC	eef1e1
vaspb	1.44651e-99	0.208192	0.481	0.214	3.04477e-95	GSC	vaspb
ostc	1.4595e-99	0.287913	0.776	0.506	3.0721e-95	GSC	ostc
nrxn2b	1.48832e-99	0.171676	0.267	0.083	3.13276e-95	GSC	nrxn2b
enkur	1.55321e-99	0.202083	0.298	0.102	3.26935e-95	GSC	enkur
cfap43	1.5914e-99	0.161851	0.255	0.077	3.34973e-95	GSC	cfap43
ppp1r12a	1.61869e-99	0.201958	0.536	0.25	3.40719e-95	GSC	ppp1r12a
rybpa	1.70639e-99	0.195023	0.404	0.165	3.59177e-95	GSC	rybpa
ecrg4a	1.82009e-99	0.108241	0.112	0.015	3.83111e-95	GSC	ecrg4a
prox2	1.92387e-99	0.163142	0.253	0.076	4.04954e-95	GSC	prox2
tmem14ca	1.99514e-99	0.295001	0.59	0.312	4.19957e-95	GSC	tmem14ca
sra1	1.999e-99	0.198156	0.457	0.2	4.20769e-95	GSC	sra1
prrg1	2.18086e-99	0.164941	0.239	0.069	4.5905e-95	GSC	prrg1
[truncated: 2,003 more rows]

## Sheet: Trans_amp (SC2)
	p_val	avg_logFC	pct.1	pct.2	p_val_adj	cluster	gene	Alternant name
hmgb3a	2.19902e-200	0.19238	0.18	0.019	4.62871e-196	trans_amp	hmgb3a
zgc:194189	9.16062e-169	0.160399	0.162	0.019	1.92822e-164	trans_amp	zgc:194189	foxl2l
znf362b1	3.38386e-70	0.103474	0.136	0.036	7.12268e-66	trans_amp	znf362b
pik3cd	1.8439e-66	0.105477	0.14	0.04	3.88122e-62	trans_amp	pik3cd
si:dkey-261m9.12	2.89365e-78	0.155184	0.152	0.041	6.09085e-74	trans_amp	si:dkey-261m9.12
txnipa1	8.783e-68	0.115699	0.148	0.043	1.84873e-63	trans_amp	txnipa
xdh	6.1136e-83	0.125523	0.167	0.046	1.28685e-78	trans_amp	xdh
fth1b1	7.95151e-96	0.13923	0.184	0.049	1.67371e-91	trans_amp	fth1b
zgc:153405	2.16529e-95	0.201457	0.184	0.05	4.55772e-91	trans_amp	zgc:153405	histone H1-like
si:ch211-161h7.8	5.52402e-71	0.119798	0.17	0.054	1.16275e-66	trans_amp	si:ch211-161h7.8
axin2	1.47331e-59	0.127522	0.161	0.056	3.10118e-55	trans_amp	axin2
grk4	1.80892e-68	0.120222	0.173	0.057	3.8076e-64	trans_amp	grk4
phf2	2.61779e-59	0.117633	0.166	0.058	5.51018e-55	trans_amp	phf2
her91	1.37864e-92	0.183781	0.199	0.059	2.90189e-88	trans_amp	her9
FP101861.1	8.5127e-60	0.146752	0.167	0.059	1.79184e-55	trans_amp	FP101861.1
sypa	4.74091e-69	0.123739	0.177	0.059	9.97915e-65	trans_amp	sypa
rdh8b	2.61015e-55	0.107833	0.17	0.063	5.49411e-51	trans_amp	rdh8b
nr3c11	7.74651e-79	0.129149	0.198	0.064	1.63056e-74	trans_amp	nr3c1
dclre1b	1.33121e-38	0.111303	0.15	0.064	2.80207e-34	trans_amp	dclre1b
atn11	8.18498e-81	0.140709	0.2	0.065	1.72286e-76	trans_amp	atn1
sfxn5b1	2.93412e-52	0.109295	0.171	0.065	6.17602e-48	trans_amp	sfxn5b
trim8b1	1.23951e-49	0.102799	0.167	0.065	2.60905e-45	trans_amp	trim8b
cd99l2	6.31266e-99	0.160984	0.218	0.066	1.32875e-94	trans_amp	cd99l2
dcp1b1	2.90452e-66	0.122078	0.188	0.066	6.11372e-62	trans_amp	dcp1b
mhc1zba1	1.02992e-45	0.106375	0.167	0.068	2.16788e-41	trans_amp	mhc1zba
gng31	6.45033e-122	0.195197	0.249	0.072	1.35773e-117	trans_amp	gng3
fam83fb1	8.93214e-76	0.167533	0.205	0.072	1.88013e-71	trans_amp	fam83fb
znf644a1	6.45887e-69	0.138266	0.199	0.072	1.35953e-64	trans_amp	znf644a
notch31	1.31804e-43	0.11226	0.17	0.072	2.77433e-39	trans_amp	notch3
si:dkeyp-69b9.61	7.33071e-45	0.10216	0.173	0.072	1.54304e-40	trans_amp	si:dkeyp-69b9.6
maptb1	5.60812e-74	0.132948	0.208	0.073	1.18045e-69	trans_amp	maptb
si:ch211-113a14.24	3.52064e-85	0.255447	0.222	0.076	7.4106e-81	trans_amp	si:ch211-113a14.24
ralgps2	7.78047e-44	0.107668	0.176	0.076	1.63771e-39	trans_amp	ralgps2
si:ch211-113a14.18	3.77099e-71	0.215204	0.211	0.078	7.93757e-67	trans_amp	si:ch211-113a14.18
rock2a1	2.47415e-45	0.110458	0.185	0.081	5.20784e-41	trans_amp	rock2a
prr12b1	7.42983e-106	0.183724	0.254	0.082	1.5639e-101	trans_amp	prr12b
si:ch73-30l9.11	1.44508e-116	0.183004	0.264	0.082	3.04176e-112	trans_amp	si:ch73-30l9.1
cgref11	2.45313e-83	0.156463	0.231	0.082	5.1636e-79	trans_amp	cgref1
top11	7.99955e-45	0.100957	0.188	0.082	1.68383e-40	trans_amp	top1
alms11	9.03164e-45	0.114977	0.188	0.083	1.90107e-40	trans_amp	alms1
rbp51	1.34606e-40	0.103581	0.182	0.083	2.83331e-36	trans_amp	rbp5
ccnf	4.61673e-110	0.253138	0.262	0.088	9.71776e-106	trans_amp	ccnf
nat8l1	4.74765e-103	0.212452	0.261	0.088	9.99333e-99	trans_amp	nat8l
acsbg2	2.39833e-88	0.176738	0.244	0.088	5.04826e-84	trans_amp	acsbg2
rnf1691	7.298e-62	0.14623	0.218	0.088	1.53616e-57	trans_amp	rnf169
tcp11l1	2.03977e-58	0.126995	0.216	0.089	4.29351e-54	trans_amp	tcp11l1
bbx1	5.75623e-51	0.113801	0.212	0.092	1.21163e-46	trans_amp	bbx
gdi11	2.73413e-39	0.108652	0.196	0.093	5.75506e-35	trans_amp	gdi1
id2b1	7.42175e-60	0.136319	0.226	0.095	1.5622e-55	trans_amp	id2b
elmsan1b1	4.78564e-40	0.109931	0.2	0.095	1.00733e-35	trans_amp	elmsan1b
slc7a3a	5.02761e-87	0.200168	0.257	0.096	1.05826e-82	trans_amp	slc7a3a
cbx4	1.26238e-37	0.109879	0.197	0.096	2.65718e-33	trans_amp	cbx4
ckap2l	1.29666e-77	0.177138	0.248	0.097	2.72935e-73	trans_amp	ckap2l
pimr2011	1.04336e-43	0.119198	0.209	0.098	2.19616e-39	trans_amp	pimr201
arhgef111	1.44718e-42	0.112767	0.207	0.098	3.04617e-38	trans_amp	arhgef11
arid1b1	4.19063e-35	0.103644	0.197	0.098	8.82085e-31	trans_amp	arid1b
si:ch211-113a14.12	1.43303e-80	0.323134	0.252	0.1	3.01638e-76	trans_amp	si:ch211-113a14.12
nfil3-51	1.64097e-138	0.243661	0.311	0.1	3.45408e-134	trans_amp	nfil3-5
frem2a1	5.0181e-62	0.154773	0.234	0.1	1.05626e-57	trans_amp	frem2a
znf576.11	1.65884e-136	0.229669	0.315	0.101	3.49169e-132	trans_amp	znf576.1
eef1a1b1	4.93716e-51	0.123779	0.227	0.102	1.03922e-46	trans_amp	eef1a1b
znf292b	1.46773e-44	0.118127	0.215	0.102	3.08943e-40	trans_amp	znf292b
tcf7l21	1.87197e-116	0.208257	0.299	0.103	3.94031e-112	trans_amp	tcf7l2
gadd45bb1	4.84052e-62	0.203304	0.241	0.104	1.01888e-57	trans_amp	gadd45bb
mbpb1	2.7063e-57	0.14131	0.234	0.104	5.69648e-53	trans_amp	mbpb
stx6	1.01292e-41	0.115269	0.216	0.105	2.13209e-37	trans_amp	stx6
inppl1a1	1.39189e-43	0.1176	0.222	0.106	2.9298e-39	trans_amp	inppl1a
BX470259.21	2.68009e-37	0.109308	0.21	0.106	5.64133e-33	trans_amp	BX470259.2
prkar1aa1	1.40372e-64	0.151581	0.248	0.107	2.95469e-60	trans_amp	prkar1aa
gadd45ba1	4.6149e-36	0.13148	0.209	0.107	9.71389e-32	trans_amp	gadd45ba
atp10a1	5.74017e-46	0.125596	0.224	0.107	1.20825e-41	trans_amp	atp10a
ak11	7.54619e-240	0.418756	0.4	0.108	1.5884e-235	trans_amp	ak1
si:dkey-210j14.41	2.19734e-61	0.141928	0.248	0.108	4.62519e-57	trans_amp	si:dkey-210j14.4
kmt2a1	8.64921e-55	0.14185	0.238	0.108	1.82057e-50	trans_amp	kmt2a
mych	1.96742e-43	0.135749	0.221	0.108	4.14123e-39	trans_amp	mych
unkl	3.17871e-58	0.142217	0.244	0.109	6.69087e-54	trans_amp	unkl
stc2a1	3.646e-39	0.117069	0.218	0.109	7.67448e-35	trans_amp	stc2a
ctdp1	7.57984e-111	0.225014	0.301	0.11	1.59548e-106	trans_amp	ctdp1
dnajc5aa1	4.75041e-85	0.173175	0.278	0.11	9.99914e-81	trans_amp	dnajc5aa
mbd1a1	5.27783e-66	0.156277	0.255	0.11	1.11093e-61	trans_amp	mbd1a
xpo71	1.03926e-43	0.119159	0.228	0.111	2.18754e-39	trans_amp	xpo7
setd21	4.62073e-41	0.114402	0.223	0.111	9.72617e-37	trans_amp	setd2
slc7a10a	1.49263e-98	0.199453	0.295	0.112	3.14183e-94	trans_amp	slc7a10a
rock11	1.78088e-56	0.14136	0.245	0.112	3.74856e-52	trans_amp	rock1
slc3a2b	5.97041e-30	0.101861	0.207	0.112	1.25671e-25	trans_amp	slc3a2b
taok1b1	2.74935e-54	0.146068	0.243	0.113	5.78711e-50	trans_amp	taok1b
mettl7a1	6.3717e-43	0.11893	0.228	0.113	1.34118e-38	trans_amp	mettl7a
nsd1a1	4.86057e-123	0.232821	0.322	0.115	1.0231e-118	trans_amp	nsd1a
ywhag21	1.33109e-40	0.117677	0.228	0.115	2.80181e-36	trans_amp	ywhag2
zgc:858581	2.90217e-35	0.106443	0.219	0.115	6.10878e-31	trans_amp	zgc:85858
slc25a55a1	1.23686e-30	0.106802	0.212	0.116	2.60347e-26	trans_amp	slc25a55a
osbpl2b1	1.32793e-40	0.116232	0.23	0.117	2.79516e-36	trans_amp	osbpl2b
sorl11	1.29956e-34	0.113692	0.222	0.118	2.73544e-30	trans_amp	sorl1
prkab1a1	2.23947e-63	0.147218	0.266	0.119	4.71386e-59	trans_amp	prkab1a
syne31	2.44032e-49	0.135505	0.246	0.119	5.13663e-45	trans_amp	syne3
spock31	1.54532e-55	0.138684	0.261	0.12	3.25274e-51	trans_amp	spock3
kmt2e1	5.19939e-39	0.116429	0.233	0.12	1.09442e-34	trans_amp	kmt2e
gabpb2a1	1.35698e-68	0.16255	0.274	0.121	2.85631e-64	trans_amp	gabpb2a
rpap3	3.05161e-160	0.270067	0.367	0.122	6.42333e-156	trans_amp	rpap3
coro1cb1	4.37729e-79	0.176369	0.289	0.122	9.21376e-75	trans_amp	coro1cb
larp1b1	8.17187e-39	0.119999	0.234	0.122	1.7201e-34	trans_amp	larp1b
ctsh1	1.9668e-37	0.115716	0.234	0.123	4.13991e-33	trans_amp	ctsh
lrba1	1.93261e-38	0.119711	0.236	0.124	4.06796e-34	trans_amp	lrba
mknk2b1	5.74299e-39	0.11505	0.238	0.124	1.20884e-34	trans_amp	mknk2b
scmh1	4.59138e-147	0.257015	0.361	0.125	9.6644e-143	trans_amp	scmh1
si:ch73-18b11.1	1.73262e-54	0.140315	0.262	0.125	3.64699e-50	trans_amp	si:ch73-18b11.1
si:dkey-25o16.4	1.00201e-37	0.13353	0.234	0.125	2.10913e-33	trans_amp	si:dkey-25o16.4
arfip2a1	4.3319e-32	0.110489	0.225	0.125	9.11822e-28	trans_amp	arfip2a
tp53bp11	3.2396e-38	0.114955	0.24	0.126	6.81903e-34	trans_amp	tp53bp1
kras1	7.09502e-32	0.105862	0.229	0.126	1.49343e-27	trans_amp	kras
e2f8	1.00149e-33	0.169613	0.227	0.127	2.10805e-29	trans_amp	e2f8
cdkn1a1	1.45804e-49	0.144079	0.259	0.127	3.06903e-45	trans_amp	cdkn1a
rev3l1	6.1079e-36	0.12092	0.236	0.127	1.28565e-31	trans_amp	rev3l
ube2e21	6.40076e-41	0.118738	0.246	0.127	1.3473e-36	trans_amp	ube2e2
lnpep1	3.69958e-65	0.156627	0.281	0.128	7.78724e-61	trans_amp	lnpep
phf81	2.29505e-61	0.151756	0.277	0.128	4.83086e-57	trans_amp	phf8
stxbp41	1.92723e-39	0.110622	0.246	0.128	4.05663e-35	trans_amp	stxbp4
arl15a	1.96193e-70	0.165442	0.287	0.129	4.12967e-66	trans_amp	arl15a
cbx6a	5.1238e-33	0.103401	0.235	0.129	1.07851e-28	trans_amp	cbx6a
BX663503.1	1.92348e-26	0.11247	0.222	0.13	4.04873e-22	trans_amp	BX663503.1
tnrc6c11	3.14386e-34	0.108224	0.239	0.13	6.61751e-30	trans_amp	tnrc6c1
rlbp1b	3.82688e-67	0.171425	0.287	0.131	8.0552e-63	trans_amp	rlbp1b
sp5a	1.32768e-55	0.155587	0.273	0.131	2.79464e-51	trans_amp	sp5a
gas61	7.50994e-61	0.154775	0.28	0.131	1.58077e-56	trans_amp	gas6
e2f4	1.73216e-47	0.13053	0.261	0.131	3.64601e-43	trans_amp	e2f4
ube2d41	1.11816e-45	0.124974	0.259	0.131	2.35362e-41	trans_amp	ube2d4
hist1h4l.17	1.8827e-83	0.255217	0.307	0.132	3.96289e-79	trans_amp	hist1h4l.17
fam184b1	2.74682e-102	0.226347	0.329	0.132	5.78178e-98	trans_amp	fam184b
mybl2b	3.30461e-64	0.178409	0.28	0.132	6.95587e-60	trans_amp	mybl2b
rnf41	7.30786e-54	0.145588	0.269	0.132	1.53823e-49	trans_amp	rnf41
fam120a	2.96534e-79	0.182468	0.305	0.133	6.24175e-75	trans_amp	fam120a
kmt5c	3.49952e-43	0.12886	0.256	0.133	7.36613e-39	trans_amp	kmt5c
si:dkey-109l4.3	2.21929e-33	0.117235	0.238	0.133	4.67138e-29	trans_amp	si:dkey-109l4.3
zbtb331	1.19739e-35	0.116669	0.244	0.134	2.52039e-31	trans_amp	zbtb33
CIR1	1.32036e-38	0.113908	0.251	0.134	2.77923e-34	trans_amp	CIR1
si:dkey-108k21.10	9.39716e-67	0.279968	0.288	0.135	1.97801e-62	trans_amp	si:dkey-108k21.10
zgc:194989	1.59567e-22	0.115512	0.22	0.135	3.35872e-18	trans_amp	zgc:194989
sprtn1	9.03666e-96	0.203272	0.328	0.137	1.90213e-91	trans_amp	sprtn
suz12b1	3.26342e-46	0.135252	0.266	0.137	6.86916e-42	trans_amp	suz12b
WIZ1	7.44705e-39	0.115058	0.257	0.137	1.56753e-34	trans_amp	WIZ
epb41a1	1.55493e-63	0.154812	0.296	0.139	3.27298e-59	trans_amp	epb41a
trim471	3.33993e-40	0.122306	0.26	0.139	7.03022e-36	trans_amp	trim47
polr3gla1	2.19513e-69	0.182031	0.301	0.14	4.62052e-65	trans_amp	polr3gla
golga7ba1	8.30964e-61	0.155123	0.295	0.14	1.7491e-56	trans_amp	golga7ba
gmpr2	9.59319e-62	0.150168	0.295	0.14	2.01927e-57	trans_amp	gmpr2
apc1	1.14851e-28	0.102764	0.24	0.14	2.4175e-24	trans_amp	apc
strn31	9.73807e-94	0.210936	0.33	0.141	2.04977e-89	trans_amp	strn3
rnf441	1.46228e-96	0.220928	0.336	0.142	3.07796e-92	trans_amp	rnf44
aspm1	5.97684e-181	0.47536	0.403	0.143	1.25806e-176	trans_amp	aspm
bap1	1.7865e-41	0.136187	0.265	0.143	3.7604e-37	trans_amp	bap1
si:dkey-7n6.21	4.20276e-47	0.135755	0.275	0.143	8.84639e-43	trans_amp	si:dkey-7n6.2
slc38a10	3.10778e-99	0.217403	0.343	0.144	6.54158e-95	trans_amp	slc38a10
mbtd11	3.2642e-47	0.138305	0.278	0.145	6.87082e-43	trans_amp	mbtd1
si:dkey-177p2.61	5.41127e-44	0.132184	0.274	0.145	1.13902e-39	trans_amp	si:dkey-177p2.6
sec22a	5.78173e-23	0.102015	0.232	0.145	1.217e-18	trans_amp	sec22a
tmem351	1.41955e-111	0.230874	0.359	0.146	2.98801e-107	trans_amp	tmem35
phf111	2.72086e-80	0.194415	0.328	0.146	5.72714e-76	trans_amp	phf11
si:dkey-188i13.101	1.43126e-75	0.173652	0.322	0.146	3.01265e-71	trans_amp	si:dkey-188i13.10
ppm1k1	9.63846e-47	0.144322	0.279	0.146	2.0288e-42	trans_amp	ppm1k
fkbp111	8.77894e-49	0.137173	0.285	0.146	1.84788e-44	trans_amp	fkbp11
parapinopsinb1	2.2817e-34	0.119654	0.259	0.147	4.80275e-30	trans_amp	parapinopsinb
slc4a1ap1	7.18423e-35	0.117801	0.26	0.147	1.51221e-30	trans_amp	slc4a1ap
slc25a10	4.89174e-29	0.10777	0.249	0.147	1.02966e-24	trans_amp	slc25a10
slc25a241	4.24611e-88	0.197427	0.336	0.148	8.93763e-84	trans_amp	slc25a24
apodb1	1.33912e-78	0.184407	0.327	0.148	2.81872e-74	trans_amp	apodb
zgc:1942241	3.51157e-45	0.136801	0.279	0.148	7.39151e-41	trans_amp	zgc:194224
tefa1	6.84542e-39	0.135485	0.267	0.148	1.44089e-34	trans_amp	tefa
adnp2b	7.45937e-44	0.134727	0.277	0.148	1.57012e-39	trans_amp	adnp2b
laptm4b1	5.26708e-28	0.109612	0.247	0.148	1.10867e-23	trans_amp	laptm4b
nufip2	1.15829e-101	0.227282	0.351	0.149	2.43809e-97	trans_amp	nufip2
si:dkey-66i24.9	3.41073e-37	0.130443	0.267	0.149	7.17924e-33	trans_amp	si:dkey-66i24.9
parp81	5.21993e-43	0.128703	0.279	0.149	1.09874e-38	trans_amp	parp8
rnf213b1	3.88302e-29	0.104263	0.255	0.149	8.17337e-25	trans_amp	rnf213b
rprd2b1	3.67882e-28	0.107206	0.252	0.15	7.74354e-24	trans_amp	rprd2b
msto1	3.61832e-73	0.179994	0.323	0.151	7.61621e-69	trans_amp	msto1
rab8b1	1.72605e-65	0.170327	0.312	0.151	3.63316e-61	trans_amp	rab8b
degs11	3.83295e-58	0.147863	0.306	0.151	8.06797e-54	trans_amp	degs1
mtdhb1	5.28541e-157	0.291279	0.413	0.152	1.11253e-152	trans_amp	mtdhb
fthl281	2.32755e-42	0.141118	0.285	0.154	4.89927e-38	trans_amp	fthl28
sncb1	2.97224e-108	0.224249	0.374	0.155	6.25627e-104	trans_amp	sncb
sntb21	1.68982e-76	0.189823	0.331	0.155	3.55689e-72	trans_amp	sntb2
MCUR11	7.26449e-52	0.158018	0.295	0.155	1.5291e-47	trans_amp	MCUR1
herc21	3.59771e-50	0.14988	0.296	0.155	7.57282e-46	trans_amp	herc2
srsf5b	9.34752e-42	0.135503	0.282	0.155	1.96756e-37	trans_amp	srsf5b
larsb	8.48871e-111	0.240932	0.369	0.156	1.78679e-106	trans_amp	larsb
si:dkeyp-113d7.1	1.07842e-45	0.13821	0.29	0.156	2.26997e-41	trans_amp	si:dkeyp-113d7.1
mprip1	1.74158e-41	0.134195	0.284	0.156	3.66585e-37	trans_amp	mprip
heatr11	2.14752e-37	0.126164	0.275	0.156	4.52032e-33	trans_amp	heatr1
mpdu1b	5.10384e-36	0.114817	0.278	0.157	1.07431e-31	trans_amp	mpdu1b
creg2	1.48922e-34	0.109926	0.28	0.159	3.13467e-30	trans_amp	creg2
gstm.21	4.4721e-104	0.234942	0.371	0.16	9.41332e-100	trans_amp	gstm.2
rab1ba1	9.87602e-27	0.110225	0.26	0.16	2.0788e-22	trans_amp	rab1ba
ipo111	6.4071e-45	0.154386	0.292	0.161	1.34863e-40	trans_amp	ipo11
baz2a1	2.32104e-83	0.208893	0.348	0.162	4.88557e-79	trans_amp	baz2a
wu:fc63a07	4.37251e-35	0.120356	0.28	0.162	9.2037e-31	trans_amp	wu:fc63a07
im:71474861	6.63353e-32	0.120075	0.272	0.162	1.39629e-27	trans_amp	im:7147486
igf1rb1	6.66214e-26	0.100376	0.263	0.162	1.40231e-21	trans_amp	igf1rb
si:ch73-138n13.11	3.29187e-34	0.128105	0.28	0.163	6.92907e-30	trans_amp	si:ch73-138n13.1
nsd1b1	2.20271e-31	0.113032	0.275	0.163	4.63649e-27	trans_amp	nsd1b
bcl7bb	8.83566e-42	0.126948	0.294	0.164	1.85982e-37	trans_amp	bcl7bb
ccnl1a1	7.46947e-32	0.108576	0.279	0.164	1.57225e-27	trans_amp	ccnl1a
pex13	3.52683e-22	0.104602	0.254	0.164	7.42363e-18	trans_amp	pex13
ino801	4.1007e-40	0.140809	0.291	0.166	8.63157e-36	trans_amp	ino80
stat1a1	2.7278e-35	0.116567	0.291	0.168	5.74175e-31	trans_amp	stat1a
cd81a1	2.28662e-41	0.13231	0.302	0.17	4.81311e-37	trans_amp	cd81a
ccnt11	3.5654e-25	0.101284	0.27	0.17	7.50481e-21	trans_amp	ccnt1
kif20bb1	3.54082e-44	0.159409	0.305	0.171	7.45307e-40	trans_amp	kif20bb
chuk	3.1303e-31	0.118341	0.282	0.171	6.58897e-27	trans_amp	chuk
fam210aa1	5.06832e-62	0.173231	0.335	0.173	1.06683e-57	trans_amp	fam210aa
slc12a21	1.82235e-42	0.141523	0.306	0.173	3.83587e-38	trans_amp	slc12a2
mpp6a1	3.48084e-30	0.121658	0.283	0.173	7.32682e-26	trans_amp	mpp6a
ptprfb1	1.5201e-87	0.219409	0.372	0.174	3.19966e-83	trans_amp	ptprfb
gid8b	3.63623e-27	0.10732	0.279	0.174	7.6539e-23	trans_amp	gid8b
casp8ap21	2.38587e-63	0.183198	0.341	0.175	5.02203e-59	trans_amp	casp8ap2
g2e3	9.98861e-24	0.164084	0.263	0.175	2.1025e-19	trans_amp	g2e3
bag11	2.32144e-35	0.124249	0.295	0.175	4.88639e-31	trans_amp	bag1
ogdha1	5.055e-33	0.118858	0.292	0.175	1.06403e-28	trans_amp	ogdha
znfl2a	4.02556e-21	0.108346	0.265	0.175	8.4734e-17	trans_amp	znfl2a
b4galt61	2.35202e-88	0.222168	0.373	0.176	4.95076e-84	trans_amp	b4galt6
tln11	1.70303e-91	0.21744	0.38	0.177	3.58471e-87	trans_amp	tln1
ap2b11	1.56687e-31	0.126134	0.29	0.177	3.29811e-27	trans_amp	ap2b1
stard71	5.0021e-30	0.122615	0.288	0.178	1.05289e-25	trans_amp	stard7
asph	1.36019e-26	0.100839	0.286	0.178	2.86307e-22	trans_amp	asph
ccne2	1.86957e-25	0.174467	0.276	0.179	3.93526e-21	trans_amp	ccne2
stag2b	1.96617e-45	0.141062	0.32	0.179	4.13858e-41	trans_amp	stag2b
larp4ab1	2.50298e-84	0.209787	0.377	0.18	5.26853e-80	trans_amp	larp4ab
tada2b1	4.93242e-63	0.164866	0.353	0.18	1.03823e-58	trans_amp	tada2b
lcorl1	4.39484e-45	0.149606	0.32	0.18	9.25069e-41	trans_amp	lcorl
calm1b1	2.7015e-76	0.238904	0.363	0.181	5.68638e-72	trans_amp	calm1b
si:dkey-21c1.11	7.88204e-68	0.182406	0.355	0.181	1.65909e-63	trans_amp	si:dkey-21c1.1
cd1641	4.66453e-52	0.155865	0.332	0.181	9.81836e-48	trans_amp	cd164
mfge8a	1.19244e-42	0.139027	0.317	0.181	2.50996e-38	trans_amp	mfge8a
ahctf11	2.36341e-35	0.137095	0.302	0.181	4.97475e-31	trans_amp	ahctf1
cmc11	2.67459e-127	0.274652	0.428	0.183	5.62975e-123	trans_amp	cmc1
pm20d1.21	4.83155e-35	0.124141	0.307	0.184	1.01699e-30	trans_amp	pm20d1.2
tfdp1a1	4.5056e-28	0.104552	0.295	0.184	9.48385e-24	trans_amp	tfdp1a
cbx1b1	2.3591e-269	0.440424	0.546	0.185	4.96568e-265	trans_amp	cbx1b
myh101	6.60908e-48	0.150889	0.333	0.185	1.39115e-43	trans_amp	myh10
guk1a1	4.13129e-27	0.112372	0.291	0.185	8.69596e-23	trans_amp	guk1a
wdhd1	6.49804e-61	0.221701	0.344	0.186	1.36777e-56	trans_amp	wdhd1
myo18ab	5.53425e-74	0.210614	0.37	0.188	1.1649e-69	trans_amp	myo18ab
ash1l1	1.95604e-38	0.139026	0.318	0.188	4.11727e-34	trans_amp	ash1l
lztfl11	5.24482e-32	0.126459	0.304	0.188	1.10398e-27	trans_amp	lztfl1
rheb1	8.70237e-22	0.107811	0.281	0.188	1.83176e-17	trans_amp	rheb
oxsr1a1	5.27464e-150	0.310487	0.453	0.189	1.11026e-145	trans_amp	oxsr1a
fabp11a1	5.89268e-52	0.167782	0.342	0.189	1.24035e-47	trans_amp	fabp11a
si:dkey-6n21.121	6.94277e-23	0.100142	0.287	0.189	1.46138e-18	trans_amp	si:dkey-6n21.12
smc2	1.46697e-43	0.212393	0.317	0.19	3.08782e-39	trans_amp	smc2
cds21	5.1063e-68	0.173696	0.373	0.19	1.07482e-63	trans_amp	cds2
mepce	2.40926e-35	0.134621	0.313	0.19	5.07126e-31	trans_amp	mepce
pcnt1	4.14308e-30	0.11412	0.307	0.19	8.72077e-26	trans_amp	pcnt
mycbp21	6.98243e-106	0.257262	0.42	0.191	1.46973e-101	trans_amp	mycbp2
arhgap5	3.05476e-97	0.229291	0.409	0.191	6.42996e-93	trans_amp	arhgap5
msrb1a	2.50007e-28	0.125248	0.299	0.191	5.26239e-24	trans_amp	msrb1a
gchfr1	4.62489e-35	0.140911	0.316	0.192	9.73493e-31	trans_amp	gchfr
crybg1a1	1.86495e-27	0.105801	0.306	0.193	3.92553e-23	trans_amp	crybg1a
slc39a71	1.76651e-66	0.191023	0.366	0.195	3.71833e-62	trans_amp	slc39a7
selenow2a1	4.9184e-239	0.460312	0.529	0.196	1.03527e-234	trans_amp	selenow2a
nckap11	3.44539e-41	0.148337	0.33	0.196	7.2522e-37	trans_amp	nckap1
isg151	6.23091e-140	0.361182	0.491	0.197	1.31154e-135	trans_amp	isg15
casp2	6.22573e-63	0.189312	0.366	0.197	1.31045e-58	trans_amp	casp2
kctd6b1	8.95973e-68	0.180141	0.378	0.197	1.88593e-63	trans_amp	kctd6b
zgc:1624721	1.49286e-54	0.163876	0.359	0.197	3.14231e-50	trans_amp	zgc:162472
fkbp161	2.88079e-27	0.119782	0.306	0.197	6.06377e-23	trans_amp	fkbp16
tubg11	1.18896e-23	0.103395	0.297	0.197	2.50264e-19	trans_amp	tubg1
bub1bb	1.68663e-59	0.253132	0.351	0.198	3.55018e-55	trans_amp	bub1bb
kansl1b1	1.17623e-35	0.133292	0.326	0.198	2.47584e-31	trans_amp	kansl1b
gbp2	3.31057e-31	0.129959	0.314	0.198	6.96842e-27	trans_amp	gbp
fam83d	1.99122e-32	0.181565	0.311	0.199	4.19132e-28	trans_amp	fam83d
tegt1	4.42196e-33	0.135007	0.32	0.199	9.30778e-29	trans_amp	tegt
plekhg41	4.95307e-37	0.13448	0.331	0.199	1.04257e-32	trans_amp	plekhg4
rabac1	6.82044e-31	0.128447	0.316	0.199	1.43564e-26	trans_amp	rabac1
atp1a1b1	1.43751e-31	0.122192	0.32	0.199	3.02582e-27	trans_amp	atp1a1b
si:dkey-51e6.11	4.47579e-26	0.119704	0.304	0.199	9.42109e-22	trans_amp	si:dkey-51e6.1
si:dkey-10p5.101	1.74873e-19	0.106434	0.286	0.199	3.68089e-15	trans_amp	si:dkey-10p5.10
yaf2	4.96291e-70	0.186074	0.387	0.2	1.04464e-65	trans_amp	yaf2
hexb	6.51773e-26	0.108232	0.308	0.2	1.37192e-21	trans_amp	hexb
chd61	4.79121e-23	0.11216	0.301	0.201	1.0085e-18	trans_amp	chd6
fzr1a1	2.51408e-13	0.106187	0.269	0.201	5.29188e-09	trans_amp	fzr1a
anxa11a1	1.60175e-104	0.27483	0.421	0.202	3.37151e-100	trans_amp	anxa11a
znf609b1	2.01175e-119	0.257127	0.458	0.202	4.23453e-115	trans_amp	znf609b
lrwd11	6.61219e-29	0.149816	0.309	0.202	1.3918e-24	trans_amp	lrwd1
setd61	4.47738e-27	0.11469	0.312	0.202	9.42445e-23	trans_amp	setd6
pbk	1.99415e-17	0.112475	0.283	0.202	4.19748e-13	trans_amp	pbk
baxa.1	3.76618e-24	0.107917	0.306	0.202	7.92743e-20	trans_amp	baxa.1
ing1	5.35367e-33	0.107964	0.333	0.203	1.12689e-28	trans_amp	ing1
DHDH	8.36876e-108	0.267248	0.436	0.204	1.76154e-103	trans_amp	DHDH
usp441	7.0106e-75	0.219433	0.392	0.206	1.47566e-70	trans_amp	usp44
mettl91	2.33044e-36	0.140986	0.334	0.207	4.90535e-32	trans_amp	mettl9
rnasekb1	2.9777e-164	0.32332	0.498	0.208	6.26776e-160	trans_amp	rnasekb
crebbpb1	6.08297e-63	0.192093	0.382	0.208	1.2804e-58	trans_amp	crebbpb
cox101	2.0537e-42	0.151157	0.35	0.208	4.32283e-38	trans_amp	cox10
zgc:92107	6.87488e-38	0.112494	0.352	0.208	1.44709e-33	trans_amp	zgc:92107
ptk7a1	1.14022e-57	0.182711	0.376	0.209	2.40004e-53	trans_amp	ptk7a
wasla	3.04277e-34	0.135324	0.334	0.209	6.40473e-30	trans_amp	wasla
socs6b	2.43446e-36	0.119913	0.347	0.209	5.12429e-32	trans_amp	socs6b
ccnb3	7.30439e-108	0.389106	0.42	0.211	1.5375e-103	trans_amp	ccnb3
zgc:66448	4.85919e-41	0.15156	0.347	0.211	1.02281e-36	trans_amp	zgc:66448
twnk1	2.16796e-28	0.135608	0.321	0.211	4.56333e-24	trans_amp	twnk
slka	3.48202e-113	0.274011	0.45	0.212	7.32929e-109	trans_amp	slka
eef1a1a1	6.50195e-55	0.179639	0.38	0.212	1.3686e-50	trans_amp	eef1a1a
dglucy1	7.04095e-41	0.138573	0.354	0.212	1.48205e-36	trans_amp	dglucy
smyd2a1	9.67379e-24	0.110057	0.316	0.213	2.03624e-19	trans_amp	smyd2a
yy1a1	2.2641e-75	0.220334	0.405	0.214	4.7657e-71	trans_amp	yy1a
rbm61	1.57956e-34	0.135392	0.341	0.214	3.32481e-30	trans_amp	rbm6
med151	1.71002e-22	0.100971	0.316	0.214	3.59942e-18	trans_amp	med15
tmsb4x1	3.60653e-125	0.338305	0.478	0.215	7.59139e-121	trans_amp	tmsb4x
fam120c1	1.62389e-146	0.315984	0.486	0.215	3.41813e-142	trans_amp	fam120c
fra10ac11	1.91371e-59	0.180722	0.386	0.215	4.02818e-55	trans_amp	fra10ac1
srpk1b1	5.61991e-38	0.160869	0.342	0.215	1.18293e-33	trans_amp	srpk1b
asb12a1	1.88713e-24	0.113277	0.321	0.215	3.97222e-20	trans_amp	asb12a
si:ch73-308l14.21	2.87548e-73	0.223306	0.402	0.216	6.0526e-69	trans_amp	si:ch73-308l14.2
si:dkey-4e7.3	9.24468e-22	0.107653	0.316	0.216	1.94591e-17	trans_amp	si:dkey-4e7.3
uspl11	5.61228e-33	0.120758	0.347	0.217	1.18133e-28	trans_amp	uspl1
npat	3.10667e-25	0.116174	0.325	0.217	6.53922e-21	trans_amp	npat
opa11	1.74623e-20	0.101989	0.312	0.217	3.67564e-16	trans_amp	opa1
fthl311	1.64983e-14	0.101888	0.297	0.217	3.47274e-10	trans_amp	fthl31
mdc11	9.27099e-32	0.130226	0.341	0.218	1.95145e-27	trans_amp	mdc1
si:ch211-156j22.4	1.47497e-09	0.107573	0.27	0.218	3.10466e-05	trans_amp	si:ch211-156j22.4
wee1	5.85081e-48	0.178589	0.373	0.22	1.23154e-43	trans_amp	wee1
mgst3b	2.66813e-39	0.177247	0.353	0.22	5.61614e-35	trans_amp	mgst3b
cab39l	3.42588e-26	0.116813	0.332	0.22	7.21113e-22	trans_amp	cab39l
si:dkeyp-87e7.41	6.5762e-48	0.174441	0.372	0.221	1.38422e-43	trans_amp	si:dkeyp-87e7.4
si:ch1073-314i13.41	2.30619e-16	0.158739	0.29	0.221	4.8543e-12	trans_amp	si:ch1073-314i13.4
nle11	1.55388e-40	0.144315	0.363	0.222	3.27076e-36	trans_amp	nle1
chordc1b1	8.73541e-36	0.134913	0.356	0.222	1.83872e-31	trans_amp	chordc1b
pgls	2.64613e-23	0.106504	0.328	0.222	5.56984e-19	trans_amp	pgls
CABZ01058261.11	2.03506e-167	0.486299	0.49	0.223	4.2836e-163	trans_amp	CABZ01058261.1
ube2s	3.59977e-25	0.197162	0.317	0.223	7.57715e-21	trans_amp	ube2s
phf20a1	1.04463e-47	0.173473	0.374	0.223	2.19884e-43	trans_amp	phf20a
mrpl23	4.29842e-33	0.130806	0.348	0.223	9.04774e-29	trans_amp	mrpl23
ice21	8.24216e-31	0.123538	0.347	0.223	1.73489e-26	trans_amp	ice2
celf11	5.96072e-22	0.10249	0.324	0.223	1.25467e-17	trans_amp	celf1
dhx381	2.4955e-25	0.108671	0.338	0.226	5.25278e-21	trans_amp	dhx38
brwd1	7.63362e-67	0.185657	0.423	0.227	1.6068e-62	trans_amp	brwd1
poglut11	1.2945e-81	0.224523	0.434	0.228	2.7248e-77	trans_amp	poglut1
cul3a1	5.88277e-43	0.160133	0.371	0.228	1.23826e-38	trans_amp	cul3a
pde7a1	2.69227e-38	0.130918	0.377	0.228	5.66695e-34	trans_amp	pde7a
tmed41	2.58212e-35	0.129488	0.363	0.228	5.4351e-31	trans_amp	tmed4
rtn4ip11	3.8069e-26	0.111886	0.341	0.228	8.01315e-22	trans_amp	rtn4ip1
m6pr	2.78951e-16	0.100272	0.31	0.228	5.87165e-12	trans_amp	m6pr
NUMA11	1.13719e-156	0.424261	0.498	0.229	2.39368e-152	trans_amp	NUMA1
b2ml1	1.97104e-58	0.195457	0.405	0.229	4.14884e-54	trans_amp	b2ml
wu:fb59d01	3.823e-59	0.180544	0.409	0.229	8.04703e-55	trans_amp	wu:fb59d01
cdc1231	3.26791e-31	0.134289	0.35	0.229	6.87861e-27	trans_amp	cdc123
pold31	1.73923e-14	0.113365	0.302	0.23	3.66092e-10	trans_amp	pold3
lamtor41	7.29521e-18	0.100558	0.318	0.23	1.53557e-13	trans_amp	lamtor4
znf609a1	8.1344e-30	0.10054	0.364	0.231	1.71221e-25	trans_amp	znf609a
coq91	1.7635e-89	0.223036	0.458	0.232	3.71199e-85	trans_amp	coq9
wu:fj29h11	3.27979e-70	0.205306	0.425	0.232	6.90364e-66	trans_amp	wu:fj29h11
kif20a	4.85524e-14	0.162313	0.294	0.233	1.02198e-09	trans_amp	kif20a
tmem30ab	1.24897e-32	0.121798	0.362	0.233	2.62896e-28	trans_amp	tmem30ab
ccdc6b1	8.07273e-34	0.140641	0.359	0.234	1.69923e-29	trans_amp	ccdc6b
farsb1	2.21675e-26	0.138419	0.341	0.234	4.66603e-22	trans_amp	farsb
rab3ip1	8.39054e-31	0.122622	0.359	0.234	1.76613e-26	trans_amp	rab3ip
glod51	8.83054e-121	0.27291	0.504	0.235	1.85874e-116	trans_amp	glod5
bptf1	2.0185e-77	0.228502	0.437	0.237	4.24874e-73	trans_amp	bptf
ubiad11	1.19298e-30	0.137224	0.357	0.237	2.5111e-26	trans_amp	ubiad1
wdr741	2.01078e-24	0.108947	0.348	0.237	4.23249e-20	trans_amp	wdr74
pwp11	5.18041e-100	0.282988	0.455	0.238	1.09042e-95	trans_amp	pwp1
mid1ip1b1	1.71319e-27	0.125762	0.352	0.238	3.60609e-23	trans_amp	mid1ip1b
si:ch73-347e22.41	2.7441e-57	0.187587	0.413	0.239	5.77605e-53	trans_amp	si:ch73-347e22.4
pola11	6.43879e-38	0.175961	0.372	0.239	1.3553e-33	trans_amp	pola1
mt-nd31	3.83513e-89	0.252688	0.46	0.24	8.07257e-85	trans_amp	mt-nd3
ahi11	1.04136e-30	0.105829	0.377	0.24	2.19195e-26	trans_amp	ahi1
alcamb1	1.39239e-253	0.448527	0.631	0.241	2.93084e-249	trans_amp	alcamb
msl1b1	5.09765e-65	0.198639	0.425	0.241	1.07301e-60	trans_amp	msl1b
cbr1l1	2.65778e-17	0.11486	0.33	0.241	5.59436e-13	trans_amp	cbr1l
map2k61	2.11142e-160	0.364762	0.523	0.242	4.44432e-156	trans_amp	map2k6
mgaa1	6.92528e-56	0.185314	0.417	0.242	1.4577e-51	trans_amp	mgaa
gpx1a1	1.95922e-22	0.130437	0.339	0.242	4.12396e-18	trans_amp	gpx1a
trappc5	6.79613e-26	0.12403	0.352	0.242	1.43052e-21	trans_amp	trappc5
ywhah1	1.30732e-74	0.205137	0.456	0.243	2.75177e-70	trans_amp	ywhah
yy1b	1.28163e-28	0.143006	0.36	0.243	2.6977e-24	trans_amp	yy1b
purba	1.55455e-29	0.123575	0.367	0.243	3.27218e-25	trans_amp	purba
cnpy3	7.99473e-98	0.257717	0.474	0.244	1.68281e-93	trans_amp	cnpy3
xaf11	2.86604e-39	0.148417	0.398	0.244	6.03274e-35	trans_amp	xaf1
si:dkey-286j15.11	1.35453e-18	0.102963	0.343	0.244	2.85116e-14	trans_amp	si:dkey-286j15.1
pbrm11	3.40791e-38	0.133278	0.395	0.245	7.17332e-34	trans_amp	pbrm1
kif15	7.09763e-18	0.113697	0.334	0.245	1.49398e-13	trans_amp	kif15
cep2901	9.82018e-25	0.106764	0.362	0.245	2.06705e-20	trans_amp	cep290
si:dkey-230p4.11	2.79979e-159	0.373667	0.535	0.247	5.89328e-155	trans_amp	si:dkey-230p4.1
churc11	1.8828e-60	0.208151	0.422	0.247	3.9631e-56	trans_amp	churc1
magt1	4.49169e-58	0.19926	0.413	0.247	9.45455e-54	trans_amp	magt1
waslb1	4.1166e-29	0.108345	0.379	0.247	8.66503e-25	trans_amp	waslb
usp361	2.07019e-84	0.242463	0.46	0.248	4.35754e-80	trans_amp	usp36
hcfc1b	3.44806e-43	0.143534	0.408	0.248	7.25783e-39	trans_amp	hcfc1b
nkrf	2.01385e-18	0.103409	0.342	0.248	4.23896e-14	trans_amp	nkrf
aco2	2.35475e-34	0.154351	0.376	0.249	4.95651e-30	trans_amp	aco2
cdkal11	3.58954e-45	0.190522	0.397	0.25	7.55562e-41	trans_amp	cdkal1
ppp1r10	5.60704e-56	0.187024	0.425	0.25	1.18023e-51	trans_amp	ppp1r10
mdn11	2.82405e-65	0.221154	0.435	0.251	5.94435e-61	trans_amp	mdn1
marcksl1b1	1.2555e-38	0.158077	0.397	0.251	2.64271e-34	trans_amp	marcksl1b
zgc:1536811	3.99076e-23	0.118667	0.357	0.251	8.40015e-19	trans_amp	zgc:153681
zgc:559431	1.50352e-22	0.118235	0.354	0.251	3.16477e-18	trans_amp	zgc:55943
cenpf	1.23368e-106	0.427118	0.467	0.252	2.59676e-102	trans_amp	cenpf
hmgn31	1.83405e-92	0.243486	0.493	0.252	3.8605e-88	trans_amp	hmgn3
atp2b1a1	8.35321e-55	0.192117	0.42	0.252	1.75827e-50	trans_amp	atp2b1a
zgc:659971	2.50579e-22	0.114111	0.357	0.252	5.27444e-18	trans_amp	zgc:65997
tuba1c1	1.45609e-177	0.417375	0.555	0.253	3.06492e-173	trans_amp	tuba1c
h1fx1	1.53824e-45	0.204936	0.404	0.253	3.23785e-41	trans_amp	h1fx
pold11	9.63722e-34	0.180401	0.375	0.253	2.02854e-29	trans_amp	pold1
hist1h4l.12	2.66851e-88	0.433772	0.459	0.254	5.61694e-84	trans_amp	hist1h4l.12
emg11	2.02404e-81	0.255968	0.458	0.254	4.26039e-77	trans_amp	emg1
znf10351	3.39568e-86	0.246332	0.472	0.254	7.14757e-82	trans_amp	znf1035
calr1	5.16466e-80	0.231458	0.462	0.254	1.08711e-75	trans_amp	calr
txndc151	5.72067e-09	0.12231	0.303	0.254	0.000120414	trans_amp	txndc15
abhd16a1	7.48481e-17	0.101779	0.341	0.254	1.57548e-12	trans_amp	abhd16a
atox11	3.4405e-104	0.305263	0.487	0.255	7.2419e-100	trans_amp	atox1
tuba8l21	4.36849e-67	0.251733	0.442	0.255	9.19524e-63	trans_amp	tuba8l2
hacd21	2.35148e-27	0.114088	0.38	0.255	4.94963e-23	trans_amp	hacd2
trappc2l1	5.66391e-21	0.10606	0.357	0.255	1.1922e-16	trans_amp	trappc2l
si:ch211-194k22.81	1.47369e-27	0.126747	0.374	0.256	3.10198e-23	trans_amp	si:ch211-194k22.8
ehmt1b1	7.91749e-63	0.20845	0.437	0.257	1.66655e-58	trans_amp	ehmt1b
nkain11	6.5189e-18	0.10959	0.347	0.257	1.37216e-13	trans_amp	nkain1
pnpo1	2.1255e-91	0.242666	0.485	0.258	4.47396e-87	trans_amp	pnpo
ercc6l	3.05976e-33	0.168004	0.386	0.258	6.4405e-29	trans_amp	ercc6l
tubb5	3.2591e-34	0.146098	0.392	0.258	6.86008e-30	trans_amp	tubb5
znf6541	6.95352e-38	0.139495	0.406	0.258	1.46365e-33	trans_amp	znf654
zgc:110540	5.16119e-05	0.120306	0.292	0.258	1	trans_amp	zgc:110540
ddx101	3.83093e-35	0.15168	0.393	0.259	8.06372e-31	trans_amp	ddx10
gpkow1	5.35526e-26	0.130098	0.37	0.259	1.12723e-21	trans_amp	gpkow
si:dkey-48p11.31	2.54394e-19	0.105928	0.356	0.259	5.35475e-15	trans_amp	si:dkey-48p11.3
pm20d1.11	5.03188e-46	0.16541	0.423	0.26	1.05916e-41	trans_amp	pm20d1.1
tspan4b	2.7438e-22	0.1169	0.364	0.26	5.77542e-18	trans_amp	tspan4b
arglu1b	1.66588e-25	0.125945	0.373	0.261	3.50652e-21	trans_amp	arglu1b
si:dkeyp-44a8.21	2.39659e-44	0.150633	0.423	0.263	5.04458e-40	trans_amp	si:dkeyp-44a8.2
zc3h181	4.53701e-25	0.116979	0.38	0.264	9.54996e-21	trans_amp	zc3h18
ppme11	7.1479e-179	0.373177	0.573	0.265	1.50456e-174	trans_amp	ppme1
fabp7a1	1.26523e-55	0.178275	0.45	0.265	2.66318e-51	trans_amp	fabp7a
sco21	1.71739e-27	0.140059	0.379	0.265	3.61493e-23	trans_amp	sco2
mrps31	6.97715e-26	0.120044	0.383	0.265	1.46862e-21	trans_amp	mrps31
timm291	3.63636e-18	0.118688	0.355	0.265	7.65416e-14	trans_amp	timm29
nsd21	3.61431e-24	0.10321	0.388	0.266	7.60776e-20	trans_amp	nsd2
ctr9	2.28536e-58	0.204963	0.443	0.268	4.81045e-54	trans_amp	ctr9
samd131	8.66937e-76	0.19913	0.487	0.268	1.82481e-71	trans_amp	samd13
rab6bb1	1.15903e-40	0.1469	0.429	0.268	2.43964e-36	trans_amp	rab6bb
si:ch211-214c7.51	4.51435e-33	0.11404	0.42	0.268	9.50225e-29	trans_amp	si:ch211-214c7.5
sephs1	6.31926e-23	0.111269	0.378	0.268	1.33014e-18	trans_amp	sephs1
polr3h	7.84141e-77	0.257222	0.465	0.269	1.65054e-72	trans_amp	polr3h
ctcf	8.21369e-47	0.160388	0.434	0.269	1.7289e-42	trans_amp	ctcf
nusap1	7.81547e-101	0.538023	0.459	0.27	1.64508e-96	trans_amp	nusap1
stat21	3.65472e-46	0.169765	0.44	0.271	7.69282e-42	trans_amp	stat2
rbbp91	3.3824e-94	0.284803	0.489	0.272	7.11961e-90	trans_amp	rbbp9
srsf3a	9.83262e-37	0.148941	0.414	0.272	2.06967e-32	trans_amp	srsf3a
pank21	1.95489e-46	0.146266	0.45	0.272	4.11485e-42	trans_amp	pank2
nsl1	5.57521e-32	0.128116	0.409	0.272	1.17353e-27	trans_amp	nsl1
brd7	1.04113e-24	0.119809	0.386	0.272	2.19147e-20	trans_amp	brd7
si:zfos-169g10.31	8.20049e-09	0.108717	0.322	0.272	0.000172612	trans_amp	si:zfos-169g10.3
ftsj31	1.0085e-53	0.207155	0.437	0.273	2.12278e-49	trans_amp	ftsj3
pwp2h1	1.36244e-57	0.202249	0.444	0.273	2.8678e-53	trans_amp	pwp2h
phf31	4.23706e-36	0.154288	0.414	0.273	8.91858e-32	trans_amp	phf3
CU929391.11	7.03285e-41	0.146158	0.436	0.273	1.48034e-36	trans_amp	CU929391.1
pfkfb4b1	5.69264e-43	0.178883	0.425	0.274	1.19824e-38	trans_amp	pfkfb4b
tuba1b	3.47047e-17	0.149819	0.362	0.274	7.30499e-13	trans_amp	tuba1b
akt1s11	8.77659e-199	0.419644	0.595	0.275	1.84738e-194	trans_amp	akt1s1
eprs1	6.21954e-52	0.182905	0.447	0.275	1.30915e-47	trans_amp	eprs
trip121	4.75716e-36	0.131198	0.426	0.275	1.00134e-31	trans_amp	trip12
tomm70a1	4.64455e-132	0.337026	0.54	0.276	9.7763e-128	trans_amp	tomm70a
rangap1a1	2.10193e-54	0.201097	0.439	0.276	4.42436e-50	trans_amp	rangap1a
echs1	2.41506e-35	0.147018	0.415	0.276	5.08345e-31	trans_amp	echs1
vars	4.17516e-23	0.116854	0.387	0.276	8.78829e-19	trans_amp	vars
neil11	7.6316e-59	0.182162	0.472	0.277	1.60638e-54	trans_amp	neil1
baz1a	1.86373e-39	0.141012	0.433	0.277	3.92297e-35	trans_amp	baz1a
si:ch73-167f10.1	8.39995e-34	0.132411	0.421	0.277	1.7681e-29	trans_amp	si:ch73-167f10.1
hgh11	4.35758e-13	0.102884	0.351	0.277	9.17227e-09	trans_amp	hgh1
arpc5lb1	1.12761e-49	0.195398	0.436	0.278	2.3735e-45	trans_amp	arpc5lb
eif4ebp21	1.56503e-32	0.168777	0.399	0.278	3.29423e-28	trans_amp	eif4ebp2
cmc2	1.64879e-33	0.152491	0.407	0.278	3.47055e-29	trans_amp	cmc2
dek	0	0.832053	0.715	0.279	0	trans_amp	dek
ubtfl	1.23978e-104	0.298788	0.52	0.279	2.60961e-100	trans_amp	ubtfl
dicer11	2.27605e-101	0.267623	0.523	0.279	4.79085e-97	trans_amp	dicer1
uxt1	1.29254e-43	0.189084	0.422	0.279	2.72067e-39	trans_amp	uxt
rhoaa	4.33899e-54	0.164723	0.465	0.279	9.13314e-50	trans_amp	rhoaa
rbm191	8.87081e-93	0.256106	0.509	0.28	1.86722e-88	trans_amp	rbm19
edc31	1.01076e-41	0.171271	0.431	0.28	2.12756e-37	trans_amp	edc3
nup37	4.35467e-10	0.136578	0.329	0.28	9.16614e-06	trans_amp	nup37
brd41	5.3466e-23	0.126204	0.388	0.28	1.12541e-18	trans_amp	brd4
sdhb1	6.49198e-08	0.116801	0.321	0.28	0.0013665	trans_amp	sdhb
tp53rk	2.25453e-19	0.115709	0.373	0.28	4.74556e-15	trans_amp	tp53rk
stau21	7.6011e-68	0.230503	0.474	0.281	1.59995e-63	trans_amp	stau2
timeless	1.32104e-64	0.221311	0.468	0.281	2.78066e-60	trans_amp	timeless
matr3l1.11	4.89532e-61	0.205799	0.467	0.281	1.03042e-56	trans_amp	matr3l1.1
fntb1	1.05631e-31	0.150848	0.411	0.281	2.22343e-27	trans_amp	fntb
hibadha1	3.88334e-24	0.106712	0.401	0.281	8.17404e-20	trans_amp	hibadha
tfam	1.30966e-132	0.344395	0.542	0.282	2.7567e-128	trans_amp	tfam
mtdha1	3.12896e-67	0.231212	0.467	0.282	6.58615e-63	trans_amp	mtdha
si:dkey-4p15.31	2.79298e-65	0.206712	0.488	0.282	5.87894e-61	trans_amp	si:dkey-4p15.3
glud1a1	3.60533e-31	0.123356	0.422	0.282	7.58887e-27	trans_amp	glud1a
oga1	1.92988e-23	0.10367	0.402	0.282	4.06221e-19	trans_amp	oga
myg11	3.20236e-57	0.28861	0.432	0.283	6.74065e-53	trans_amp	myg1
tomm341	5.7067e-83	0.249822	0.495	0.283	1.2012e-78	trans_amp	tomm34
mt-nd5	7.58826e-73	0.236626	0.494	0.283	1.59725e-68	trans_amp	mt-nd5
rnf213a1	1.08317e-66	0.228158	0.481	0.283	2.27997e-62	trans_amp	rnf213a
pcmt	4.56337e-29	0.141345	0.411	0.283	9.60544e-25	trans_amp	pcmt
impa1	3.88754e-27	0.12361	0.409	0.283	8.18288e-23	trans_amp	impa1
bud23	9.08907e-25	0.155863	0.39	0.284	1.91316e-20	trans_amp	bud23
scaf11	1.5619e-37	0.162045	0.428	0.285	3.28764e-33	trans_amp	scaf1
cdkn2aip1	2.20757e-20	0.105831	0.394	0.285	4.64671e-16	trans_amp	cdkn2aip
tnrc6a1	4.7858e-34	0.152783	0.425	0.286	1.00736e-29	trans_amp	tnrc6a
myl61	3.49561e-54	0.228676	0.458	0.287	7.35792e-50	trans_amp	myl6
ncoa51	9.56271e-75	0.226226	0.492	0.287	2.01286e-70	trans_amp	ncoa5
ddx541	1.21511e-51	0.201248	0.447	0.287	2.5577e-47	trans_amp	ddx54
si:dkey-28b4.71	5.0346e-54	0.196165	0.475	0.287	1.05973e-49	trans_amp	si:dkey-28b4.7
gemin61	1.18297e-30	0.150698	0.413	0.287	2.49003e-26	trans_amp	gemin6
nub11	3.79748e-29	0.130409	0.42	0.288	7.99332e-25	trans_amp	nub1
mdm41	2.93923e-23	0.121006	0.404	0.288	6.18678e-19	trans_amp	mdm4
taf3	2.40126e-76	0.233365	0.493	0.289	5.05441e-72	trans_amp	taf3
pip4k2ca1	1.32281e-20	0.117506	0.39	0.289	2.78438e-16	trans_amp	pip4k2ca
mei41	8.47648e-22	0.114966	0.399	0.289	1.78421e-17	trans_amp	mei4
prim21	2.97924e-12	0.107795	0.356	0.289	6.27101e-08	trans_amp	prim2
hnrnpul1	2.73353e-285	0.55058	0.674	0.29	5.7538e-281	trans_amp	hnrnpul1
si:dkey-88p24.11	2.60606e-41	0.230792	0.417	0.29	5.48549e-37	trans_amp	si:dkey-88p24.11
acadsb1	1.74356e-05	0.106989	0.319	0.29	0.367002	trans_amp	acadsb
dbi1	7.01769e-51	0.221744	0.45	0.293	1.47715e-46	trans_amp	dbi
isoc2	2.65016e-21	0.106274	0.406	0.293	5.57832e-17	trans_amp	isoc2
hmgn61	7.22105e-183	0.411317	0.603	0.294	1.51996e-178	trans_amp	hmgn6
cand1	4.02267e-42	0.160358	0.455	0.294	8.46732e-38	trans_amp	cand1
nucks1b	1.4953e-15	0.108264	0.379	0.294	3.14746e-11	trans_amp	nucks1b
hist1h4l.7	2.10252e-22	0.147006	0.406	0.295	4.4256e-18	trans_amp	hist1h4l.7
rlf1	1.40375e-34	0.142904	0.439	0.295	2.95476e-30	trans_amp	rlf
ddx241	3.54652e-55	0.216381	0.46	0.296	7.46507e-51	trans_amp	ddx24
ddx3xa1	1.07658e-29	0.140568	0.423	0.296	2.2661e-25	trans_amp	ddx3xa
dnajc71	1.09086e-49	0.194137	0.461	0.297	2.29614e-45	trans_amp	dnajc7
tp53	2.11296e-102	0.357741	0.525	0.298	4.44757e-98	trans_amp	tp53
b2m1	1.67368e-96	0.303576	0.566	0.298	3.52294e-92	trans_amp	b2m
smg71	2.99724e-84	0.242982	0.523	0.298	6.3089e-80	trans_amp	smg7
ndufv3	3.06544e-23	0.17002	0.391	0.298	6.45245e-19	trans_amp	ndufv3
lbr	8.04865e-69	0.312887	0.47	0.299	1.69416e-64	trans_amp	lbr
zc4h2	3.22528e-40	0.170835	0.443	0.299	6.7889e-36	trans_amp	zc4h2
tada3l1	2.03416e-72	0.215823	0.511	0.301	4.28171e-68	trans_amp	tada3l
rrp15	2.04229e-15	0.123011	0.384	0.304	4.29883e-11	trans_amp	rrp15
xrcc5	5.6118e-18	0.103703	0.403	0.305	1.18123e-13	trans_amp	xrcc5
psat11	1.20384e-25	0.230312	0.404	0.306	2.53396e-21	trans_amp	psat1
brms1la	8.13759e-47	0.196215	0.459	0.306	1.71288e-42	trans_amp	brms1la
dcaf7	9.37921e-45	0.190274	0.452	0.306	1.97423e-40	trans_amp	dcaf7
farsa	1.33758e-21	0.132949	0.412	0.307	2.81548e-17	trans_amp	farsa
aars	1.82972e-19	0.12032	0.407	0.307	3.85137e-15	trans_amp	aars
smdt1b1	5.65331e-05	0.103127	0.334	0.307	1	trans_amp	smdt1b
ankrd111	5.49304e-49	0.199939	0.478	0.308	1.15623e-44	trans_amp	ankrd11
gins41	2.45587e-54	0.212625	0.483	0.309	5.16937e-50	trans_amp	gins4
hat1	3.94601e-23	0.148709	0.414	0.31	8.30595e-19	trans_amp	hat1
mrpl381	3.81881e-11	0.130129	0.367	0.31	8.03822e-07	trans_amp	mrpl38
hdgfl2	1.4289e-14	0.100474	0.392	0.31	3.0077e-10	trans_amp	hdgfl2
znf106a1	4.84407e-66	0.219021	0.517	0.311	1.01963e-61	trans_amp	znf106a
noc2l1	1.17018e-34	0.140871	0.458	0.311	2.4631e-30	trans_amp	noc2l
cdca5	2.66162e-145	0.436631	0.565	0.312	5.60245e-141	trans_amp	cdca5
rida1	1.36747e-42	0.2661	0.431	0.312	2.87839e-38	trans_amp	rida
kmt2bb1	3.47763e-143	0.323407	0.637	0.313	7.32006e-139	trans_amp	kmt2bb
smim81	1.22202e-69	0.285872	0.494	0.313	2.57222e-65	trans_amp	smim8
brd3b1	1.14704e-78	0.242984	0.527	0.313	2.41441e-74	trans_amp	brd3b
dr11	3.71827e-30	0.145362	0.442	0.313	7.82659e-26	trans_amp	dr1
hdlbpa	3.86378e-26	0.138006	0.427	0.313	8.13287e-22	trans_amp	hdlbpa
si:ch73-376l24.61	5.45112e-16	0.101874	0.403	0.313	1.14741e-11	trans_amp	si:ch73-376l24.6
eif4a21	7.67039e-46	0.181886	0.477	0.314	1.61454e-41	trans_amp	eif4a2
CABZ01115113.11	3.88892e-18	0.160179	0.397	0.314	8.18579e-14	trans_amp	CABZ01115113.1
kpna41	2.39507e-25	0.138973	0.43	0.314	5.04139e-21	trans_amp	kpna4
yars1	4.28445e-18	0.100597	0.421	0.314	9.01834e-14	trans_amp	yars
nip71	1.39496e-57	0.280748	0.47	0.315	2.93624e-53	trans_amp	nip7
supt6h1	5.74976e-82	0.252087	0.534	0.315	1.21027e-77	trans_amp	supt6h
gpn11	4.46573e-64	0.225536	0.504	0.315	9.39991e-60	trans_amp	gpn1
rrp121	3.09335e-37	0.163929	0.464	0.316	6.51119e-33	trans_amp	rrp12
nol81	1.59458e-34	0.147434	0.463	0.316	3.35644e-30	trans_amp	nol8
rrbp1a	2.34665e-34	0.142314	0.466	0.317	4.93946e-30	trans_amp	rrbp1a
uri1	8.48474e-57	0.216562	0.485	0.318	1.78595e-52	trans_amp	uri1
st13	1.83146e-15	0.125707	0.396	0.318	3.85505e-11	trans_amp	st13
mpc1	6.20842e-28	0.136334	0.45	0.319	1.30681e-23	trans_amp	mpc1
ranbp91	1.06565e-23	0.129574	0.432	0.319	2.24309e-19	trans_amp	ranbp9
cdkn2aipnl	2.37596e-46	0.205996	0.468	0.32	5.00116e-42	trans_amp	cdkn2aipnl
psmd11b1	1.85373e-42	0.16563	0.483	0.321	3.90192e-38	trans_amp	psmd11b
hars1	4.98165e-87	0.324074	0.52	0.322	1.04859e-82	trans_amp	hars
mbd3b	7.46796e-37	0.133681	0.486	0.322	1.57193e-32	trans_amp	mbd3b
polr2eb	8.84828e-10	0.114066	0.377	0.322	1.86248e-05	trans_amp	polr2eb
nudcd21	6.64335e-21	0.168172	0.406	0.323	1.39836e-16	trans_amp	nudcd2
tpd52l2a	4.25199e-25	0.119623	0.447	0.324	8.95001e-21	trans_amp	tpd52l2a
rhocb1	1.18495e-26	0.161236	0.433	0.325	2.49419e-22	trans_amp	rhocb
atad5a	1.12646e-37	0.189391	0.472	0.326	2.37109e-33	trans_amp	atad5a
zgc:161973	1.31478e-37	0.181327	0.473	0.326	2.76748e-33	trans_amp	zgc:161973
ttc51	1.31402e-30	0.149247	0.458	0.326	2.76587e-26	trans_amp	ttc5
emd1	4.05623e-157	0.361327	0.654	0.327	8.53796e-153	trans_amp	emd
prdx51	1.61691e-62	0.293998	0.501	0.327	3.40344e-58	trans_amp	prdx5
znf3181	8.59276e-17	0.100872	0.43	0.327	1.80869e-12	trans_amp	znf318
zgc:638821	4.54529e-79	0.264103	0.537	0.328	9.56737e-75	trans_amp	zgc:63882
si:ch73-269m14.31	2.4519e-12	0.163715	0.392	0.329	5.16101e-08	trans_amp	si:ch73-269m14.3
znf865	5.1452e-92	0.271291	0.568	0.33	1.08301e-87	trans_amp	znf865
dazap21	1.25702e-35	0.169102	0.466	0.33	2.6459e-31	trans_amp	dazap2
creb1a	5.30874e-37	0.157042	0.482	0.33	1.11744e-32	trans_amp	creb1a
cebpz	2.42191e-20	0.115017	0.436	0.33	5.09787e-16	trans_amp	cebpz
ndufa71	2.23817e-07	0.103056	0.371	0.33	0.00471113	trans_amp	ndufa7
yeats41	1.66597e-36	0.181641	0.471	0.331	3.50671e-32	trans_amp	yeats4
ewsr1a	3.84767e-109	0.294406	0.599	0.332	8.09897e-105	trans_amp	ewsr1a
mad2l21	1.7697e-15	0.102696	0.427	0.332	3.72504e-11	trans_amp	mad2l2
si:ch211-198a12.6	2.58057e-22	0.101246	0.457	0.333	5.43185e-18	trans_amp	si:ch211-198a12.6
fam207a	5.53665e-88	0.293017	0.54	0.334	1.16541e-83	trans_amp	fam207a
si:dkey-15h8.17	1.3364e-39	0.211543	0.486	0.334	2.81298e-35	trans_amp	si:dkey-15h8.17
nudcd3	4.28034e-18	0.122822	0.433	0.334	9.00969e-14	trans_amp	nudcd3
MZT11	9.71881e-12	0.118854	0.401	0.334	2.04571e-07	trans_amp	MZT1
pum31	8.01632e-16	0.114117	0.42	0.334	1.68736e-11	trans_amp	pum3
prpf8	4.10925e-52	0.180892	0.526	0.335	8.64956e-48	trans_amp	prpf8
uqcc31	2.27989e-15	0.136148	0.414	0.335	4.79894e-11	trans_amp	uqcc3
ppp1r26	1.60505e-74	0.213849	0.564	0.336	3.37847e-70	trans_amp	ppp1r26
upf3b	8.27031e-49	0.186701	0.504	0.336	1.74082e-44	trans_amp	upf3b
ncapg	2.43487e-151	0.451127	0.596	0.337	5.12515e-147	trans_amp	ncapg
dedd11	7.27289e-40	0.164596	0.499	0.338	1.53087e-35	trans_amp	dedd1
crebbpa1	1.28316e-71	0.24667	0.55	0.339	2.70091e-67	trans_amp	crebbpa
timm8a	1.47002e-20	0.16799	0.418	0.339	3.09425e-16	trans_amp	timm8a
usp91	1.00587e-32	0.131962	0.497	0.339	2.11726e-28	trans_amp	usp9
tacc3	1.33355e-07	0.16478	0.371	0.34	0.00280698	trans_amp	tacc3
si:dkey-57a22.11	4.10836e-15	0.122851	0.428	0.34	8.64769e-11	trans_amp	si:dkey-57a22.11
cdk1	8.80946e-32	0.356784	0.423	0.341	1.8543e-27	trans_amp	cdk1
gars1	7.04517e-64	0.223903	0.542	0.341	1.48294e-59	trans_amp	gars
gemin21	1.05667e-13	0.133938	0.408	0.341	2.22419e-09	trans_amp	gemin2
rer1	8.43234e-19	0.121932	0.443	0.341	1.77492e-14	trans_amp	rer1
utp3	1.63865e-142	0.384883	0.612	0.342	3.44919e-138	trans_amp	utp3
rexo4	2.54207e-27	0.138694	0.463	0.342	5.35079e-23	trans_amp	rexo4
morf4l11	1.83248e-26	0.209482	0.433	0.344	3.85718e-22	trans_amp	morf4l1
nudt1	8.69546e-35	0.161649	0.495	0.344	1.83031e-30	trans_amp	nudt1
tufm	9.83004e-26	0.147803	0.46	0.344	2.06912e-21	trans_amp	tufm
ankrd10a	7.6246e-18	0.116354	0.444	0.344	1.6049e-13	trans_amp	ankrd10a
usp51	1.46288e-37	0.169168	0.487	0.345	3.07921e-33	trans_amp	usp5
nars1	2.07546e-67	0.242133	0.555	0.346	4.36863e-63	trans_amp	nars
phf20b1	1.4546e-66	0.21538	0.572	0.347	3.0618e-62	trans_amp	phf20b
abt1	3.07515e-14	0.114699	0.425	0.347	6.47288e-10	trans_amp	abt1
arpc2	1.07163e-43	0.228026	0.484	0.348	2.25567e-39	trans_amp	arpc2
setd31	6.26375e-56	0.185104	0.557	0.348	1.31846e-51	trans_amp	setd3
supt3h1	2.05622e-62	0.228136	0.548	0.349	4.32814e-58	trans_amp	supt3h
caprin1a1	1.04034e-19	0.113154	0.461	0.349	2.18981e-15	trans_amp	caprin1a
mcm31	1.36612e-198	0.535523	0.656	0.351	2.87554e-194	trans_amp	mcm3
rbm281	7.14764e-118	0.329663	0.601	0.351	1.50451e-113	trans_amp	rbm28
fundc1	4.47462e-22	0.115551	0.475	0.351	9.41862e-18	trans_amp	fundc1
mrpl11	8.88106e-18	0.164341	0.423	0.352	1.86937e-13	trans_amp	mrpl11
ptges3a	1.43448e-112	0.30758	0.613	0.353	3.01944e-108	trans_amp	ptges3a
srfbp11	4.75181e-98	0.306202	0.583	0.353	1.00021e-93	trans_amp	srfbp1
zcchc171	3.57309e-16	0.104062	0.444	0.353	7.521e-12	trans_amp	zcchc17
lyar	1.38866e-43	0.244464	0.481	0.354	2.92299e-39	trans_amp	lyar
leo1	3.38267e-54	0.205375	0.535	0.354	7.12019e-50	trans_amp	leo1
sec63	1.80998e-40	0.155784	0.522	0.354	3.80983e-36	trans_amp	sec63
si:dkeyp-93d12.11	3.33214e-170	0.418025	0.662	0.355	7.01383e-166	trans_amp	si:dkeyp-93d12.1
ube2f1	1.61557e-158	0.398537	0.65	0.355	3.40062e-154	trans_amp	ube2f
ctps1a	4.90059e-53	0.247109	0.508	0.355	1.03153e-48	trans_amp	ctps1a
vapb1	8.03216e-42	0.200645	0.494	0.355	1.69069e-37	trans_amp	vapb
btc1	1.21738e-24	0.117819	0.484	0.356	2.56246e-20	trans_amp	btc
asf1bb	1.12193e-46	0.267384	0.493	0.357	2.36156e-42	trans_amp	asf1bb
si:ch73-37h15.2	3.73459e-64	0.223173	0.559	0.358	7.86093e-60	trans_amp	si:ch73-37h15.2
eif4g1a	1.29193e-91	0.306321	0.591	0.359	2.71937e-87	trans_amp	eif4g1a
aldh9a1a.11	7.70225e-28	0.149049	0.486	0.36	1.62125e-23	trans_amp	aldh9a1a.1
polr3k1	2.95134e-08	0.132064	0.391	0.36	0.000621227	trans_amp	polr3k
ssbp11	2.14527e-11	0.129026	0.413	0.36	4.51558e-07	trans_amp	ssbp1
gnl21	4.97083e-16	0.111266	0.456	0.36	1.04631e-11	trans_amp	gnl2
si:dkey-6i22.5	1.22824e-90	0.380554	0.541	0.362	2.58532e-86	trans_amp	si:dkey-6i22.5
msh21	1.72586e-86	0.312534	0.573	0.362	3.63277e-82	trans_amp	msh2
si:ch211-173p18.31	2.05198e-45	0.180251	0.538	0.363	4.31922e-41	trans_amp	si:ch211-173p18.3
mrpl201	3.68334e-10	0.121792	0.413	0.363	7.75307e-06	trans_amp	mrpl20
sdhdb	3.74199e-09	0.127097	0.407	0.364	7.87652e-05	trans_amp	sdhdb
xpc1	2.94949e-30	0.124469	0.521	0.364	6.20839e-26	trans_amp	xpc
wdr3	7.07843e-13	0.108903	0.442	0.364	1.48994e-08	trans_amp	wdr3
sars	3.64585e-52	0.223361	0.526	0.365	7.67414e-48	trans_amp	sars
bms1	2.02252e-47	0.16284	0.553	0.365	4.2572e-43	trans_amp	bms1
hm13	1.27259e-41	0.214529	0.503	0.366	2.67867e-37	trans_amp	hm13
trip13	4.30945e-14	0.128661	0.434	0.366	9.07097e-10	trans_amp	trip13
cops51	2.17956e-32	0.187537	0.49	0.367	4.58775e-28	trans_amp	cops5
cd63	2.54804e-18	0.106701	0.479	0.367	5.36336e-14	trans_amp	cd63
cdc73	2.65228e-16	0.103836	0.463	0.367	5.58279e-12	trans_amp	cdc73
noc3l1	7.74321e-24	0.135934	0.487	0.368	1.62987e-19	trans_amp	noc3l
edc41	4.52789e-33	0.150363	0.523	0.369	9.53075e-29	trans_amp	edc4
hddc3	1.85293e-28	0.141575	0.51	0.369	3.90024e-24	trans_amp	hddc3
hnrnpa0a	1.31677e-110	0.292768	0.66	0.37	2.77168e-106	trans_amp	hnrnpa0a
si:ch211-212k18.41	3.75135e-62	0.228543	0.571	0.37	7.89622e-58	trans_amp	si:ch211-212k18.4
tbcb1	1.81676e-21	0.142551	0.485	0.37	3.82409e-17	trans_amp	tbcb
si:dkey-119f1.11	2.93619e-65	0.209573	0.596	0.371	6.18039e-61	trans_amp	si:dkey-119f1.1
txndc17	8.56716e-59	0.27347	0.531	0.372	1.8033e-54	trans_amp	txndc17
naa15a1	1.28337e-19	0.130923	0.472	0.372	2.70136e-15	trans_amp	naa15a
srrt	3.45692e-16	0.122742	0.462	0.372	7.27647e-12	trans_amp	srrt
ktn11	9.3692e-25	0.120687	0.504	0.372	1.97212e-20	trans_amp	ktn1
ppp2r2d	2.9638e-40	0.158056	0.536	0.373	6.2385e-36	trans_amp	ppp2r2d
metap2b	9.09631e-120	0.341682	0.635	0.374	1.91468e-115	trans_amp	metap2b
atf4b	1.52864e-63	0.231197	0.577	0.377	3.21762e-59	trans_amp	atf4b
usp101	5.83522e-48	0.20222	0.549	0.38	1.22826e-43	trans_amp	usp10
sltm1	8.0637e-35	0.157338	0.536	0.381	1.69733e-30	trans_amp	sltm
hspa9	9.76274e-91	0.314607	0.596	0.385	2.05496e-86	trans_amp	hspa9
tssc41	3.49842e-14	0.138853	0.453	0.385	7.36383e-10	trans_amp	tssc4
hist1h4l.101	4.79692e-70	0.306701	0.61	0.386	1.0097e-65	trans_amp	hist1h4l.10
kdm5c	3.9972e-24	0.106201	0.529	0.386	8.4137e-20	trans_amp	kdm5c
zc3h131	1.47459e-29	0.14117	0.524	0.39	3.10385e-25	trans_amp	zc3h13
sms1	5.4629e-47	0.177337	0.588	0.392	1.14989e-42	trans_amp	sms
pdcd4a1	2.1685e-200	0.483483	0.702	0.394	4.56447e-196	trans_amp	pdcd4a
ubxn1	3.12645e-37	0.22563	0.507	0.394	6.58086e-33	trans_amp	ubxn1
fam53b	1.60221e-24	0.151648	0.501	0.394	3.3725e-20	trans_amp	fam53b
nsmce21	3.08897e-18	0.129076	0.505	0.399	6.50197e-14	trans_amp	nsmce2
morc2	3.14829e-23	0.110768	0.53	0.399	6.62683e-19	trans_amp	morc2
cnbpb1	2.56034e-146	0.395657	0.683	0.4	5.38925e-142	trans_amp	cnbpb
npepl1	3.6092e-67	0.255273	0.583	0.4	7.597e-63	trans_amp	npepl1
esd1	2.19435e-13	0.134421	0.47	0.401	4.61888e-09	trans_amp	esd
ndufa5	3.99828e-153	0.466825	0.651	0.403	8.41597e-149	trans_amp	ndufa5
rrp1	4.5361e-61	0.225775	0.594	0.405	9.54804e-57	trans_amp	rrp1
prkar2aa1	2.93683e-36	0.172688	0.547	0.405	6.18174e-32	trans_amp	prkar2aa
eif3jb1	1.94825e-21	0.125053	0.523	0.405	4.10087e-17	trans_amp	eif3jb
adi11	9.43941e-18	0.165498	0.474	0.406	1.9869e-13	trans_amp	adi1
arid4a	2.92454e-24	0.127971	0.536	0.406	6.15587e-20	trans_amp	arid4a
rfc31	1.7092e-06	0.163192	0.414	0.408	0.0359769	trans_amp	rfc3
timm101	1.75183e-144	0.396885	0.674	0.412	3.68742e-140	trans_amp	timm10
ipo71	1.00768e-71	0.275361	0.599	0.412	2.12106e-67	trans_amp	ipo7
ttf1	1.42129e-30	0.158197	0.544	0.414	2.99168e-26	trans_amp	ttf1
flot1b	2.02402e-38	0.143404	0.599	0.414	4.26036e-34	trans_amp	flot1b
mrpl331	3.97073e-22	0.139769	0.522	0.415	8.35799e-18	trans_amp	mrpl33
h3f3b.1.11	2.89637e-60	0.273663	0.593	0.416	6.09656e-56	trans_amp	h3f3b.1.1
hspa4b	2.51649e-50	0.200557	0.59	0.418	5.29696e-46	trans_amp	hspa4b
sypl2a1	2.36756e-34	0.148065	0.591	0.42	4.98348e-30	trans_amp	sypl2a
ube2e3	2.82991e-23	0.164542	0.516	0.421	5.95667e-19	trans_amp	ube2e3
matr3l1.1.11	1.56049e-24	0.119144	0.57	0.421	3.28467e-20	trans_amp	matr3l1.1.1
tomm221	2.12483e-12	0.129408	0.486	0.423	4.47255e-08	trans_amp	tomm22
si:dkey-180p18.91	9.09003e-75	0.289954	0.633	0.425	1.91336e-70	trans_amp	si:dkey-180p18.9
wrb	9.00215e-18	0.106419	0.543	0.426	1.89486e-13	trans_amp	wrb
hp1bp3	0	0.622136	0.809	0.428	0	trans_amp	hp1bp3
prpf61	1.28472e-17	0.101048	0.553	0.428	2.7042e-13	trans_amp	prpf6
pin41	3.95408e-05	0.107172	0.439	0.429	0.832294	trans_amp	pin4
cnot11	1.32102e-56	0.213367	0.643	0.43	2.78061e-52	trans_amp	cnot1
stip1	4.78944e-15	0.121769	0.506	0.43	1.00813e-10	trans_amp	stip1
spcs2	1.51287e-19	0.124772	0.537	0.431	3.18445e-15	trans_amp	spcs2
pole31	2.17923e-56	0.263291	0.593	0.435	4.58706e-52	trans_amp	pole3
acadm	1.68665e-11	0.135412	0.484	0.435	3.55023e-07	trans_amp	acadm
dlgap5	3.35453e-74	0.305586	0.604	0.436	7.06095e-70	trans_amp	dlgap5
pa2g4b	1.0551e-20	0.184804	0.5	0.436	2.22087e-16	trans_amp	pa2g4b
rtf1	1.46052e-50	0.188843	0.616	0.438	3.07424e-46	trans_amp	rtf1
elocb	9.39087e-93	0.352123	0.63	0.439	1.97668e-88	trans_amp	elocb
zgc:634701	4.96811e-35	0.209406	0.561	0.439	1.04574e-30	trans_amp	zgc:63470
si:dkey-92i17.21	8.40996e-55	0.264614	0.603	0.44	1.77021e-50	trans_amp	si:dkey-92i17.2
kri11	1.9746e-32	0.179581	0.574	0.44	4.15634e-28	trans_amp	kri1
lasp11	3.10138e-42	0.182157	0.593	0.441	6.5281e-38	trans_amp	lasp1
fam168b	3.45467e-45	0.176938	0.602	0.442	7.27174e-41	trans_amp	fam168b
u2surp	4.931e-22	0.108756	0.577	0.442	1.03793e-17	trans_amp	u2surp
ifi451	4.79047e-85	0.303156	0.693	0.443	1.00835e-80	trans_amp	ifi45
ss18l2	4.44562e-28	0.18204	0.558	0.444	9.35759e-24	trans_amp	ss18l2
atp1b1a1	4.92019e-33	0.148292	0.608	0.444	1.03565e-28	trans_amp	atp1b1a
fam162a	8.8348e-07	0.104391	0.474	0.444	0.0185964	trans_amp	fam162a
serf2	1.56977e-112	0.410234	0.638	0.446	3.3042e-108	trans_amp	serf2
ndufa21	9.34721e-18	0.145279	0.537	0.447	1.96749e-13	trans_amp	ndufa2
tsn1	2.24411e-129	0.383628	0.693	0.449	4.72363e-125	trans_amp	tsn
mrps251	5.22824e-78	0.290374	0.663	0.453	1.10049e-73	trans_amp	mrps25
mki67	5.40282e-237	0.665836	0.747	0.454	1.13724e-232	trans_amp	mki67
phb	2.85435e-36	0.22421	0.57	0.457	6.00812e-32	trans_amp	phb
htatsf11	2.68394e-20	0.130416	0.553	0.457	5.64943e-16	trans_amp	htatsf1
mcm6	1.27831e-242	0.536288	0.815	0.458	2.69072e-238	trans_amp	mcm6
smc1al1	1.80652e-51	0.228765	0.63	0.458	3.80255e-47	trans_amp	smc1al
stk35l1	6.33287e-50	0.200456	0.639	0.458	1.333e-45	trans_amp	stk35l
trappc12	4.34806e-27	0.160925	0.581	0.46	9.15223e-23	trans_amp	trappc1
hmgn71	8.35066e-109	0.393392	0.656	0.462	1.75773e-104	trans_amp	hmgn7
mt-nd2	8.71207e-192	0.546613	0.786	0.464	1.8338e-187	trans_amp	mt-nd2
denr1	1.85236e-189	0.520005	0.708	0.464	3.89903e-185	trans_amp	denr
pole4	1.89238e-107	0.369011	0.676	0.467	3.98326e-103	trans_amp	pole4
gdi2	3.2207e-71	0.281813	0.642	0.469	6.77925e-67	trans_amp	gdi2
chd4b1	6.87864e-103	0.325792	0.699	0.47	1.44789e-98	trans_amp	chd4b
mdh1aa1	2.67637e-13	0.105568	0.553	0.47	5.63349e-09	trans_amp	mdh1aa
rbbp61	3.10183e-69	0.251333	0.677	0.471	6.52904e-65	trans_amp	rbbp6
ube2nb1	4.62212e-61	0.24613	0.638	0.473	9.72909e-57	trans_amp	ube2nb
zgc:77086	3.08662e-60	0.205842	0.683	0.473	6.49702e-56	trans_amp	zgc:77086
mt-nd4	1.32221e-161	0.498156	0.773	0.475	2.78312e-157	trans_amp	mt-nd4
si:ch73-1a9.3	0	0.775314	0.918	0.476	0	trans_amp	si:ch73-1a9.3
mak161	1.11693e-19	0.167642	0.544	0.476	2.35102e-15	trans_amp	mak16
ddx23	3.28168e-32	0.141786	0.64	0.476	6.90761e-28	trans_amp	ddx23
rad21a1	1.56122e-147	0.462574	0.707	0.477	3.2862e-143	trans_amp	rad21a
rrp361	1.0435e-26	0.134882	0.614	0.477	2.19646e-22	trans_amp	rrp36
pfdn11	9.01502e-28	0.164657	0.596	0.479	1.89757e-23	trans_amp	pfdn1
terb1	1.05977e-20	0.110486	0.613	0.48	2.23071e-16	trans_amp	terb1
cox8a1	3.87423e-195	0.441765	0.863	0.481	8.15486e-191	trans_amp	cox8a
mrps18a1	9.05532e-11	0.153259	0.507	0.482	1.90605e-06	trans_amp	mrps18a
pprc1	4.76561e-34	0.186849	0.602	0.485	1.00311e-29	trans_amp	pprc1
mybbp1a1	3.66942e-222	0.494189	0.832	0.486	7.72376e-218	trans_amp	mybbp1a
bysl	2.8805e-47	0.271749	0.61	0.487	6.06317e-43	trans_amp	bysl
acin1b1	5.70626e-46	0.184136	0.659	0.487	1.20111e-41	trans_amp	acin1b
smc51	1.50066e-38	0.133377	0.696	0.487	3.15873e-34	trans_amp	smc5
drg21	3.60584e-14	0.143645	0.536	0.488	7.58993e-10	trans_amp	drg2
rfc5	3.01784e-58	0.235335	0.656	0.49	6.35224e-54	trans_amp	rfc5
apex11	2.39586e-25	0.17442	0.575	0.492	5.04304e-21	trans_amp	apex1
tmx11	2.17893e-50	0.220749	0.643	0.493	4.58644e-46	trans_amp	tmx1
ywhaqb1	6.18831e-187	0.419087	0.82	0.497	1.30258e-182	trans_amp	ywhaqb
phax1	1.49176e-54	0.293845	0.608	0.497	3.14001e-50	trans_amp	phax
tmed10	1.59488e-23	0.156941	0.584	0.497	3.35707e-19	trans_amp	tmed10
top2a1	1.23266e-230	0.524967	0.845	0.502	2.59463e-226	trans_amp	top2a
eif3c	2.40801e-33	0.180423	0.627	0.502	5.06863e-29	trans_amp	eif3c
ptmab	1.07876e-31	0.212955	0.631	0.503	2.27068e-27	trans_amp	ptmab
glo11	1.59407e-66	0.254533	0.696	0.506	3.35535e-62	trans_amp	glo1
pbdc11	9.23252e-33	0.186396	0.641	0.507	1.94335e-28	trans_amp	pbdc1
cdc42l	1.32169e-19	0.150496	0.579	0.509	2.78203e-15	trans_amp	cdc42l
exosc31	1.2262e-24	0.191799	0.588	0.511	2.58102e-20	trans_amp	exosc3
ISCU (1 of many)1	4.37559e-36	0.226898	0.611	0.512	9.21018e-32	trans_amp	ISCU (1 of many)
dele1	5.42148e-37	0.158624	0.67	0.513	1.14117e-32	trans_amp	dele1
ndufa31	4.76785e-14	0.126243	0.572	0.514	1.00358e-09	trans_amp	ndufa3
tomm61	1.667e-121	0.388236	0.732	0.515	3.50887e-117	trans_amp	tomm6
mcm5	2.86755e-75	0.388842	0.653	0.516	6.0359e-71	trans_amp	mcm5
rcc2	1.03486e-95	0.325294	0.737	0.516	2.17828e-91	trans_amp	rcc2
eif4a1b	1.48775e-47	0.211656	0.688	0.522	3.13157e-43	trans_amp	eif4a1b
uba1	1.19718e-19	0.131814	0.62	0.523	2.51995e-15	trans_amp	uba1
ppib1	1.3563e-12	0.116165	0.592	0.525	2.85488e-08	trans_amp	ppib
npm31	1.8871e-06	0.108787	0.546	0.525	0.0397215	trans_amp	npm3
pes1	1.81413e-22	0.145178	0.621	0.527	3.81856e-18	trans_amp	pes
unga	8.65719e-21	0.164025	0.597	0.528	1.82225e-16	trans_amp	unga
ddx271	3.48177e-117	0.360852	0.74	0.53	7.32878e-113	trans_amp	ddx27
si:dkey-67c22.2	7.51233e-42	0.130512	0.728	0.531	1.58127e-37	trans_amp	si:dkey-67c22.2
ndufs61	5.66225e-24	0.171389	0.608	0.533	1.19185e-19	trans_amp	ndufs6
si:ch211-156b7.41	1.29643e-05	0.175434	0.518	0.535	0.272885	trans_amp	si:ch211-156b7.4
prpf40a	2.75981e-23	0.114179	0.66	0.536	5.80913e-19	trans_amp	prpf40a
abcf1	3.11008e-33	0.168129	0.658	0.537	6.5464e-29	trans_amp	abcf1
nop10	1.6255e-19	0.150427	0.619	0.537	3.42153e-15	trans_amp	nop10
idh21	1.40818e-167	0.461386	0.764	0.54	2.96408e-163	trans_amp	idh2
rnf171	1.21169e-23	0.146982	0.655	0.54	2.55048e-19	trans_amp	rnf17
aldh6a11	4.06254e-17	0.126151	0.608	0.54	8.55124e-13	trans_amp	aldh6a1
cdca7b1	6.19323e-42	0.25639	0.664	0.542	1.30361e-37	trans_amp	cdca7b
ptgr11	3.30343e-22	0.162773	0.627	0.542	6.95339e-18	trans_amp	ptgr1
cse1l	2.30598e-17	0.151524	0.595	0.542	4.85385e-13	trans_amp	cse1l
aldh7a11	5.15825e-10	0.109693	0.591	0.545	1.08576e-05	trans_amp	aldh7a1
nolc1	2.40253e-176	0.484926	0.784	0.552	5.05708e-172	trans_amp	nolc1
ahcy1	1.48089e-69	0.314956	0.692	0.555	3.11713e-65	trans_amp	ahcy
wdr43	1.76089e-13	0.114155	0.604	0.555	3.70651e-09	trans_amp	wdr43
pho1	3.03605e-247	0.573779	0.881	0.557	6.39058e-243	trans_amp	pho
ppa1b1	1.36549e-149	0.439605	0.769	0.557	2.87422e-145	trans_amp	ppa1b
si:ch211-288g17.3	0	0.789888	0.851	0.559	0	trans_amp	si:ch211-288g17.3
eif4bb	2.33841e-09	0.113823	0.603	0.563	4.92213e-05	trans_amp	eif4bb
mphosph10	8.63563e-22	0.144853	0.636	0.565	1.81771e-17	trans_amp	mphosph10
eny21	5.54769e-26	0.194738	0.626	0.566	1.16773e-21	trans_amp	eny2
tdrd11	7.83178e-75	0.271571	0.787	0.567	1.64851e-70	trans_amp	tdrd1
psip1b	1.20437e-49	0.172026	0.769	0.568	2.53508e-45	trans_amp	psip1b
nop21	2.07757e-64	0.228162	0.782	0.57	4.37307e-60	trans_amp	nop2
eif3ha1	8.05474e-11	0.101331	0.622	0.57	1.69544e-06	trans_amp	eif3ha
esco2	6.18613e-171	0.399704	0.843	0.576	1.30212e-166	trans_amp	esco2
dido11	2.11196e-86	0.274818	0.787	0.577	4.44547e-82	trans_amp	dido1
zgc:1620251	2.21103e-33	0.192934	0.694	0.577	4.65399e-29	trans_amp	zgc:162025
ndufab1a1	6.77803e-90	0.337269	0.735	0.578	1.42671e-85	trans_amp	ndufab1a
ndufa111	1.73747e-21	0.15029	0.646	0.578	3.6572e-17	trans_amp	ndufa11
kpna2	6.42457e-31	0.314145	0.657	0.58	1.35231e-26	trans_amp	kpna2
chtf18	3.17948e-29	0.16393	0.697	0.581	6.69249e-25	trans_amp	chtf18
lsm14ab	1.57902e-173	0.407584	0.854	0.591	3.32368e-169	trans_amp	lsm14ab
ubr7	8.34367e-78	0.342715	0.706	0.591	1.75626e-73	trans_amp	ubr7
atrx	1.41616e-152	0.330947	0.89	0.595	2.98087e-148	trans_amp	atrx
eif1ad1	3.61933e-27	0.201936	0.67	0.595	7.61833e-23	trans_amp	eif1ad
anp32a	8.18233e-17	0.100261	0.678	0.595	1.7223e-12	trans_amp	anp32a
atp5if1b	5.06921e-66	0.229979	0.763	0.596	1.06702e-61	trans_amp	atp5if1b
eif2s1b1	1.34228e-22	0.163323	0.676	0.596	2.82537e-18	trans_amp	eif2s1b
smfn1	7.6389e-123	0.409975	0.754	0.597	1.60791e-118	trans_amp	smfn
mt-nd1	1.5877e-216	0.614304	0.9	0.598	3.34194e-212	trans_amp	mt-nd1
dazl	1.77937e-198	0.479421	0.828	0.6	3.74539e-194	trans_amp	dazl
nsa21	3.7476e-107	0.37162	0.768	0.601	7.88832e-103	trans_amp	nsa2
mtap1	7.07422e-12	0.120066	0.642	0.601	1.48905e-07	trans_amp	mtap
bccip1	2.37467e-37	0.181233	0.749	0.604	4.99844e-33	trans_amp	bccip
trmt112	7.66854e-32	0.140962	0.756	0.604	1.61415e-27	trans_amp	trmt112
stmn1b	6.97103e-106	0.284974	0.864	0.609	1.46733e-101	trans_amp	stmn1b
pfdn4	3.95323e-22	0.148696	0.679	0.609	8.32115e-18	trans_amp	pfdn4
pno1	8.43406e-12	0.120164	0.651	0.609	1.77529e-07	trans_amp	pno1
ube2c	5.58509e-07	0.152143	0.619	0.61	0.0117561	trans_amp	ube2c
gtf2f2a	6.97866e-51	0.205718	0.755	0.611	1.46894e-46	trans_amp	gtf2f2a
h2afy2	4.19793e-100	0.274073	0.871	0.619	8.83622e-96	trans_amp	h2afy2
lig1	1.67489e-24	0.185461	0.675	0.619	3.52548e-20	trans_amp	lig1
nop56	7.28161e-133	0.410717	0.801	0.62	1.53271e-128	trans_amp	nop56
ndufb9	2.01e-12	0.110691	0.666	0.624	4.23085e-08	trans_amp	ndufb9
eif3ba1	4.39547e-28	0.183775	0.699	0.628	9.25202e-24	trans_amp	eif3ba
zgc:111986	4.93608e-83	0.275361	0.811	0.629	1.039e-78	trans_amp	zgc:111986
ndufb10	9.15449e-40	0.209	0.717	0.631	1.92693e-35	trans_amp	ndufb10
mrpl12	4.61366e-34	0.189223	0.731	0.633	9.7113e-30	trans_amp	mrpl12
tomm71	2.48755e-18	0.152423	0.703	0.637	5.23605e-14	trans_amp	tomm7
ndufs5	6.41032e-49	0.214916	0.771	0.641	1.34931e-44	trans_amp	ndufs5
nop531	5.86642e-30	0.192871	0.723	0.649	1.23482e-25	trans_amp	nop53
cnbpa	1.67187e-16	0.133571	0.693	0.649	3.51913e-12	trans_amp	cnbpa
sod21	6.27122e-19	0.148878	0.704	0.652	1.32003e-14	trans_amp	sod2
adh51	1.76016e-131	0.394021	0.831	0.653	3.70497e-127	trans_amp	adh5
eif4e1c1	8.30856e-23	0.164121	0.704	0.653	1.74887e-18	trans_amp	eif4e1c
calm3b	7.69071e-24	0.111265	0.803	0.654	1.61882e-19	trans_amp	calm3b
CR383676.1	2.23023e-44	0.108103	0.816	0.655	4.69441e-40	trans_amp	CR383676.1
edf1	2.29812e-19	0.146756	0.721	0.659	4.83732e-15	trans_amp	edf1
psma11	1.60293e-14	0.124559	0.711	0.659	3.37402e-10	trans_amp	psma1
si:ch211-217k17.7	4.18362e-30	0.199774	0.734	0.666	8.8061e-26	trans_amp	si:ch211-217k17.7
ddx211	1.50396e-13	0.13401	0.714	0.666	3.16568e-09	trans_amp	ddx21
gnb1a	1.22902e-34	0.145102	0.824	0.669	2.58696e-30	trans_amp	gnb1a
pnrc21	3.90841e-31	0.181467	0.772	0.67	8.22681e-27	trans_amp	pnrc2
psmd81	3.32697e-16	0.134662	0.722	0.67	7.00295e-12	trans_amp	psmd8
psmb21	2.38726e-24	0.177261	0.732	0.673	5.02495e-20	trans_amp	psmb2
AL935174.51	1.83842e-34	0.138973	0.802	0.676	3.86969e-30	trans_amp	AL935174.5
eef1db1	1.22015e-21	0.119156	0.762	0.678	2.56829e-17	trans_amp	eef1db
fkbp1aa1	4.2191e-64	0.305742	0.788	0.685	8.88078e-60	trans_amp	fkbp1aa
med281	7.63815e-49	0.221546	0.795	0.687	1.60775e-44	trans_amp	med28
ola11	2.79387e-26	0.150761	0.759	0.687	5.88082e-22	trans_amp	ola1
cox5ab	5.76509e-32	0.173216	0.789	0.688	1.21349e-27	trans_amp	cox5ab
hspd1	6.12146e-17	0.137515	0.765	0.69	1.28851e-12	trans_amp	hspd1
ndufs71	8.23636e-25	0.125299	0.8	0.695	1.73367e-20	trans_amp	ndufs7
ppig	3.35561e-60	0.221571	0.83	0.699	7.06323e-56	trans_amp	ppig
hspe11	9.2456e-66	0.278739	0.811	0.7	1.94611e-61	trans_amp	hspe1
vdac2	7.97263e-31	0.157932	0.798	0.704	1.67816e-26	trans_amp	vdac2
rsl1d11	1.15457e-166	0.415347	0.899	0.706	2.43025e-162	trans_amp	rsl1d1
myl12.1	2.04298e-130	0.377493	0.85	0.708	4.30026e-126	trans_amp	myl12.1
dnajc9	2.74503e-112	0.463931	0.805	0.71	5.77801e-108	trans_amp	dnajc9
psmb41	3.043e-18	0.143433	0.753	0.71	6.40521e-14	trans_amp	psmb4
gapdhs1	1.16208e-198	0.481572	0.959	0.711	2.44607e-194	trans_amp	gapdhs
baz1a.1	3.33403e-40	0.145282	0.852	0.712	7.01779e-36	trans_amp	baz1a.1
arpp19b1	4.89643e-22	0.201135	0.732	0.72	1.03065e-17	trans_amp	arpp19b
gstr1	0	0.673783	0.974	0.723	0	trans_amp	gstr
atp6v0e11	1.44382e-12	0.108221	0.775	0.729	3.03909e-08	trans_amp	atp6v0e1
mt-atp6	2.479e-244	0.668619	0.984	0.733	5.21806e-240	trans_amp	mt-atp6
hdac11	6.78016e-169	0.419307	0.89	0.733	1.42715e-164	trans_amp	hdac1
selenof1	2.8562e-37	0.201883	0.798	0.737	6.01201e-33	trans_amp	selenof
ndufab1b	1.36817e-16	0.123839	0.783	0.74	2.87987e-12	trans_amp	ndufab1b
mt-co11	1.41671e-47	0.199006	0.958	0.741	2.98204e-43	trans_amp	mt-co1
psmb31	4.12852e-19	0.140463	0.805	0.741	8.69012e-15	trans_amp	psmb3
ywhaqa	4.49434e-44	0.218071	0.813	0.743	9.46013e-40	trans_amp	ywhaqa
ndufa81	6.23699e-18	0.111439	0.807	0.743	1.31282e-13	trans_amp	ndufa8
tuba8l1	2.25857e-132	0.461254	0.901	0.746	4.75407e-128	trans_amp	tuba8l
mt-cyb	2.23005e-146	0.44884	0.987	0.758	4.69402e-142	trans_amp	mt-cyb
pfn2l	8.51392e-83	0.290256	0.863	0.761	1.79209e-78	trans_amp	pfn2l
prdx31	1.59783e-11	0.103754	0.792	0.761	3.36327e-07	trans_amp	prdx3
nop58	1.82837e-55	0.187357	0.875	0.762	3.84854e-51	trans_amp	nop58
sub1a1	2.27757e-161	0.389097	0.953	0.764	4.79406e-157	trans_amp	sub1a
mt-co3	1.55483e-115	0.355747	0.985	0.765	3.27275e-111	trans_amp	mt-co3
mcm2	2.27455e-42	0.209382	0.825	0.766	4.78769e-38	trans_amp	mcm2
hmgn2	5.83556e-293	0.741378	0.988	0.773	1.22833e-288	trans_amp	hmgn2
mt-co2	2.00252e-69	0.24504	0.986	0.776	4.2151e-65	trans_amp	mt-co2
cct41	2.17678e-100	0.320949	0.899	0.784	4.58191e-96	trans_amp	cct4
eif3ea1	4.8412e-39	0.189549	0.856	0.786	1.01903e-34	trans_amp	eif3ea
srsf5a1	9.79965e-27	0.136699	0.881	0.788	2.06273e-22	trans_amp	srsf5a
hnrnpa0b1	1.81211e-72	0.291902	0.876	0.79	3.8143e-68	trans_amp	hnrnpa0b
atp5f1e	3.68036e-11	0.103977	0.854	0.79	7.74678e-07	trans_amp	atp5f1e
nudc1	3.18304e-56	0.236564	0.873	0.799	6.69997e-52	trans_amp	nudc
magoh1	6.89332e-15	0.117682	0.832	0.801	1.45098e-10	trans_amp	magoh
h2afx11	3.57387e-49	0.215319	0.935	0.803	7.52263e-45	trans_amp	h2afx1
eif3g1	3.11044e-51	0.216879	0.882	0.804	6.54716e-47	trans_amp	eif3g
atp5po1	1.02301e-68	0.248122	0.893	0.809	2.15333e-64	trans_amp	atp5po
atp5pf1	1.58639e-12	0.102416	0.841	0.809	3.33919e-08	trans_amp	atp5pf
atp5f1d	6.05705e-19	0.115884	0.874	0.815	1.27495e-14	trans_amp	atp5f1d
ndufb71	4.35651e-34	0.168285	0.877	0.82	9.17003e-30	trans_amp	ndufb7
psmb61	5.31747e-19	0.126542	0.868	0.821	1.11927e-14	trans_amp	psmb6
dut	1.46775e-28	0.179023	0.873	0.827	3.08947e-24	trans_amp	dut
lsm41	6.50641e-27	0.143771	0.884	0.844	1.36954e-22	trans_amp	lsm4
pcna	8.52585e-179	0.632061	0.925	0.846	1.79461e-174	trans_amp	pcna
piwil11	3.74887e-191	0.440037	0.992	0.848	7.891e-187	trans_amp	piwil1
syncrip	7.54582e-49	0.181296	0.909	0.848	1.58832e-44	trans_amp	syncrip
ilf21	4.10936e-15	0.111357	0.878	0.85	8.64979e-11	trans_amp	ilf2
ndufb81	1.56866e-55	0.215885	0.907	0.853	3.30186e-51	trans_amp	ndufb8
tuba8l4	2.93232e-134	0.393687	0.957	0.857	6.17223e-130	trans_amp	tuba8l4
tcp1	7.86174e-82	0.270869	0.946	0.866	1.65482e-77	trans_amp	tcp1
nap1l11	7.45399e-66	0.251054	0.926	0.872	1.56899e-61	trans_amp	nap1l1
tmem2581	4.83878e-18	0.114981	0.909	0.872	1.01851e-13	trans_amp	tmem258
ncl	1.05326e-141	0.404972	0.967	0.877	2.21701e-137	trans_amp	ncl
cox7a2a	4.30581e-20	0.105807	0.915	0.877	9.0633e-16	trans_amp	cox7a2a
hmgb2a	4.50233e-74	0.313533	0.92	0.878	9.47696e-70	trans_amp	hmgb2a
tubb2b	6.82915e-286	0.698072	0.965	0.882	1.43747e-281	trans_amp	tubb2b
hint11	1.11301e-144	0.339028	0.965	0.883	2.34278e-140	trans_amp	hint1
eif3f1	3.89242e-113	0.283183	0.97	0.884	8.19316e-109	trans_amp	eif3f
lsm71	2.9851e-57	0.22714	0.936	0.884	6.28334e-53	trans_amp	lsm7
eif5a1	1.08706e-57	0.213743	0.928	0.887	2.28815e-53	trans_amp	eif5a
ddx41	6.20787e-153	0.362314	1	0.891	1.3067e-148	trans_amp	ddx4
rsl24d11	7.79427e-109	0.26939	0.972	0.894	1.64062e-104	trans_amp	rsl24d1
mif1	9.74846e-213	0.415486	0.986	0.916	2.05195e-208	trans_amp	mif
cox7c	9.1481e-35	0.161835	0.938	0.917	1.92558e-30	trans_amp	cox7c
cct51	8.08714e-72	0.233039	0.969	0.918	1.70226e-67	trans_amp	cct5
eif1b1	5.4173e-23	0.126997	0.934	0.92	1.14029e-18	trans_amp	eif1b
RPS17	0	0.734544	1	0.927	0	trans_amp	RPS17
cox7b	4.53832e-22	0.110782	0.958	0.931	9.55272e-18	trans_amp	cox7b
ndufa4l	5.82637e-19	0.110063	0.963	0.933	1.22639e-14	trans_amp	ndufa4l
rpl61	9.92045e-121	0.304432	0.994	0.935	2.08816e-116	trans_amp	rpl6
seta	1.64155e-279	0.501834	0.988	0.936	3.45531e-275	trans_amp	seta
tomm20a	9.94365e-18	0.101075	0.964	0.936	2.09304e-13	trans_amp	tomm20a
npm1a1	1.59476e-269	0.578309	0.987	0.937	3.35682e-265	trans_amp	npm1a
h3f3a	6.32839e-74	0.297303	0.97	0.939	1.33206e-69	trans_amp	h3f3a
rpl5a1	4.23402e-101	0.261152	0.995	0.942	8.91218e-97	trans_amp	rpl5a
rpl22l11	8.05372e-40	0.143686	0.964	0.944	1.69523e-35	trans_amp	rpl22l1
stmn1a1	9.67545e-07	0.143564	0.936	0.949	0.0203658	trans_amp	stmn1a
rps261	5.84473e-198	0.362707	1	0.96	1.23026e-193	trans_amp	rps26
rbm8a	5.14531e-42	0.12208	0.999	0.963	1.08304e-37	trans_amp	rbm8a
pabpc1a1	7.77715e-39	0.164378	0.983	0.964	1.63701e-34	trans_amp	pabpc1a
snrpd11	2.36343e-75	0.205417	0.997	0.966	4.97478e-71	trans_amp	snrpd1
atp5fa1	3.02524e-20	0.103192	0.981	0.966	6.36782e-16	trans_amp	atp5fa1
atp5l1	1.72874e-38	0.140919	0.983	0.967	3.63883e-34	trans_amp	atp5l
ppiab1	3.28336e-37	0.158007	0.986	0.968	6.91114e-33	trans_amp	ppiab
rps27.21	2.29748e-134	0.27319	0.996	0.97	4.83597e-130	trans_amp	rps27.2
serbp1a	9.69742e-194	0.37259	1	0.973	2.04121e-189	trans_amp	serbp1a
rps181	5.15231e-98	0.247093	0.999	0.975	1.08451e-93	trans_amp	rps18
faua1	1.28586e-159	0.321098	0.999	0.976	2.70662e-155	trans_amp	faua
rpl29	7.91149e-106	0.264617	0.994	0.978	1.66529e-101	trans_amp	rpl29
rpl81	5.53227e-249	0.41235	1	0.979	1.16449e-244	trans_amp	rpl8
rpl5b1	4.35237e-27	0.131122	0.995	0.98	9.1613e-23	trans_amp	rpl5b
rps151	3.3949e-255	0.422812	1	0.983	7.14593e-251	trans_amp	rps15
rpl221	2.80401e-200	0.35324	0.998	0.983	5.90216e-196	trans_amp	rpl22
rps22	2.27547e-262	0.418175	1	0.984	4.78964e-258	trans_amp	rps2
cirbpa	6.7362e-31	0.125625	0.999	0.984	1.4179e-26	trans_amp	cirbpa
rps27.11	5.69224e-207	0.339375	1	0.985	1.19816e-202	trans_amp	rps27.1
rack11	1.53663e-95	0.23613	1	0.985	3.23445e-91	trans_amp	rack1
rps161	0	0.457537	1	0.986	0	trans_amp	rps16
uba521	1.93893e-153	0.295327	1	0.986	4.08125e-149	trans_amp	uba52
ran1	2.15056e-65	0.188409	0.998	0.986	4.5267e-61	trans_amp	ran
rpl111	1.20982e-156	0.319373	1	0.987	2.54655e-152	trans_amp	rpl11
rps121	1.80331e-110	0.274452	0.998	0.987	3.79579e-106	trans_amp	rps12
rpl141	2.14596e-233	0.386709	1	0.988	4.51703e-229	trans_amp	rpl14
rps26l1	1.04094e-274	0.41687	1	0.989	2.19107e-270	trans_amp	rps26l
rps4x1	6.14076e-235	0.384226	1	0.989	1.29257e-230	trans_amp	rps4x
rps101	2.94625e-220	0.379946	1	0.989	6.20156e-216	trans_amp	rps10
rpl18a1	1.12378e-190	0.365375	1	0.989	2.36544e-186	trans_amp	rpl18a
rps211	1.29096e-112	0.233767	1	0.989	2.71735e-108	trans_amp	rps21
eef1g	9.49038e-89	0.210189	0.998	0.989	1.99763e-84	trans_amp	eef1g
eef2b1	1.46102e-57	0.181402	0.999	0.989	3.07529e-53	trans_amp	eef2b
rpl381	1.72969e-285	0.431514	1	0.99	3.64082e-281	trans_amp	rpl38
rpl301	2.07714e-168	0.282829	1	0.99	4.37218e-164	trans_amp	rpl30
rpl341	1.93136e-39	0.133779	1	0.99	4.06532e-35	trans_amp	rpl34
rpl391	1.82678e-251	0.405172	1	0.991	3.8452e-247	trans_amp	rpl39
rplp2l1	5.76521e-236	0.391162	1	0.991	1.21352e-231	trans_amp	rplp2l
rpl171	4.39233e-194	0.348835	1	0.991	9.24541e-190	trans_amp	rpl17
rps31	3.90993e-118	0.254023	0.999	0.991	8.23001e-114	trans_amp	rps3
rpl361	7.25123e-100	0.220816	1	0.991	1.52631e-95	trans_amp	rpl36
rpl13a1	7.4295e-60	0.182467	1	0.991	1.56383e-55	trans_amp	rpl13a
rpl23a1	3.5413e-43	0.141728	1	0.991	7.45407e-39	trans_amp	rpl23a
rpl36a1	9.32634e-230	0.35345	1	0.992	1.9631e-225	trans_amp	rpl36a
rpl101	1.89206e-199	0.346465	1	0.992	3.9826e-195	trans_amp	rpl10
rpl35a1	6.1764e-200	0.342219	1	0.992	1.30007e-195	trans_amp	rpl35a
rpl151	5.27459e-109	0.248839	1	0.992	1.11025e-104	trans_amp	rpl15
rps61	1.97378e-46	0.155196	1	0.992	4.1546e-42	trans_amp	rps6
rpl181	9.95801e-47	0.133221	1	0.992	2.09606e-42	trans_amp	rpl18
rpl311	3.23947e-127	0.249569	1	0.993	6.81875e-123	trans_amp	rpl31
rps91	9.63767e-107	0.223458	1	0.993	2.02863e-102	trans_amp	rps9
rps131	2.74439e-83	0.217345	1	0.993	5.77666e-79	trans_amp	rps13
rpl37.11	6.5671e-270	0.392514	1	0.994	1.38231e-265	trans_amp	rpl37.1
rps291	5.55625e-278	0.390307	1	0.994	1.16953e-273	trans_amp	rps29
rpl241	3.3021e-182	0.312118	1	0.994	6.95059e-178	trans_amp	rpl24
rpsa1	1.65313e-173	0.305785	1	0.994	3.47967e-169	trans_amp	rpsa
rpl271	1.92548e-132	0.263416	1	0.994	4.05295e-128	trans_amp	rpl27
naca1	8.38372e-62	0.159082	0.999	0.994	1.76469e-57	trans_amp	naca
rplp01	2.30399e-183	0.325883	1	0.995	4.84966e-179	trans_amp	rplp0
rps27a1	9.93862e-186	0.313693	1	0.995	2.09198e-181	trans_amp	rps27a
RPL37A	2.38361e-168	0.30042	1	0.995	5.01727e-164	trans_amp	RPL37A
rpl71	9.22798e-134	0.267104	1	0.995	1.9424e-129	trans_amp	rpl7
h2afvb1	1.65e-87	0.197422	0.999	0.995	3.47308e-83	trans_amp	h2afvb
rps141	1.29013e-239	0.378794	1	0.996	2.71559e-235	trans_amp	rps14
rps15a1	3.09252e-180	0.32578	1	0.996	6.50944e-176	trans_amp	rps15a
rpl351	6.51159e-183	0.302543	1	0.996	1.37063e-178	trans_amp	rpl35
rpl12	2.81658e-36	0.112958	1	0.996	5.92862e-32	trans_amp	rpl12
rps3a1	4.86768e-236	0.374854	1	0.997	1.0246e-231	trans_amp	rps3a
rplp11	3.12912e-228	0.34706	1	0.997	6.58649e-224	trans_amp	rplp1
rpl10a1	1.22444e-177	0.309289	1	0.997	2.57733e-173	trans_amp	rpl10a
rps281	4.08855e-139	0.258162	1	0.997	8.60599e-135	trans_amp	rps28
rps191	2.70399e-125	0.247933	1	0.997	5.69162e-121	trans_amp	rps19
rps51	1.06278e-110	0.237018	1	0.997	2.23704e-106	trans_amp	rps5
rpl281	1.37663e-44	0.134974	1	0.997	2.89766e-40	trans_amp	rpl28
rps241	5.42973e-180	0.288775	1	0.998	1.1429e-175	trans_amp	rps24
rps111	3.70109e-148	0.274959	1	0.998	7.79043e-144	trans_amp	rps11
rpl231	2.22557e-147	0.267456	1	0.998	4.6846e-143	trans_amp	rpl23
rps251	1.79363e-125	0.229781	1	0.998	3.77541e-121	trans_amp	rps25
rpl211	7.00021e-108	0.225354	1	0.998	1.47347e-103	trans_amp	rpl21
eef1a1l2	7.43991e-93	0.217722	1	0.998	1.56603e-88	trans_amp	eef1a1l2
rpl7a1	6.89839e-59	0.163148	1	0.998	1.45204e-54	trans_amp	rpl7a
rps71	5.09898e-216	0.335404	1	0.999	1.07328e-211	trans_amp	rps7
rps8a1	1.25378e-147	0.272318	1	0.999	2.63909e-143	trans_amp	rps8a
rpl321	2.86238e-116	0.229177	1	0.999	6.02503e-112	trans_amp	rpl32
rpl191	4.49738e-119	0.227406	1	0.999	9.46653e-115	trans_amp	rpl19
si:dkey-151g10.61	7.96857e-100	0.20751	1	0.999	1.6773e-95	trans_amp	si:dkey-151g10.6
rps231	1.4892e-67	0.160373	1	0.999	3.13462e-63	trans_amp	rps23
rpl131	4.60357e-49	0.140487	1	0.999	9.69006e-45	trans_amp	rpl13
hsp90ab11	3.09907e-65	0.145443	0.999	1	6.52324e-61	trans_amp	hsp90ab1

## Sheet: Meio_entry (SC3)
	p_val	avg_logFC	pct.1	pct.2	p_val_adj	cluster	gene
rec8a	0	0.618252	0.494	0.044	0	meio_entry	rec8a
mcm61	0	0.83407	0.9	0.468	0	meio_entry	mcm6
hmgb1a	0	0.986569	1	0.627	0	meio_entry	hmgb1a
hmgn21	0	1.04838	1	0.786	0	meio_entry	hmgn2
hmgb2b	0	0.566472	1	0.987	0	meio_entry	hmgb2b
hmgb1b	9.76751e-280	0.636735	1	0.766	2.05596e-275	meio_entry	hmgb1b
hsp90aa1.2	9.95917e-277	0.669369	0.999	0.798	2.09631e-272	meio_entry	hsp90aa1.2
si:ch211-222l21.1	1.37822e-262	0.579188	1	0.856	2.90101e-258	meio_entry	si:ch211-222l21.1
smc1b	3.3213e-259	0.620857	0.917	0.519	6.991e-255	meio_entry	smc1b
RPL37A1	5.34055e-225	0.450083	1	0.995	1.12413e-220	meio_entry	RPL37A
morc3a	7.86829e-218	0.569446	0.944	0.625	1.6562e-213	meio_entry	morc3a
mt-cyb1	7.53448e-210	0.664865	0.995	0.771	1.58593e-205	meio_entry	mt-cyb
si:ch211-191j22.71	2.92387e-198	0.389234	0.377	0.093	6.15445e-194	meio_entry	si:ch211-191j22.7
esco21	4.68789e-193	0.604021	0.871	0.59	9.86755e-189	meio_entry	esco2
sycp3	2.1362e-191	0.615708	0.838	0.471	4.49649e-187	meio_entry	sycp3
si:ch73-1a9.31	1.57451e-188	0.536557	0.882	0.51	3.31418e-184	meio_entry	si:ch73-1a9.3
mphosph8	5.42468e-188	0.524801	0.966	0.724	1.14184e-183	meio_entry	mphosph8
ankrd12	1.6449e-187	0.615221	0.766	0.471	3.46236e-183	meio_entry	ankrd12
hpf1	1.62693e-186	0.577777	0.875	0.629	3.42453e-182	meio_entry	hpf1
mt-atp61	2.37169e-182	0.617346	0.993	0.748	4.99217e-178	meio_entry	mt-atp6
mt-co31	3.75621e-178	0.573312	0.994	0.778	7.90644e-174	meio_entry	mt-co3
mt-co21	4.87376e-178	0.572412	0.996	0.788	1.02588e-173	meio_entry	mt-co2
CABZ01083945.1	8.87113e-178	0.451942	0.692	0.287	1.86728e-173	meio_entry	CABZ01083945.1
mcm21	3.7086e-175	0.662561	0.922	0.755	7.80622e-171	meio_entry	mcm2
e2f5	6.37671e-163	0.50825	0.773	0.439	1.34223e-158	meio_entry	e2f5
smc3	3.96363e-152	0.512802	0.731	0.411	8.34305e-148	meio_entry	smc3
si:ch211-239j9.1	1.96952e-145	0.495361	0.589	0.284	4.14564e-141	meio_entry	si:ch211-239j9.1
rbm46	1.00519e-138	0.521588	0.621	0.355	2.11583e-134	meio_entry	rbm46
top2a2	5.37182e-136	0.485737	0.819	0.529	1.13071e-131	meio_entry	top2a
ripply2	1.03843e-134	0.513376	0.483	0.217	2.1858e-130	meio_entry	ripply2
rpl312	8.20948e-133	0.330604	1	0.994	1.72801e-128	meio_entry	rpl31
cpeb4b1	9.26692e-130	0.509399	0.598	0.342	1.95059e-125	meio_entry	cpeb4b
tuba7l	1.21093e-127	0.422034	0.948	0.641	2.54888e-123	meio_entry	tuba7l
rbm8a1	4.14952e-127	0.338877	1	0.966	8.73433e-123	meio_entry	rbm8a
taf11	4.0575e-126	0.490949	0.561	0.307	8.54062e-122	meio_entry	taf11
h3f3b.1	4.70167e-126	0.471421	0.858	0.66	9.89654e-122	meio_entry	h3f3b.1
srrm1	3.74059e-122	0.459684	0.849	0.629	7.87357e-118	meio_entry	srrm1
chaf1a	2.49301e-121	0.503077	0.952	0.893	5.24753e-117	meio_entry	chaf1a
rcc21	1.439e-119	0.477826	0.76	0.527	3.02896e-115	meio_entry	rcc2
atrx1	5.37924e-115	0.422633	0.876	0.616	1.13228e-110	meio_entry	atrx
rpl37.12	2.80089e-114	0.309931	1	0.994	5.89558e-110	meio_entry	rpl37.1
ccni1	1.94952e-111	0.398653	0.8	0.514	4.10355e-107	meio_entry	ccni
CABZ01005379.1	3.21345e-109	0.488867	0.759	0.599	6.764e-105	meio_entry	CABZ01005379.1
syce2	5.5628e-108	0.396029	0.623	0.338	1.17091e-103	meio_entry	syce2
h2afy21	1.89981e-105	0.435339	0.848	0.638	3.99891e-101	meio_entry	h2afy2
calm3b1	3.07803e-105	0.452475	0.849	0.657	6.47894e-101	meio_entry	calm3b
mt-nd11	5.73192e-104	0.473711	0.882	0.62	1.20651e-99	meio_entry	mt-nd1
cdk2	3.22208e-103	0.516443	0.574	0.351	6.78215e-99	meio_entry	cdk2
spata22	1.13767e-100	0.331722	0.657	0.347	2.39468e-96	meio_entry	spata22
srrm2	5.58917e-98	0.382708	0.92	0.722	1.17646e-93	meio_entry	srrm2
dazl1	1.4433e-97	0.479659	0.769	0.624	3.038e-93	meio_entry	dazl
wdr76	1.02325e-94	0.435616	0.552	0.331	2.15383e-90	meio_entry	wdr76
ubtf	3.37704e-94	0.419741	0.883	0.682	7.10834e-90	meio_entry	ubtf
gnb1a1	3.68634e-93	0.376078	0.875	0.672	7.75938e-89	meio_entry	gnb1a
chd4a1	1.74366e-90	0.376959	0.899	0.696	3.67024e-86	meio_entry	chd4a
calr3b	9.68357e-89	0.445094	0.607	0.412	2.03829e-84	meio_entry	calr3b
ppid	8.30023e-86	0.383922	0.9	0.783	1.74712e-81	meio_entry	ppid
clgn	7.60114e-85	0.38294	0.534	0.31	1.59996e-80	meio_entry	clgn
map7d3	9.28665e-85	0.438088	0.609	0.419	1.95475e-80	meio_entry	map7d3
arid4a1	4.73211e-84	0.455319	0.581	0.408	9.96062e-80	meio_entry	arid4a
cox8b1	2.16437e-83	0.413975	0.828	0.651	4.55577e-79	meio_entry	cox8b
gapdhs2	3.37898e-83	0.371646	0.938	0.73	7.11241e-79	meio_entry	gapdhs
apela	4.65732e-83	0.238096	0.311	0.12	9.80319e-79	meio_entry	apela
psmc3ip	2.58691e-82	0.482961	0.597	0.431	5.4452e-78	meio_entry	psmc3ip
rpl291	2.97828e-82	0.296693	0.999	0.979	6.26899e-78	meio_entry	rpl29
zgc:194246	5.51378e-82	0.42738	0.764	0.597	1.1606e-77	meio_entry	zgc:194246
RPS171	6.44975e-81	0.305294	0.999	0.932	1.35761e-76	meio_entry	RPS17
cd631	2.60101e-80	0.407171	0.57	0.361	5.47487e-76	meio_entry	cd63
rarres3l	3.90891e-80	0.311492	0.408	0.193	8.22786e-76	meio_entry	rarres3l
sub1a2	4.9563e-80	0.3611	0.93	0.779	1.04325e-75	meio_entry	sub1a
zswim5	1.06351e-79	0.34959	0.739	0.526	2.23858e-75	meio_entry	zswim5
flot1b1	4.22035e-78	0.368696	0.642	0.419	8.88341e-74	meio_entry	flot1b
moto	6.01442e-76	0.390213	0.478	0.284	1.26598e-71	meio_entry	moto
atp5meb	8.31672e-75	0.301448	0.969	0.871	1.75059e-70	meio_entry	atp5meb
hsp90ab12	7.9506e-74	0.182288	1	1	1.67352e-69	meio_entry	hsp90ab1
atp5if1b1	2.20156e-72	0.447381	0.734	0.611	4.63406e-68	meio_entry	atp5if1b
tuba1b1	8.94316e-72	0.339673	0.473	0.263	1.88245e-67	meio_entry	tuba1b
ptmaa	9.98361e-72	0.384144	0.523	0.332	2.10145e-67	meio_entry	ptmaa
ppig1	1.70067e-70	0.35689	0.839	0.706	3.57973e-66	meio_entry	ppig
lsm14ab1	2.48853e-70	0.359996	0.793	0.617	5.23811e-66	meio_entry	lsm14ab
mindy3	5.15045e-70	0.296735	0.573	0.337	1.08412e-65	meio_entry	mindy3
h3f3d	2.46741e-68	0.249649	1	0.94	5.19365e-64	meio_entry	h3f3d
usp1	1.60702e-67	0.336656	0.751	0.564	3.38262e-63	meio_entry	usp1
lig11	2.15965e-67	0.392178	0.745	0.612	4.54584e-63	meio_entry	lig1
parp2	2.94746e-67	0.390355	0.555	0.368	6.20411e-63	meio_entry	parp2
gtf2f2a1	6.55482e-67	0.355061	0.762	0.619	1.37972e-62	meio_entry	gtf2f2a
hirip3	6.93021e-66	0.398321	0.784	0.694	1.45874e-61	meio_entry	hirip3
si:ch211-10a23.2	1.17028e-64	0.313598	0.482	0.279	2.46332e-60	meio_entry	si:ch211-10a23.2
pcm1	1.62456e-64	0.329883	0.537	0.342	3.41954e-60	meio_entry	pcm1
brwd11	2.33909e-64	0.327098	0.423	0.24	4.92356e-60	meio_entry	brwd1
hist1h4l.121	2.57888e-64	0.763636	0.427	0.272	5.42828e-60	meio_entry	hist1h4l.12
tprb	5.93261e-63	0.375417	0.581	0.428	1.24876e-58	meio_entry	tprb
oaz1a	1.69315e-62	0.265368	0.985	0.956	3.56391e-58	meio_entry	oaz1a
gstr2	1.76377e-62	0.270804	0.941	0.744	3.71256e-58	meio_entry	gstr
si:ch211-176l24.4	2.99907e-62	0.320653	0.573	0.373	6.31274e-58	meio_entry	si:ch211-176l24.4
dusp22b	1.88369e-61	0.313961	0.865	0.695	3.96498e-57	meio_entry	dusp22b
dpysl5a	1.12551e-60	0.227122	0.287	0.127	2.3691e-56	meio_entry	dpysl5a
smc52	1.31677e-59	0.309443	0.687	0.502	2.77167e-55	meio_entry	smc5
mt-nd41	1.70904e-59	0.426392	0.672	0.509	3.59736e-55	meio_entry	mt-nd4
vcam1b	3.06376e-59	0.207179	0.269	0.113	6.4489e-55	meio_entry	vcam1b
si:ch211-113a14.241	3.70615e-59	0.271958	0.223	0.086	7.80107e-55	meio_entry	si:ch211-113a14.24
brdt	4.18799e-59	0.253042	0.873	0.711	8.81531e-55	meio_entry	brdt
xrcc1	7.88379e-59	0.33209	0.479	0.312	1.65946e-54	meio_entry	xrcc1
rps282	8.04199e-59	0.21107	1	0.997	1.69276e-54	meio_entry	rps28
atp5l2	2.1153e-58	0.24571	0.991	0.966	4.45249e-54	meio_entry	atp5l
srpk1a	3.29484e-57	0.295343	0.665	0.504	6.93531e-53	meio_entry	srpk1a
dut1	3.85594e-57	0.342249	0.918	0.824	8.11638e-53	meio_entry	dut
rai14	2.14703e-56	0.280141	0.445	0.255	4.51927e-52	meio_entry	rai14
DHDH1	2.70207e-56	0.303233	0.395	0.226	5.68759e-52	meio_entry	DHDH
supt16h1	6.18542e-56	0.33052	0.735	0.589	1.30197e-51	meio_entry	supt16h
hsf2	1.36253e-55	0.324137	0.429	0.267	2.86798e-51	meio_entry	hsf2
si:ch211-113a14.181	1.48784e-55	0.266577	0.217	0.085	3.13175e-51	meio_entry	si:ch211-113a14.18
psip1b1	3.10066e-55	0.30786	0.741	0.585	6.52657e-51	meio_entry	psip1b
mt-co12	6.20469e-55	0.280981	0.975	0.753	1.30602e-50	meio_entry	mt-co1
cnpy1	1.71827e-54	0.345619	0.489	0.331	3.61678e-50	meio_entry	cnpy1
pdcl	3.07701e-54	0.344858	0.627	0.509	6.47679e-50	meio_entry	pdcl
tnnc2	6.25304e-54	0.284095	0.487	0.298	1.3162e-49	meio_entry	tnnc2
sp5a1	1.5513e-52	0.21714	0.29	0.137	3.26533e-48	meio_entry	sp5a
si:ch211-152c8.2	2.54585e-52	0.246055	0.374	0.197	5.35876e-48	meio_entry	si:ch211-152c8.2
zgc:770861	3.17797e-52	0.329498	0.644	0.492	6.6893e-48	meio_entry	zgc:77086
si:ch211-161h7.4	7.7095e-52	0.344507	0.571	0.423	1.62277e-47	meio_entry	si:ch211-161h7.4
gnai1	1.00025e-51	0.267953	0.397	0.228	2.10542e-47	meio_entry	gnai1
csnk1a1	1.60706e-51	0.303618	0.778	0.66	3.38269e-47	meio_entry	csnk1a1
nipblb1	1.63613e-50	0.318665	0.65	0.509	3.4439e-46	meio_entry	nipblb
tex11	1.86629e-50	0.200512	0.432	0.237	3.92836e-46	meio_entry	tex11
vamp1	1.89745e-50	0.22722	0.303	0.149	3.99395e-46	meio_entry	vamp1
rnf8	1.40987e-49	0.347882	0.523	0.395	2.96763e-45	meio_entry	rnf8
pld6	1.84182e-49	0.291402	0.761	0.644	3.87684e-45	meio_entry	pld6
cox7a2a1	3.33907e-49	0.306282	0.931	0.877	7.02841e-45	meio_entry	cox7a2a
prdx21	5.80967e-49	0.229016	0.99	0.961	1.22288e-44	meio_entry	prdx2
si:dkey-276j7.1	6.57046e-49	0.268523	0.721	0.55	1.38302e-44	meio_entry	si:dkey-276j7.1
pds5a	7.89625e-49	0.306934	0.419	0.266	1.66208e-44	meio_entry	pds5a
h1f0	4.66919e-48	0.285676	0.532	0.333	9.82819e-44	meio_entry	h1f0
atl3	1.06868e-46	0.34111	0.538	0.424	2.24946e-42	meio_entry	atl3
sept8a	1.19948e-46	0.327711	0.5	0.371	2.52478e-42	meio_entry	sept8a
stmn1b1	2.28311e-46	0.274819	0.797	0.636	4.80572e-42	meio_entry	stmn1b
sycp2	3.85931e-46	0.23025	0.487	0.305	8.12346e-42	meio_entry	sycp2
cks2	1.10695e-45	0.21082	0.68	0.489	2.33001e-41	meio_entry	cks2
calm3a	3.61477e-45	0.213792	0.986	0.814	7.60874e-41	meio_entry	calm3a
vcp	9.00928e-45	0.388843	0.73	0.701	1.89636e-40	meio_entry	vcp
si:dkey-108k21.101	1.35314e-44	0.341639	0.28	0.146	2.84822e-40	meio_entry	si:dkey-108k21.10
ccn1	1.48305e-44	0.256749	0.337	0.193	3.12168e-40	meio_entry	ccn1
ciapin11	1.78983e-44	0.359859	0.524	0.409	3.76741e-40	meio_entry	ciapin1
hist1h4l.171	2.36516e-44	0.332013	0.28	0.147	4.97843e-40	meio_entry	hist1h4l.17
dele11	5.05647e-44	0.287151	0.655	0.526	1.06434e-39	meio_entry	dele1
ddx61	1.39805e-43	0.239983	0.838	0.667	2.94276e-39	meio_entry	ddx61
bsg	7.17201e-43	0.345669	0.802	0.749	1.50964e-38	meio_entry	bsg
vip	2.33645e-42	0.229594	0.278	0.142	4.918e-38	meio_entry	vip
hells1	1.4093e-41	0.300341	0.863	0.751	2.96644e-37	meio_entry	hells
rps242	4.24051e-41	0.167949	1	0.998	8.92585e-37	meio_entry	rps24
mfn1b	4.58354e-41	0.273826	0.379	0.242	9.6479e-37	meio_entry	mfn1b
rpl392	5.38217e-41	0.192149	1	0.991	1.13289e-36	meio_entry	rpl39
chtopb	5.94072e-41	0.266777	0.834	0.662	1.25046e-36	meio_entry	chtopb
cnppd1	7.32084e-41	0.27697	0.524	0.375	1.54096e-36	meio_entry	cnppd1
nsfl1c	8.61623e-41	0.310324	0.644	0.556	1.81363e-36	meio_entry	nsfl1c
tchp	3.74832e-40	0.287759	0.466	0.326	7.88984e-36	meio_entry	tchp
hnrnph3	6.57173e-40	0.239944	0.331	0.193	1.38328e-35	meio_entry	hnrnph3
vat1	1.49494e-39	0.270158	0.553	0.419	3.1467e-35	meio_entry	vat1
spata4	1.91336e-39	0.243883	0.505	0.348	4.02742e-35	meio_entry	spata4
rplp12	3.24053e-39	0.162418	1	0.998	6.82099e-35	meio_entry	rplp1
rps102	3.26162e-39	0.186894	1	0.99	6.86538e-35	meio_entry	rps10
atp5f1d1	1.28586e-38	0.273403	0.891	0.816	2.7066e-34	meio_entry	atp5f1d
zgc:110425	1.46982e-38	0.493989	0.743	0.599	3.09382e-34	meio_entry	zgc:110425
rbbp4	1.48478e-38	0.350128	0.692	0.609	3.12532e-34	meio_entry	rbbp4
cox6b2	7.61785e-38	0.172244	0.987	0.972	1.60348e-33	meio_entry	cox6b2
tpi1b1	1.18388e-37	0.234542	0.798	0.652	2.49195e-33	meio_entry	tpi1b
rps152	2.5008e-37	0.18433	1	0.984	5.26392e-33	meio_entry	rps15
mt-nd21	5.64726e-37	0.350322	0.64	0.507	1.18869e-32	meio_entry	mt-nd2
nup50	5.66351e-37	0.352506	0.502	0.413	1.19211e-32	meio_entry	nup50
ccnd3	1.33253e-36	0.268056	0.456	0.313	2.80483e-32	meio_entry	ccnd3
si:ch211-113a14.121	1.96139e-36	0.233452	0.229	0.113	4.12853e-32	meio_entry	si:ch211-113a14.12
ppp4r2b	2.30464e-36	0.294898	0.483	0.373	4.85104e-32	meio_entry	ppp4r2b
tmed42	4.49454e-36	0.250305	0.366	0.236	9.46055e-32	meio_entry	tmed4
cdk11b	5.55472e-36	0.331093	0.457	0.352	1.16921e-31	meio_entry	cdk11b
zgc:921071	5.62843e-36	0.225907	0.352	0.217	1.18473e-31	meio_entry	zgc:92107
ndufa4l1	2.49656e-35	0.203109	0.983	0.932	5.25502e-31	meio_entry	ndufa4l
calm1a	4.20172e-35	0.279594	0.699	0.611	8.8442e-31	meio_entry	calm1a
ip6k2a	6.6545e-35	0.243509	0.423	0.293	1.40071e-30	meio_entry	ip6k2a
h2afvb2	1.35692e-34	0.132259	1	0.995	2.85617e-30	meio_entry	h2afvb
cyb5r1	2.52043e-34	0.263095	0.472	0.35	5.30524e-30	meio_entry	cyb5r1
cenpp	5.23717e-34	0.255212	0.435	0.298	1.10237e-29	meio_entry	cenpp
itm2ba	8.1699e-34	0.273784	0.501	0.385	1.71968e-29	meio_entry	itm2ba
arf3a1	5.40673e-33	0.187964	0.272	0.152	1.13806e-28	meio_entry	arf3a
spdya	1.49287e-32	0.259796	0.574	0.455	3.14234e-28	meio_entry	spdya
rab10	4.06808e-32	0.252194	0.652	0.583	8.5629e-28	meio_entry	rab10
AL935174.52	8.45647e-32	0.22984	0.777	0.688	1.78e-27	meio_entry	AL935174.5
adad1	3.26645e-31	0.255197	0.633	0.535	6.87556e-27	meio_entry	adad1
elavl4	9.35394e-31	0.218414	0.498	0.366	1.96891e-26	meio_entry	elavl4
ndufb2	1.02015e-30	0.269707	0.865	0.841	2.14732e-26	meio_entry	ndufb2
SBNO2	1.5166e-30	0.139375	0.226	0.116	3.1923e-26	meio_entry	SBNO2
selenok	1.52425e-30	0.324316	0.634	0.577	3.2084e-26	meio_entry	selenok
marcksl1b2	1.95863e-30	0.25532	0.381	0.262	4.12272e-26	meio_entry	marcksl1b
cct2.11	2.51135e-30	0.241639	0.903	0.842	5.28614e-26	meio_entry	cct2.1
rnf19a	5.18223e-30	0.229958	0.596	0.493	1.09081e-25	meio_entry	rnf19a
atp5mc3b1	5.53086e-30	0.118113	1	0.998	1.16419e-25	meio_entry	atp5mc3b
si:ch211-214c7.52	1.22736e-29	0.239144	0.398	0.281	2.58347e-25	meio_entry	si:ch211-214c7.5
samd132	2.93393e-29	0.261586	0.401	0.295	6.17564e-25	meio_entry	samd13
vps4b	3.36188e-29	0.212684	0.658	0.547	7.07642e-25	meio_entry	vps4b
slc7a3a1	7.15205e-29	0.151599	0.216	0.113	1.50543e-24	meio_entry	slc7a3a
ppp1r261	9.32093e-29	0.267397	0.466	0.365	1.96196e-24	meio_entry	ppp1r26
rps32	1.19628e-28	0.156371	1	0.992	2.51805e-24	meio_entry	rps3
clta	1.64999e-28	0.296829	0.765	0.737	3.47307e-24	meio_entry	clta
rack12	2.5816e-28	0.155343	1	0.986	5.43401e-24	meio_entry	rack1
zgc:66472	2.84957e-28	0.264417	0.51	0.434	5.99805e-24	meio_entry	zgc:66472
slc2a2	5.48391e-28	0.124717	0.185	0.091	1.15431e-23	meio_entry	slc2a2
fam168b1	8.55493e-28	0.264869	0.541	0.462	1.80073e-23	meio_entry	fam168b
rps212	1.4283e-27	0.14329	1	0.99	3.00643e-23	meio_entry	rps21
cops9	1.84962e-27	0.296864	0.456	0.371	3.89327e-23	meio_entry	cops9
pcgf6	1.90116e-27	0.248293	0.437	0.335	4.00174e-23	meio_entry	pcgf6
znf8651	2.31332e-27	0.255574	0.459	0.362	4.8693e-23	meio_entry	znf865
gnpda1	3.03041e-27	0.250466	0.484	0.385	6.37871e-23	meio_entry	gnpda1
msmo11	3.10184e-27	0.165337	0.268	0.158	6.52906e-23	meio_entry	msmo1
rpl382	3.79784e-27	0.151218	1	0.991	7.99407e-23	meio_entry	rpl38
zgc:92606	4.27305e-27	0.244602	0.43	0.331	8.99434e-23	meio_entry	zgc:92606
gstp1	5.51241e-27	0.232564	0.946	0.877	1.16031e-22	meio_entry	gstp1
lim2.2	1.21793e-26	0.192578	0.379	0.25	2.56363e-22	meio_entry	lim2.2
si:ch73-95l15.5	1.60466e-26	0.247153	0.399	0.297	3.37764e-22	meio_entry	si:ch73-95l15.5
si:ch211-286b5.5	4.37972e-26	0.177128	0.644	0.515	9.21887e-22	meio_entry	si:ch211-286b5.5
ube2v2	4.45052e-26	0.112915	0.967	0.846	9.36789e-22	meio_entry	ube2v2
stag1b	1.31402e-25	0.203096	0.327	0.22	2.76587e-21	meio_entry	stag1b
cep1311	1.52445e-25	0.200941	0.327	0.218	3.20881e-21	meio_entry	cep131
ccdc9b	3.69345e-25	0.280354	0.426	0.34	7.77435e-21	meio_entry	ccdc9b
brap	3.83222e-25	0.200142	0.352	0.244	8.06645e-21	meio_entry	brap
parp11	4.77958e-25	0.200184	0.804	0.688	1.00605e-20	meio_entry	parp1
cox6c	8.27516e-25	0.217835	0.942	0.91	1.74184e-20	meio_entry	cox6c
dzip11	9.98577e-25	0.165194	0.255	0.153	2.1019e-20	meio_entry	dzip1
selenou1a1	1.49871e-24	0.230441	0.529	0.436	3.15464e-20	meio_entry	selenou1a
oaz1b	1.96378e-24	0.296464	0.52	0.453	4.13356e-20	meio_entry	oaz1b
prpf40a1	2.40489e-24	0.217905	0.64	0.547	5.06205e-20	meio_entry	prpf40a
gmpr21	3.29967e-24	0.144436	0.258	0.155	6.94548e-20	meio_entry	gmpr2
rps292	3.31054e-24	0.129177	1	0.995	6.96836e-20	meio_entry	rps29
sod11	6.44227e-24	0.139749	0.996	0.97	1.35603e-19	meio_entry	sod1
arl13a	7.41529e-24	0.192082	0.335	0.229	1.56084e-19	meio_entry	arl13a
ywhaba	8.7785e-24	0.280584	0.774	0.773	1.84779e-19	meio_entry	ywhaba
ewsr1a1	9.64919e-24	0.213036	0.465	0.369	2.03106e-19	meio_entry	ewsr1a
erh1	1.19344e-23	0.130825	0.992	0.965	2.51207e-19	meio_entry	erh
ywhabb	1.41676e-23	0.249456	0.793	0.771	2.98214e-19	meio_entry	ywhabb
cox8a2	1.5088e-23	0.14083	0.707	0.529	3.17587e-19	meio_entry	cox8a
chodl	2.02564e-23	0.177261	0.313	0.206	4.26377e-19	meio_entry	chodl
atp5fa11	2.13351e-23	0.153626	0.988	0.966	4.49082e-19	meio_entry	atp5fa1
ahi12	2.82525e-23	0.233932	0.349	0.253	5.94688e-19	meio_entry	ahi1
rpl142	3.54356e-23	0.123981	1	0.989	7.45884e-19	meio_entry	rpl14
hist1h4l.71	8.30814e-23	0.532487	0.374	0.307	1.74878e-18	meio_entry	hist1h4l.7
notch2	9.50194e-23	0.161822	0.295	0.19	2.00006e-18	meio_entry	notch2
pcp4l1	1.14797e-22	0.18732	0.469	0.346	2.41637e-18	meio_entry	pcp4l1
lin52	1.32969e-22	0.24266	0.594	0.535	2.79887e-18	meio_entry	lin52
ik1	1.35481e-22	0.210364	0.647	0.545	2.85173e-18	meio_entry	ik
mtpn	1.77021e-22	0.238086	0.401	0.312	3.72611e-18	meio_entry	mtpn
bbip1	1.79546e-22	0.197689	0.474	0.367	3.77926e-18	meio_entry	bbip1
arhgdia	1.48373e-21	0.240915	0.536	0.474	3.1231e-17	meio_entry	arhgdia
atp5mea	1.64817e-21	0.249307	0.792	0.789	3.46924e-17	meio_entry	atp5mea
si:ch211-51e12.7	5.35911e-21	0.215885	0.876	0.843	1.12804e-16	meio_entry	si:ch211-51e12.7
calua	5.89728e-21	0.176678	0.341	0.24	1.24132e-16	meio_entry	calua
si:ch211-214j24.10	6.13839e-21	0.215231	0.739	0.715	1.29207e-16	meio_entry	si:ch211-214j24.10
rps26l2	6.22639e-21	0.110407	1	0.99	1.31059e-16	meio_entry	rps26l
mpc11	7.21998e-21	0.223368	0.416	0.332	1.51973e-16	meio_entry	mpc1
lnpk1	7.5094e-21	0.220759	0.431	0.348	1.58065e-16	meio_entry	lnpk
si:dkey-74k8.3	7.94065e-21	0.115242	0.199	0.113	1.67143e-16	meio_entry	si:dkey-74k8.3
rplp21	1.24849e-20	0.125198	1	0.991	2.62794e-16	meio_entry	rplp2
vdac31	1.6727e-20	0.204141	0.424	0.332	3.52087e-16	meio_entry	vdac3
si:ch211-286b5.2	1.97519e-20	0.204787	0.536	0.448	4.15757e-16	meio_entry	si:ch211-286b5.2
fermt11	2.07863e-20	0.196741	0.366	0.269	4.37531e-16	meio_entry	fermt1
rps122	3.24792e-20	0.127145	1	0.987	6.83655e-16	meio_entry	rps12
thrap3b	7.50062e-20	0.176385	0.778	0.689	1.57881e-15	meio_entry	thrap3b
hspa4b1	1.00322e-19	0.250717	0.497	0.443	2.11169e-15	meio_entry	hspa4b
psmb1	1.06142e-19	0.228557	0.851	0.819	2.23419e-15	meio_entry	psmb1
zgc:158463	1.82932e-19	0.201317	0.25	0.158	3.85054e-15	meio_entry	zgc:158463
AL935186.91	2.58683e-19	0.266495	0.468	0.362	5.44501e-15	meio_entry	AL935186.9
ccne21	2.63529e-19	0.18996	0.275	0.186	5.54702e-15	meio_entry	ccne2
rpl352	3.47191e-19	0.114506	1	0.996	7.30801e-15	meio_entry	rpl35
si:dkey-23a13.17	4.30311e-19	0.184369	0.203	0.123	9.05762e-15	meio_entry	si:dkey-23a13.17
si:ch1073-75f15.2	5.13453e-19	0.15987	0.324	0.225	1.08077e-14	meio_entry	si:ch1073-75f15.2
zgc:113452	5.39627e-19	0.217023	0.293	0.208	1.13586e-14	meio_entry	zgc:113452
exd1	5.79216e-19	0.272097	0.684	0.664	1.21919e-14	meio_entry	exd1
zgc:1119861	5.94708e-19	0.170462	0.747	0.651	1.2518e-14	meio_entry	zgc:111986
mif2	8.70283e-19	0.172758	0.972	0.923	1.83186e-14	meio_entry	mif
eloal	1.62028e-18	0.239413	0.463	0.391	3.41053e-14	meio_entry	eloal
ndufs72	1.72592e-18	0.223472	0.757	0.708	3.63288e-14	meio_entry	ndufs7
znfl2a1	1.94006e-18	0.174434	0.267	0.181	4.08363e-14	meio_entry	znfl2a
TXN	3.13052e-18	0.14326	0.976	0.944	6.58944e-14	meio_entry	TXN
otub1b	3.64054e-18	0.218183	0.489	0.431	7.66297e-14	meio_entry	otub1b
smarca11	4.44695e-18	0.191878	0.474	0.389	9.36039e-14	meio_entry	smarca1
dda1	4.45105e-18	0.190816	0.635	0.583	9.36902e-14	meio_entry	dda1
st6galnac5b	4.63782e-18	0.118175	0.204	0.123	9.76215e-14	meio_entry	st6galnac5b
bpgm	5.70204e-18	0.121713	0.214	0.132	1.20022e-13	meio_entry	bpgm
acot13	5.97374e-18	0.19179	0.404	0.315	1.25741e-13	meio_entry	acot13
wrb1	1.06885e-17	0.231353	0.492	0.442	2.24983e-13	meio_entry	wrb
hnrnpa3	1.30667e-17	0.154052	0.539	0.428	2.75041e-13	meio_entry	hnrnpa3
si:dkey-30c15.10	1.35445e-17	0.201176	0.345	0.259	2.85099e-13	meio_entry	si:dkey-30c15.10
srsf1b	2.29816e-17	0.232423	0.454	0.406	4.8374e-13	meio_entry	srsf1b
slc25a3b1	3.58704e-17	0.155364	0.986	0.955	7.55036e-13	meio_entry	slc25a3b
emd2	4.96306e-17	0.188186	0.461	0.377	1.04467e-12	meio_entry	emd
rad50	5.86137e-17	0.214304	0.409	0.34	1.23376e-12	meio_entry	rad50
e2f81	7.08505e-17	0.134082	0.214	0.135	1.49133e-12	meio_entry	e2f8
psmb5	7.42387e-17	0.204915	0.632	0.588	1.56265e-12	meio_entry	psmb5
atp1a3a	7.58967e-17	0.168281	0.314	0.228	1.59755e-12	meio_entry	atp1a3a
ptges3a1	8.73306e-17	0.203244	0.46	0.392	1.83822e-12	meio_entry	ptges3a
ccng2	8.95475e-17	0.10016	0.197	0.118	1.88489e-12	meio_entry	ccng2
anp32a1	9.50343e-17	0.202724	0.646	0.605	2.00038e-12	meio_entry	anp32a
srpra	1.05554e-16	0.20758	0.487	0.427	2.22181e-12	meio_entry	srpra
rnf10	1.05912e-16	0.209466	0.472	0.403	2.22935e-12	meio_entry	rnf10
atad2	1.24015e-16	0.230143	0.421	0.348	2.61039e-12	meio_entry	atad2
pole41	1.28004e-16	0.19136	0.566	0.497	2.69435e-12	meio_entry	pole4
CR383676.11	1.37042e-16	0.212516	0.76	0.674	2.88459e-12	meio_entry	CR383676.1
CABZ01084081.1	1.43024e-16	0.121747	0.174	0.101	3.01051e-12	meio_entry	CABZ01084081.1
mcm32	1.79644e-16	0.186434	0.474	0.398	3.78132e-12	meio_entry	mcm3
si:ch211-277c7.7	1.82207e-16	0.127155	0.357	0.26	3.83527e-12	meio_entry	si:ch211-277c7.7
il17rd	2.25764e-16	0.122107	0.235	0.153	4.75211e-12	meio_entry	il17rd
kifap3a	2.29053e-16	0.115442	0.231	0.149	4.82133e-12	meio_entry	kifap3a
cdkn1cb1	2.29235e-16	0.188581	0.329	0.25	4.82517e-12	meio_entry	cdkn1cb
mt-nd51	3.81988e-16	0.190104	0.392	0.312	8.04046e-12	meio_entry	mt-nd5
nuf2	4.96858e-16	0.215456	0.514	0.464	1.04584e-11	meio_entry	nuf2
zglp1	7.59303e-16	0.181715	0.694	0.559	1.59826e-11	meio_entry	zglp1
gid8a	8.34167e-16	0.189774	0.403	0.332	1.75584e-11	meio_entry	gid8a
fh	9.33093e-16	0.206542	0.421	0.359	1.96407e-11	meio_entry	fh
oclna	9.46528e-16	0.135025	0.339	0.239	1.99235e-11	meio_entry	oclna
pnrc22	1.14765e-15	0.196338	0.729	0.683	2.41568e-11	meio_entry	pnrc2
si:ch211-227n13.3	1.23139e-15	0.204091	0.442	0.385	2.59195e-11	meio_entry	si:ch211-227n13.3
gabrr2b	1.56567e-15	0.110766	0.177	0.107	3.29557e-11	meio_entry	gabrr2b
nap1l4b	1.62237e-15	0.186302	0.358	0.284	3.41493e-11	meio_entry	nap1l4b
wu:fb59d011	2.16878e-15	0.176678	0.329	0.253	4.56507e-11	meio_entry	wu:fb59d01
sec631	2.24286e-15	0.227131	0.43	0.379	4.721e-11	meio_entry	sec63
mycbpap1	2.52582e-15	0.102991	0.154	0.088	5.3166e-11	meio_entry	mycbpap
hormad11	2.71426e-15	0.1537	0.693	0.607	5.71325e-11	meio_entry	hormad1
fkbp3	3.37318e-15	0.163838	0.374	0.288	7.1002e-11	meio_entry	fkbp3
tmem33	4.29773e-15	0.216218	0.453	0.403	9.0463e-11	meio_entry	tmem33
rfc51	5.77219e-15	0.16637	0.581	0.512	1.21499e-10	meio_entry	rfc5
tdrkh	7.59333e-15	0.170476	0.57	0.5	1.59832e-10	meio_entry	tdrkh
senp2	8.2285e-15	0.196513	0.424	0.358	1.73202e-10	meio_entry	senp2
mcm51	9.2972e-15	0.26601	0.563	0.538	1.95697e-10	meio_entry	mcm5
nupr1a	1.04402e-14	0.293497	0.537	0.511	2.19756e-10	meio_entry	nupr1a
pabpc1b1	1.72349e-14	0.105818	0.653	0.508	3.62777e-10	meio_entry	pabpc1b
efnb2a1	2.1265e-14	0.104511	0.187	0.117	4.47607e-10	meio_entry	efnb2a
si:dkey-15h8.171	2.1726e-14	0.225072	0.421	0.353	4.5731e-10	meio_entry	si:dkey-15h8.17
tfdp2	4.1014e-14	0.167679	0.322	0.248	8.63304e-10	meio_entry	tfdp2
snrnp25	5.26038e-14	0.182712	0.383	0.317	1.10726e-09	meio_entry	snrnp25
aifm1	5.31774e-14	0.194254	0.468	0.413	1.11933e-09	meio_entry	aifm1
gdpd1	5.9461e-14	0.137368	0.259	0.183	1.25159e-09	meio_entry	gdpd1
rtf2	7.78326e-14	0.214049	0.441	0.404	1.6383e-09	meio_entry	rtf2
cdh1	1.94543e-13	0.191357	0.404	0.345	4.09494e-09	meio_entry	cdh1
uqcrb	3.14262e-13	0.22116	0.861	0.854	6.61491e-09	meio_entry	uqcrb
sub1b1	3.93359e-13	0.111084	0.99	0.947	8.27982e-09	meio_entry	sub1b
atp5pd	4.0066e-13	0.136319	0.967	0.947	8.43349e-09	meio_entry	atp5pd
uhrf1	6.31468e-13	0.19682	0.404	0.347	1.32918e-08	meio_entry	uhrf1
h2afva	7.23098e-13	0.136906	0.912	0.839	1.52205e-08	meio_entry	h2afva
myl12.11	7.75108e-13	0.215231	0.74	0.734	1.63153e-08	meio_entry	myl12.1
si:dkey-108k21.21	8.60248e-13	0.102985	0.14	0.083	1.81074e-08	meio_entry	si:dkey-108k21.21
rrbp1a1	1.25913e-12	0.204925	0.387	0.338	2.65033e-08	meio_entry	rrbp1a
s100u	1.28287e-12	0.181743	0.4	0.338	2.70031e-08	meio_entry	s100u
ndufa41	1.42099e-12	0.131453	0.269	0.197	2.99105e-08	meio_entry	ndufa4
cdc42l1	1.94441e-12	0.193925	0.546	0.518	4.09278e-08	meio_entry	cdc42l
col11a1a	1.99877e-12	0.10362	0.256	0.179	4.20721e-08	meio_entry	col11a1a
asf1bb1	2.03942e-12	0.201033	0.419	0.377	4.29278e-08	meio_entry	asf1bb
BX663503.11	2.15109e-12	0.111587	0.206	0.139	4.52783e-08	meio_entry	BX663503.1
hist1h2a6	2.91227e-12	0.115034	0.135	0.081	6.13003e-08	meio_entry	hist1h2a6
COX5B1	2.94834e-12	0.103447	0.991	0.966	6.20596e-08	meio_entry	COX5B
sfr1	3.07712e-12	0.199723	0.412	0.368	6.47702e-08	meio_entry	sfr1
dynlrb1	5.6204e-12	0.174362	0.818	0.823	1.18304e-07	meio_entry	dynlrb1
stip11	7.89663e-12	0.183296	0.479	0.439	1.66216e-07	meio_entry	stip1
add3a	8.92176e-12	0.142084	0.285	0.218	1.87794e-07	meio_entry	add3a
baz1a.11	1.08411e-11	0.130431	0.813	0.727	2.28195e-07	meio_entry	baz1a.1
zgc:1949891	1.31664e-11	0.14952	0.204	0.143	2.7714e-07	meio_entry	zgc:194989
pomp	1.40751e-11	0.199182	0.807	0.799	2.96267e-07	meio_entry	pomp
si:dkey-185e18.7	1.41474e-11	0.204363	0.401	0.367	2.97789e-07	meio_entry	si:dkey-185e18.7
creg21	1.45477e-11	0.11244	0.241	0.173	3.06215e-07	meio_entry	creg2
bsdc1	1.51159e-11	0.143569	0.324	0.256	3.18174e-07	meio_entry	bsdc1
ilf3b	1.66041e-11	0.137643	0.659	0.59	3.495e-07	meio_entry	ilf3b
chchd3b	2.06988e-11	0.134182	0.31	0.239	4.35688e-07	meio_entry	chchd3b
eef1a1a2	2.64164e-11	0.134254	0.304	0.234	5.56039e-07	meio_entry	eef1a1a
si:ch73-86n18.1	2.75363e-11	0.161214	0.266	0.203	5.79612e-07	meio_entry	si:ch73-86n18.1
gtf2a1	2.99343e-11	0.175385	0.715	0.685	6.30087e-07	meio_entry	gtf2a1
trappc3	4.10163e-11	0.168279	0.408	0.358	8.63351e-07	meio_entry	trappc3
cdc42	5.83191e-11	0.161673	0.484	0.438	1.22756e-06	meio_entry	cdc42
rad9b	6.0535e-11	0.111971	0.293	0.221	1.2742e-06	meio_entry	rad9b
mier2	9.39949e-11	0.103339	0.233	0.168	1.9785e-06	meio_entry	mier2
rbm25b	1.26483e-10	0.15755	0.629	0.585	2.66234e-06	meio_entry	rbm25b
tmem30ab1	1.56152e-10	0.167612	0.306	0.25	3.28685e-06	meio_entry	tmem30ab
UBL4A	1.86229e-10	0.253569	0.516	0.523	3.91993e-06	meio_entry	UBL4A
csnk2b	1.89761e-10	0.184262	0.835	0.843	3.99428e-06	meio_entry	csnk2b
spag7	2.10056e-10	0.183025	0.367	0.327	4.42147e-06	meio_entry	spag7
hbegfb	3.02567e-10	0.109522	0.217	0.156	6.36873e-06	meio_entry	hbegfb
clip2	3.61826e-10	0.136375	0.296	0.235	7.61607e-06	meio_entry	clip2
ube2g2	3.88554e-10	0.176246	0.404	0.368	8.17867e-06	meio_entry	ube2g2
cep19	4.16732e-10	0.109975	0.411	0.342	8.7718e-06	meio_entry	cep19
sms2	4.24781e-10	0.144074	0.479	0.421	8.94121e-06	meio_entry	sms
smim82	5.01391e-10	0.165869	0.389	0.34	1.05538e-05	meio_entry	smim8
ezh2	6.9127e-10	0.129421	0.623	0.578	1.45505e-05	meio_entry	ezh2
elob.1	7.17884e-10	0.161246	0.45	0.412	1.51107e-05	meio_entry	elob.1
ppp1cb	1.25205e-09	0.169111	0.4	0.363	2.63544e-05	meio_entry	ppp1cb
crybb1	1.29299e-09	0.14777	0.319	0.258	2.72161e-05	meio_entry	crybb1
kmt2ba	1.39061e-09	0.135843	0.356	0.298	2.92709e-05	meio_entry	kmt2ba
srsf2b	1.89731e-09	0.157893	0.458	0.424	3.99364e-05	meio_entry	srsf2b
ube2d2	1.96138e-09	0.11917	0.836	0.824	4.12851e-05	meio_entry	ube2d2
si:ch211-199b20.3	2.29026e-09	0.114593	0.248	0.188	4.82077e-05	meio_entry	si:ch211-199b20.3
kdm5c1	2.71445e-09	0.173688	0.437	0.409	5.71364e-05	meio_entry	kdm5c
akap8l	2.92669e-09	0.255787	0.369	0.366	6.16039e-05	meio_entry	akap8l
fkbp8	2.95007e-09	0.172127	0.444	0.415	6.2096e-05	meio_entry	fkbp8
tmx12	2.96862e-09	0.141514	0.554	0.515	6.24866e-05	meio_entry	tmx1
letm1	3.83752e-09	0.114389	0.276	0.216	8.0776e-05	meio_entry	letm1
bida	4.27322e-09	0.14898	0.456	0.418	8.99469e-05	meio_entry	bida
si:ch211-212d10.2	4.51948e-09	0.136019	0.416	0.367	9.51305e-05	meio_entry	si:ch211-212d10.2
uba11	4.86784e-09	0.149878	0.575	0.536	0.000102463	meio_entry	uba1
etfa	4.87793e-09	0.128082	0.455	0.404	0.000102676	meio_entry	etfa
baz1b	5.18768e-09	0.136939	0.631	0.581	0.000109195	meio_entry	baz1b
rab18a	6.30365e-09	0.133103	0.33	0.276	0.000132685	meio_entry	rab18a
rabif	6.36131e-09	0.152607	0.437	0.393	0.000133899	meio_entry	rabif
ndufc2	7.26269e-09	0.150289	0.819	0.812	0.000152872	meio_entry	ndufc2
tspo	7.30986e-09	0.124646	0.38	0.322	0.000153865	meio_entry	tspo
hnrnpk	7.44477e-09	0.150835	0.517	0.498	0.000156705	meio_entry	hnrnpk
kctd9a	1.32217e-08	0.105329	0.248	0.192	0.000278304	meio_entry	kctd9a
sypl2a2	1.43754e-08	0.155748	0.473	0.449	0.000302588	meio_entry	sypl2a
ppp2r1bb	1.46117e-08	0.165848	0.382	0.348	0.000307562	meio_entry	ppp2r1bb
cox7b1	1.65462e-08	0.119702	0.955	0.933	0.000348282	meio_entry	cox7b
spoplb	1.96854e-08	0.145228	0.384	0.342	0.000414358	meio_entry	spoplb
swt11	2.48453e-08	0.163537	0.387	0.351	0.000522968	meio_entry	swt1
ppm1ab	2.55927e-08	0.138752	0.368	0.319	0.000538702	meio_entry	ppm1ab
si:ch211-218o21.4	2.73568e-08	0.127817	0.243	0.192	0.000575834	meio_entry	si:ch211-218o21.4
psmd4a	3.16372e-08	0.164063	0.423	0.397	0.000665931	meio_entry	psmd4a
ufd1l	3.69874e-08	0.133292	0.535	0.501	0.000778548	meio_entry	ufd1l
uqcrq	3.73833e-08	0.178578	0.788	0.809	0.00078688	meio_entry	uqcrq
ktn12	3.94377e-08	0.189555	0.411	0.395	0.000830125	meio_entry	ktn1
cacybp	4.40846e-08	0.170371	0.424	0.406	0.000927937	meio_entry	cacybp
sec22ba	4.64366e-08	0.141843	0.432	0.402	0.000977443	meio_entry	sec22ba
CU929391.12	1.03071e-07	0.139988	0.345	0.297	0.00216954	meio_entry	CU929391.1
afmid	1.32729e-07	0.17913	0.425	0.409	0.00279382	meio_entry	afmid
gabarapa	1.45528e-07	0.149031	0.43	0.407	0.00306322	meio_entry	gabarapa
chtf181	1.71943e-07	0.13425	0.635	0.598	0.00361922	meio_entry	chtf18
hnrnpd	1.86862e-07	0.123446	0.439	0.39	0.00393325	meio_entry	hnrnpd
smek1	2.56044e-07	0.143649	0.44	0.422	0.00538947	meio_entry	smek1
hddc2	2.57745e-07	0.216723	0.406	0.408	0.00542527	meio_entry	hddc2
nit1	2.64674e-07	0.133486	0.303	0.261	0.00557113	meio_entry	nit1
si:ch1073-228h2.2	2.79431e-07	0.158115	0.31	0.278	0.00588173	meio_entry	si:ch1073-228h2.2
fopnl	3.43288e-07	0.15669	0.326	0.294	0.00722587	meio_entry	fopnl
mob1bb	3.56539e-07	0.183789	0.423	0.418	0.0075048	meio_entry	mob1bb
dgcr61	4.0003e-07	0.143973	0.493	0.468	0.00842023	meio_entry	dgcr6
ndel1a1	4.95454e-07	0.118804	0.342	0.295	0.0104288	meio_entry	ndel1a
tmem591	5.04257e-07	0.133814	0.51	0.481	0.0106141	meio_entry	tmem59
ubtfl1	5.70392e-07	0.153224	0.354	0.32	0.0120062	meio_entry	ubtfl
chaf1b	7.59097e-07	0.172869	0.345	0.322	0.0159782	meio_entry	chaf1b
arl6ip4	7.88001e-07	0.171686	0.369	0.348	0.0165866	meio_entry	arl6ip4
snrnp70	8.83502e-07	0.126831	0.413	0.373	0.0185968	meio_entry	snrnp70
atl11	8.92588e-07	0.135631	0.357	0.322	0.0187881	meio_entry	atl1
fbxo25	1.2686e-06	0.102096	0.278	0.231	0.0267028	meio_entry	fbxo25
hadhaa1	1.33094e-06	0.127701	0.555	0.527	0.0280149	meio_entry	hadhaa
psph	1.49011e-06	0.127279	0.355	0.321	0.0313654	meio_entry	psph
trip131	1.50748e-06	0.165285	0.391	0.377	0.031731	meio_entry	trip13
ap3s2	1.63428e-06	0.132938	0.428	0.404	0.0344	meio_entry	ap3s2
swsap1	1.87127e-06	0.125841	0.243	0.205	0.0393884	meio_entry	swsap1
actc1b1	1.92163e-06	0.14628	0.303	0.267	0.0404484	meio_entry	actc1b
mrps252	2.09742e-06	0.149377	0.511	0.489	0.0441487	meio_entry	mrps25
lin37	2.64871e-06	0.196269	0.382	0.389	0.0557526	meio_entry	lin37
trip122	3.67157e-06	0.130308	0.333	0.298	0.0772829	meio_entry	trip12
SMIM221	3.90019e-06	0.10682	0.245	0.203	0.0820951	meio_entry	SMIM22
ndufb3	4.01006e-06	0.199533	0.608	0.624	0.0844078	meio_entry	ndufb3
dnajc91	4.08115e-06	0.155886	0.719	0.729	0.0859041	meio_entry	dnajc9
chchd71	4.46692e-06	0.133287	0.364	0.334	0.0940242	meio_entry	chchd7
yipf6	4.57635e-06	0.138675	0.34	0.308	0.0963276	meio_entry	yipf6
si:dkeyp-27c8.2	6.94546e-06	0.123355	0.312	0.281	0.146195	meio_entry	si:dkeyp-27c8.2
sdf4	7.61415e-06	0.133408	0.316	0.284	0.16027	meio_entry	sdf4
hcfc1b1	1.11908e-05	0.119867	0.311	0.273	0.235556	meio_entry	hcfc1b
hspa4a	1.26137e-05	0.100669	0.422	0.388	0.265507	meio_entry	hspa4a
faah2a	1.3549e-05	0.115233	0.406	0.383	0.285192	meio_entry	faah2a
gpia	1.35643e-05	0.20608	0.437	0.456	0.285516	meio_entry	gpia
ifi452	1.49303e-05	0.110344	0.523	0.485	0.314267	meio_entry	ifi45
cpsf2	1.57396e-05	0.145684	0.561	0.558	0.331303	meio_entry	cpsf2
si:dkey-31g6.4	1.72563e-05	0.128699	0.332	0.302	0.363227	meio_entry	si:dkey-31g6.4
si:ch73-100l22.31	2.27223e-05	0.136706	0.298	0.271	0.478281	meio_entry	si:ch73-100l22.3
paxip1	2.32585e-05	0.107836	0.238	0.2	0.489568	meio_entry	paxip1
uchl3	2.97575e-05	0.116821	0.506	0.503	0.626366	meio_entry	uchl3
ppp1r101	3.71082e-05	0.125448	0.306	0.279	0.781091	meio_entry	ppp1r10
cab39l2	4.29174e-05	0.120923	0.268	0.237	0.903367	meio_entry	cab39l
cptp	0.00012195	0.106491	0.282	0.252	1	meio_entry	cptp
slka1	0.000182201	0.100318	0.282	0.252	1	meio_entry	slka
pbrm12	0.000262038	0.110104	0.297	0.269	1	meio_entry	pbrm1
pfn1	0.000275883	0.133558	0.29	0.275	1	meio_entry	pfn1
mt-nd32	6.52433e-05	0.113571	0.31	0.276	1	meio_entry	mt-nd3
si:ch211-127m7.21	0.00298243	0.112123	0.3	0.285	1	meio_entry	si:ch211-127m7.2
cnpy31	0.00939028	0.112046	0.292	0.286	1	meio_entry	cnpy3
bcat1	0.000158087	0.116817	0.317	0.29	1	meio_entry	bcat1
lactb1	0.000280997	0.131122	0.316	0.299	1	meio_entry	lactb
serinc1	0.000674714	0.110412	0.317	0.3	1	meio_entry	serinc1
paip11	0.000364083	0.134211	0.335	0.325	1	meio_entry	paip1
micu2	0.000147902	0.112403	0.348	0.325	1	meio_entry	micu2
lbr1	0.00477471	0.108674	0.335	0.33	1	meio_entry	lbr
tmem167a	0.000182333	0.133789	0.354	0.34	1	meio_entry	tmem167a
psmf1	0.000852827	0.120592	0.35	0.341	1	meio_entry	psmf1
mbd3b1	0.000169753	0.122538	0.368	0.35	1	meio_entry	mbd3b
sdcbp21	0.00356508	0.115723	0.356	0.353	1	meio_entry	sdcbp2
fanci	0.00024711	0.105204	0.377	0.355	1	meio_entry	fanci
hnrnph11	0.000287289	0.136395	0.374	0.367	1	meio_entry	hnrnph1
dedd12	0.00995847	0.102575	0.369	0.368	1	meio_entry	dedd1
nudt11	0.00023226	0.106425	0.39	0.369	1	meio_entry	nudt1
cct8	0.000145303	0.170465	0.366	0.38	1	meio_entry	cct8
sf1	0.00627358	0.123707	0.366	0.381	1	meio_entry	sf1
spint2	0.00702483	0.111525	0.381	0.381	1	meio_entry	spint2
thap12a	0.000673766	0.117008	0.388	0.382	1	meio_entry	thap12a
si:ch211-13c6.21	0.00082591	0.110763	0.391	0.385	1	meio_entry	si:ch211-13c6.2
auh1	0.00762283	0.114213	0.382	0.388	1	meio_entry	auh
txndc171	0.000435957	0.131802	0.4	0.402	1	meio_entry	txndc17
pdrg1	7.01442e-05	0.110836	0.421	0.403	1	meio_entry	pdrg1
ddx42	0.000450018	0.136237	0.396	0.404	1	meio_entry	ddx42
sinhcafl	0.00974912	0.109935	0.402	0.41	1	meio_entry	sinhcafl
fam53b1	0.00151222	0.125567	0.407	0.415	1	meio_entry	fam53b
smarcad1a	0.000422241	0.126258	0.415	0.418	1	meio_entry	smarcad1a
ppp6r3	0.00476307	0.124778	0.399	0.418	1	meio_entry	ppp6r3
npepl11	0.00402637	0.140329	0.413	0.437	1	meio_entry	npepl1
rbm4.2	0.000410483	0.141049	0.436	0.446	1	meio_entry	rbm4.2
zgc:158803	0.000305537	0.119398	0.472	0.462	1	meio_entry	zgc:158803
ptgr12	0.000126489	0.199933	0.534	0.561	1	meio_entry	ptgr1
ak2	0.000699042	0.199358	0.558	0.603	1	meio_entry	ak2
ptges3b	6.3156e-05	0.200765	0.573	0.606	1	meio_entry	ptges3b
prdx1	0.000799704	0.113899	0.631	0.636	1	meio_entry	prdx1
gabarapb1	0.00441219	0.1105	0.624	0.638	1	meio_entry	gabarapb
rfc41	4.83915e-05	0.197834	0.634	0.65	1	meio_entry	rfc4
banf1	0.000634464	0.13833	0.657	0.658	1	meio_entry	banf1
adh52	0.00030183	0.136241	0.677	0.688	1	meio_entry	adh5
cox5ab1	0.00348911	0.129124	0.705	0.707	1	meio_entry	cox5ab
dad1	0.00374697	0.114334	0.783	0.758	1	meio_entry	dad1
atp5pf2	0.00906696	0.115231	0.813	0.815	1	meio_entry	atp5pf

## Sheet: Early_meio _(SC4)
	p_val	avg_logFC	pct.1	pct.2	p_val_adj	cluster	gene
zte38	0	1.81873	0.973	0.159	0	meio	zte38
hmgb1a1	0	1.77529	0.999	0.621	0	meio	hmgb1a
dmc1	0	1.63797	0.926	0.195	0	meio	dmc1
sycp31	0	1.49715	0.969	0.443	0	meio	sycp3
sycp1	0	1.4805	0.975	0.48	0	meio	sycp1
CABZ01083945.11	0	1.34008	0.928	0.24	0	meio	CABZ01083945.1
hmgb1b1	0	1.33469	1	0.762	0	meio	hmgb1b
spata221	0	1.33354	0.94	0.294	0	meio	spata22
spdya1	0	1.30746	0.896	0.399	0	meio	spdya
si:dkey-40g16.5	0	1.252	0.902	0.411	0	meio	si:dkey-40g16.5
smc1b1	0	1.22329	0.958	0.505	0	meio	smc1b
si:ch211-199g17.9	0	1.14261	0.828	0.2	0	meio	si:ch211-199g17.9
mindy31	0	1.13145	0.87	0.283	0	meio	mindy3
sycp21	0	1.12921	0.838	0.243	0	meio	sycp2
syce21	0	1.09965	0.867	0.292	0	meio	syce2
tex111	0	1.09876	0.794	0.172	0	meio	tex11
CCNB1IP1	0	1.09322	0.839	0.227	0	meio	CCNB1IP1
rad21l1	0	1.0913	0.848	0.316	0	meio	rad21l1
morc3a1	0	1.08709	0.977	0.614	0	meio	morc3a
tuba7l1	0	1.06272	0.99	0.628	0	meio	tuba7l
cks21	0	1.05454	0.917	0.446	0	meio	cks2
zgc:1942461	0	1.02904	0.89	0.573	0	meio	zgc:194246
e2f51	0	1.02901	0.891	0.413	0	meio	e2f5
eif4eb	0	1.0078	0.923	0.551	0	meio	eif4eb
smc31	0	1.00778	0.838	0.387	0	meio	smc3
mphosph81	0	0.997589	0.995	0.715	0	meio	mphosph8
cdk21	0	0.997008	0.787	0.312	0	meio	cdk2
hnrnpa31	0	0.985227	0.888	0.367	0	meio	hnrnpa3
zgc:1104251	0	0.974839	0.972	0.558	0	meio	zgc:110425
sdsl	0	0.97155	0.711	0.106	0	meio	sdsl
hormad12	0	0.968992	0.936	0.564	0	meio	hormad1
atp5meb1	0	0.967346	0.997	0.865	0	meio	atp5meb
si:ch211-241j8.2	0	0.95795	0.785	0.287	0	meio	si:ch211-241j8.2
tpi1b2	0	0.957477	0.93	0.627	0	meio	tpi1b
brdt1	0	0.953969	0.959	0.694	0	meio	brdt
pcp4l11	0	0.950665	0.817	0.285	0	meio	pcp4l1
hsp90aa1.21	0	0.946789	1	0.794	0	meio	hsp90aa1.2
h3f3b.11	0	0.939763	0.932	0.644	0	meio	h3f3b.1
si:ch211-277c7.71	0	0.914812	0.713	0.198	0	meio	si:ch211-277c7.7
msh4	0	0.906506	0.692	0.146	0	meio	msh4
pld61	0	0.903806	0.913	0.616	0	meio	pld6
ccdc83	0	0.897374	0.726	0.19	0	meio	ccdc83
hirip31	0	0.881436	0.921	0.669	0	meio	hirip3
srpk1a1	0	0.856853	0.819	0.475	0	meio	srpk1a
pcm11	0	0.839979	0.741	0.304	0	meio	pcm1
spata41	0	0.836012	0.772	0.301	0	meio	spata4
bbip11	0	0.825849	0.745	0.32	0	meio	bbip1
si:ch211-10a23.21	0	0.821535	0.707	0.238	0	meio	si:ch211-10a23.2
dda11	0	0.817537	0.844	0.547	0	meio	dda1
ccni2	0	0.813105	0.862	0.499	0	meio	ccni
si:ch211-239j9.11	0	0.811909	0.745	0.253	0	meio	si:ch211-239j9.1
ppid1	0	0.808388	0.964	0.77	0	meio	ppid
cnppd11	0	0.805959	0.778	0.33	0	meio	cnppd1
cep191	0	0.79552	0.719	0.289	0	meio	cep19
zswim51	0	0.794313	0.85	0.504	0	meio	zswim5
si:ch211-222l21.11	0	0.781542	1	0.853	0	meio	si:ch211-222l21.1
si:ch211-161h7.41	0	0.771258	0.766	0.388	0	meio	si:ch211-161h7.4
si:ch211-176l24.41	0	0.770617	0.784	0.333	0	meio	si:ch211-176l24.4
stmn1b2	0	0.767109	0.927	0.611	0	meio	stmn1b
ube2v21	0	0.763145	0.998	0.838	0	meio	ube2v2
rad9b1	0	0.753827	0.643	0.16	0	meio	rad9b
elavl41	0	0.753092	0.724	0.325	0	meio	elavl4
tnnc21	0	0.748241	0.693	0.26	0	meio	tnnc2
mycbp	0	0.741869	0.999	0.889	0	meio	mycbp
msh5	0	0.733942	0.602	0.092	0	meio	msh5
si:ch211-152c8.21	0	0.729141	0.635	0.15	0	meio	si:ch211-152c8.2
hpf11	0	0.729046	0.904	0.62	0	meio	hpf1
calm3a1	0	0.724418	0.999	0.809	0	meio	calm3a
si:dkey-276j7.11	0	0.724261	0.857	0.524	0	meio	si:dkey-276j7.1
rbm8a2	0	0.717249	1	0.965	0	meio	rbm8a
rai141	0	0.69809	0.649	0.218	0	meio	rai14
hmgb2b1	0	0.69575	1	0.987	0	meio	hmgb2b
si:dkeyp-72h1.1	0	0.670827	0.628	0.224	0	meio	si:dkeyp-72h1.1
rarres3l1	0	0.666906	0.581	0.16	0	meio	rarres3l
cox6b21	0	0.593179	0.997	0.97	0	meio	cox6b2
erh2	0	0.577784	0.999	0.963	0	meio	erh
opn1sw2	0	0.554684	0.498	0.118	0	meio	opn1sw2
si:dkey-1h6.8	0	0.391294	0.376	0.058	0	meio	si:dkey-1h6.8
MCMDC2	0	0.390866	0.368	0.054	0	meio	MCMDC2
si:ch211-286b5.21	5.26996e-306	0.736007	0.774	0.406	1.10927e-301	meio	si:ch211-286b5.2
adipor2	8.80163e-306	0.7372	0.677	0.304	1.85265e-301	meio	adipor2
parp21	2.25186e-304	0.73765	0.724	0.336	4.73993e-300	meio	parp2
dusp22b1	4.81207e-304	0.733709	0.925	0.682	1.01289e-299	meio	dusp22b
si:ch1073-75f15.21	1.51643e-300	0.644122	0.569	0.182	3.19194e-296	meio	si:ch1073-75f15.2
cox8b2	4.99385e-299	0.797608	0.89	0.638	1.05116e-294	meio	cox8b
abhd2b	1.50603e-296	0.371553	0.338	0.05	3.17005e-292	meio	abhd2b
clgn1	1.39041e-290	0.67496	0.678	0.282	2.92668e-286	meio	clgn
nppb	1.27283e-286	0.345848	0.32	0.045	2.67919e-282	meio	nppb
h2afvb3	3.07545e-278	0.429156	1	0.995	6.47351e-274	meio	h2afvb
chaf1a1	2.11638e-277	0.589307	0.985	0.887	4.45476e-273	meio	chaf1a
r3hdml	4.26968e-273	0.56951	0.534	0.167	8.98725e-269	meio	r3hdml
lpin2	2.29256e-272	0.58784	0.568	0.194	4.82561e-268	meio	lpin2
sub1b2	2.55756e-272	0.543956	0.997	0.945	5.38341e-268	meio	sub1b
rnf19a1	6.69469e-272	0.714528	0.775	0.462	1.40916e-267	meio	rnf19a
csnk1a11	2.98104e-269	0.661975	0.884	0.64	6.27478e-265	meio	csnk1a1
tpi1a	1.67757e-261	0.862065	0.776	0.558	3.53111e-257	meio	tpi1a
terb2	7.92456e-261	0.471245	0.467	0.124	1.66804e-256	meio	terb2
pabpc1b2	4.96516e-260	0.642675	0.856	0.471	1.04512e-255	meio	pabpc1b
flot1b2	1.65364e-256	0.655438	0.763	0.395	3.48074e-252	meio	flot1b
atad21	2.42087e-254	0.650685	0.672	0.305	5.0957e-250	meio	atad2
vat11	1.54196e-252	0.657919	0.732	0.386	3.24567e-248	meio	vat1
si:ch211-214j24.101	4.27517e-252	0.656581	0.878	0.691	8.9988e-248	meio	si:ch211-214j24.10
si:ch211-286b5.51	2.82884e-250	0.674957	0.792	0.488	5.95442e-246	meio	si:ch211-286b5.5
atp5f1b	4.96126e-245	0.462067	1	0.951	1.0443e-240	meio	atp5f1b
tspo1	1.38232e-244	0.634794	0.642	0.277	2.90964e-240	meio	tspo
h2afy22	4.8666e-241	0.671157	0.868	0.631	1.02437e-236	meio	h2afy2
ufd1l1	2.03389e-240	0.66145	0.758	0.462	4.28114e-236	meio	ufd1l
cops91	4.34343e-233	0.668218	0.673	0.333	9.14249e-229	meio	cops9
senp21	1.10441e-232	0.620133	0.647	0.32	2.32467e-228	meio	senp2
bida1	1.45475e-232	0.643218	0.697	0.377	3.0621e-228	meio	bida
mt-co22	1.11169e-230	0.651875	0.995	0.785	2.33999e-226	meio	mt-co2
faah2a1	5.9871e-229	0.62514	0.665	0.339	1.26022e-224	meio	faah2a
m1ap	4.07715e-228	0.519819	0.49	0.162	8.58199e-224	meio	m1ap
selenok1	1.10675e-227	0.824236	0.751	0.557	2.3296e-223	meio	selenok
lrp2bp	2.81698e-226	0.274104	0.278	0.044	5.92947e-222	meio	lrp2bp
smarca12	3.43414e-225	0.638041	0.677	0.353	7.22851e-221	meio	smarca1
ywhabb1	2.36072e-222	0.690093	0.873	0.757	4.96908e-218	meio	ywhabb
ak8	8.48234e-222	0.218017	0.226	0.026	1.78545e-217	meio	ak8
fermt12	4.02004e-220	0.618886	0.561	0.234	8.46178e-216	meio	fermt1
ccdc175	3.11518e-219	0.269081	0.259	0.038	6.55715e-215	meio	ccdc175
cenpp1	4.04257e-219	0.578351	0.615	0.265	8.50921e-215	meio	cenpp
wdr761	4.49917e-219	0.593891	0.644	0.311	9.47031e-215	meio	wdr76
ap3s21	7.98746e-219	0.608319	0.68	0.361	1.68128e-214	meio	ap3s2
oaz1b1	6.74157e-218	0.685198	0.7	0.421	1.41903e-213	meio	oaz1b
vcam1b1	8.26198e-216	0.362125	0.379	0.092	1.73906e-211	meio	vcam1b
usp11	1.65874e-214	0.605076	0.805	0.551	3.49149e-210	meio	usp1
gnpda11	1.0483e-212	0.604578	0.671	0.352	2.20656e-208	meio	gnpda1
msrb1b	2.65011e-211	0.228554	0.223	0.028	5.57821e-207	meio	msrb1b
map7d31	1.63167e-209	0.588567	0.714	0.398	3.4345e-205	meio	map7d3
h1f01	1.99133e-209	0.598878	0.685	0.304	4.19154e-205	meio	h1f0
tprb1	8.19695e-209	0.676508	0.698	0.406	1.72538e-204	meio	tprb
ube2d21	6.92504e-208	0.526616	0.937	0.806	1.45765e-203	meio	ube2d2
ezh21	7.55349e-207	0.58589	0.779	0.551	1.58993e-202	meio	ezh2
srrm21	4.38378e-204	0.528402	0.956	0.712	9.22742e-200	meio	srrm2
polr3glb1	1.10791e-200	0.554636	0.621	0.308	2.33204e-196	meio	polr3glb
cdc421	1.72812e-200	0.574221	0.703	0.401	3.63752e-196	meio	cdc42
ANKRD66	1.72973e-200	0.513057	0.517	0.19	3.64091e-196	meio	ANKRD66
tdrkh1	9.08317e-200	0.616024	0.741	0.47	1.91192e-195	meio	tdrkh
dynlrb11	1.83782e-199	0.593415	0.903	0.809	3.86843e-195	meio	dynlrb1
rec8b	1.34059e-197	0.247764	0.238	0.036	2.8218e-193	meio	rec8b
bsdc11	7.22579e-195	0.522271	0.533	0.22	1.52096e-190	meio	bsdc1
rplp22	1.67011e-194	0.381398	1	0.991	3.51541e-190	meio	rplp2
prdx11	3.07866e-194	0.661117	0.789	0.609	6.48028e-190	meio	prdx1
poln	3.20686e-194	0.416932	0.429	0.135	6.75013e-190	meio	poln
atp2b1b	1.17871e-192	0.29902	0.295	0.061	2.48107e-188	meio	atp2b1b
etfa1	1.272e-191	0.594272	0.669	0.368	2.67744e-187	meio	etfa
pane1	2.12412e-191	0.594821	0.61	0.309	4.47107e-187	meio	pane1
ccnd31	1.84209e-190	0.546608	0.62	0.283	3.87742e-186	meio	ccnd3
vps4b1	3.17807e-189	0.569162	0.758	0.529	6.68952e-185	meio	vps4b
cyb5r11	5.1179e-188	0.558777	0.622	0.322	1.07727e-183	meio	cyb5r1
sod12	5.21538e-188	0.395244	0.999	0.969	1.09779e-183	meio	sod1
dnali11	1.05632e-186	0.293338	0.313	0.07	2.22344e-182	meio	dnali1
dtnbp1a	4.98324e-184	0.614915	0.631	0.367	1.04892e-179	meio	dtnbp1a
sox61	1.18896e-183	0.368043	0.355	0.095	2.50263e-179	meio	sox6
maco1a	1.04992e-182	0.568731	0.764	0.521	2.20997e-178	meio	maco1a
ckba	4.25351e-182	0.557394	0.596	0.292	8.95322e-178	meio	ckba
stra6	6.65649e-181	0.534263	0.528	0.233	1.40112e-176	meio	stra6
oaz1a1	1.37828e-180	0.448369	0.993	0.955	2.90114e-176	meio	oaz1a
zgc:123105	7.1096e-180	0.528618	0.574	0.278	1.4965e-175	meio	zgc:123105
esco22	3.03368e-179	0.591992	0.828	0.592	6.38559e-175	meio	esco2
ndufc21	1.56105e-178	0.572888	0.906	0.797	3.28585e-174	meio	ndufc2
ehd1b	6.50507e-178	0.521833	0.553	0.264	1.36925e-173	meio	ehd1b
gb:bc139872	1.05221e-176	0.499781	0.548	0.257	2.2148e-172	meio	gb:bc139872
SBNO21	1.10005e-175	0.349124	0.348	0.094	2.31549e-171	meio	SBNO2
tmem131	1.64876e-174	0.547658	0.812	0.582	3.47047e-170	meio	tmem131
psme11	2.22553e-174	0.507982	0.626	0.288	4.68452e-170	meio	psme1
dnajc5b	2.61837e-174	0.161028	0.163	0.016	5.5114e-170	meio	dnajc5b
gabarapb2	4.13404e-174	0.639491	0.773	0.613	8.70174e-170	meio	gabarapb
postnb	4.38953e-174	0.376574	0.393	0.12	9.23953e-170	meio	postnb
eno4	5.60226e-171	0.160911	0.16	0.016	1.17922e-166	meio	eno4
tspan35	6.86926e-171	0.305656	0.317	0.079	1.44591e-166	meio	tspan35
prdx22	4.56847e-170	0.396816	0.995	0.96	9.61618e-166	meio	prdx2
vamp11	9.12266e-170	0.369256	0.405	0.129	1.92023e-165	meio	vamp1
mdm2	2.10956e-169	0.506159	0.604	0.302	4.44041e-165	meio	mdm2
eif5b	3.61126e-169	0.524814	0.868	0.703	7.60135e-165	meio	eif5b
fanci1	3.54601e-168	0.522045	0.6	0.317	7.46399e-164	meio	fanci
ccng21	6.77776e-168	0.327941	0.34	0.093	1.42665e-163	meio	ccng2
cox5b21	2.6828e-165	0.550417	0.64	0.333	5.64703e-161	meio	cox5b2
psmc3ip1	4.44531e-165	0.602148	0.657	0.417	9.35693e-161	meio	psmc3ip
rtca	8.09859e-165	0.571344	0.816	0.68	1.70467e-160	meio	rtca
mt-co32	1.9839e-164	0.521394	0.992	0.774	4.17591e-160	meio	mt-co3
si:ch211-147d7.5	2.29035e-164	0.466358	0.532	0.235	4.82097e-160	meio	si:ch211-147d7.5
echdc2	3.15694e-163	0.526746	0.519	0.238	6.64505e-159	meio	echdc2
bsg1	2.1127e-162	0.550992	0.854	0.739	4.44701e-158	meio	bsg
parp12	6.60951e-162	0.490737	0.9	0.669	1.39123e-157	meio	parp1
psmb51	9.1567e-161	0.55268	0.753	0.567	1.92739e-156	meio	psmb5
psmd4a1	1.23614e-160	0.542768	0.63	0.362	2.60196e-156	meio	psmd4a
si:dkey-46a10.3	1.46469e-160	0.542601	0.75	0.554	3.08303e-156	meio	si:dkey-46a10.3
mt-co13	3.75163e-160	0.530816	0.982	0.748	7.8968e-156	meio	mt-co1
slc7a7	2.28985e-159	0.223437	0.231	0.043	4.81991e-155	meio	slc7a7
nipblb2	2.74287e-157	0.558382	0.723	0.494	5.77347e-153	meio	nipblb
si:ch211-199b20.31	7.66299e-157	0.39805	0.427	0.157	1.61298e-152	meio	si:ch211-199b20.3
cdh13	2.7742e-156	0.44349	0.467	0.185	5.83942e-152	meio	cdh13
si:dkey-65l23.2.2	5.79804e-155	0.186775	0.164	0.02	1.22043e-150	meio	si:dkey-65l23.2.2
akap1a	9.18414e-155	0.651248	0.768	0.599	1.93317e-150	meio	akap1a
ddx39b	1.75624e-154	0.549791	0.764	0.549	3.69671e-150	meio	ddx39b
rnf212b	5.17315e-154	0.315017	0.337	0.097	1.0889e-149	meio	rnf212b
galn1	3.4169e-153	0.371769	0.379	0.126	7.19223e-149	meio	galn
mcm8	3.28241e-152	0.328369	0.37	0.118	6.90914e-148	meio	mcm8
fam133b	6.70261e-151	0.5837	0.752	0.629	1.41083e-146	meio	fam133b
aifm11	2.43965e-150	0.505213	0.637	0.383	5.13521e-146	meio	aifm1
atp5mea1	5.86222e-150	0.562261	0.856	0.778	1.23394e-145	meio	atp5mea
lim2.21	8.32911e-150	0.435391	0.523	0.223	1.75319e-145	meio	lim2.2
chmp5b	1.39538e-149	0.557169	0.702	0.503	2.93713e-145	meio	chmp5b
atrx2	9.45161e-148	0.563644	0.828	0.619	1.98947e-143	meio	atrx
ankrd121	1.18221e-147	0.562396	0.695	0.478	2.48844e-143	meio	ankrd12
elob.11	1.55647e-147	0.499429	0.634	0.38	3.27622e-143	meio	elob.1
adad11	7.85904e-147	0.521716	0.726	0.518	1.65425e-142	meio	adad1
rbpms2b	1.1719e-146	0.566936	0.797	0.542	2.46673e-142	meio	rbpms2b
col11a1a1	1.31485e-146	0.372935	0.411	0.152	2.76764e-142	meio	col11a1a
ip6k2a1	1.44573e-146	0.47696	0.539	0.271	3.04313e-142	meio	ip6k2a
mt-cyb2	7.60229e-146	0.489351	0.992	0.768	1.60021e-141	meio	mt-cyb
cfap70	1.1856e-145	0.326747	0.361	0.118	2.49557e-141	meio	cfap70
smek11	4.07145e-145	0.506802	0.628	0.39	8.56999e-141	meio	smek1
pafah1b1a	4.71211e-145	0.530053	0.646	0.442	9.91853e-141	meio	pafah1b1a
snrnp251	5.83976e-145	0.463973	0.554	0.287	1.22921e-140	meio	snrnp25
uchl31	1.73418e-144	0.561789	0.671	0.475	3.65028e-140	meio	uchl3
ddx611	2.45209e-144	0.43386	0.879	0.658	5.16141e-140	meio	ddx61
rbm461	2.48335e-144	0.555279	0.598	0.354	5.22721e-140	meio	rbm46
sec22ba1	4.25446e-144	0.501571	0.626	0.368	8.95522e-140	meio	sec22ba
polr2f	1.22203e-143	0.508365	0.874	0.767	2.57224e-139	meio	polr2f
spoplb1	9.9141e-143	0.493446	0.565	0.311	2.08682e-138	meio	spoplb
dnm3a1	1.84313e-142	0.313284	0.323	0.096	3.8796e-138	meio	dnm3a
gps1	5.84307e-140	0.5054	0.582	0.339	1.22991e-135	meio	gps1
rnf101	1.48289e-139	0.543208	0.622	0.376	3.12134e-135	meio	rnf10
hfm1	1.25675e-138	0.208376	0.22	0.045	2.64534e-134	meio	hfm1
trappc31	4.94679e-138	0.458891	0.583	0.328	1.04125e-133	meio	trappc3
vamp3	1.22551e-137	0.592187	0.55	0.324	2.57957e-133	meio	vamp3
exd11	1.60456e-136	0.625459	0.75	0.653	3.37744e-132	meio	exd1
ccdc73	9.29803e-136	0.206424	0.227	0.049	1.95714e-131	meio	ccdc73
ppp1r32	2.28884e-134	0.202518	0.206	0.04	4.81778e-130	meio	ppp1r32
cpne2	3.0396e-134	0.358	0.4	0.153	6.39804e-130	meio	cpne2
srrm11	3.23127e-134	0.442744	0.83	0.628	6.8015e-130	meio	srrm1
col1a1b	4.62381e-134	0.299354	0.35	0.116	9.73267e-130	meio	col1a1b
ndufb21	1.61218e-133	0.49863	0.904	0.834	3.39347e-129	meio	ndufb2
TXN1	2.85106e-133	0.385427	0.992	0.941	6.0012e-129	meio	TXN
lsm6	9.50897e-132	0.341107	0.999	0.958	2.00154e-127	meio	lsm6
zgc:92335	1.04398e-131	0.49132	0.588	0.354	2.19747e-127	meio	zgc:92335
ppm1ab1	3.62485e-131	0.44822	0.542	0.289	7.62995e-127	meio	ppm1ab
fam117aa	3.74441e-131	0.30108	0.33	0.106	7.88161e-127	meio	fam117aa
si:ch211-212d10.21	8.31871e-131	0.469343	0.585	0.338	1.75101e-126	meio	si:ch211-212d10.2
ndufa4l2	8.91838e-131	0.354603	0.99	0.93	1.87723e-126	meio	ndufa4l
tnni2b.1	3.2895e-130	0.386713	0.431	0.18	6.92406e-126	meio	tnni2b.1
ak7b1	2.01544e-129	0.209829	0.242	0.058	4.24231e-125	meio	ak7b
rad54l2	5.85678e-129	0.408856	0.475	0.22	1.23279e-124	meio	rad54l2
mier21	1.11698e-128	0.341374	0.38	0.142	2.35112e-124	meio	mier2
kalrnb1	7.95685e-127	0.466364	0.522	0.276	1.67484e-122	meio	kalrnb
chd4a2	1.52617e-125	0.437345	0.887	0.694	3.21243e-121	meio	chd4a
rad51	1.60213e-125	0.515182	0.722	0.581	3.37232e-121	meio	rad51
bmp8a	2.34911e-125	0.237803	0.266	0.072	4.94465e-121	meio	bmp8a
atl12	3.01938e-125	0.437078	0.535	0.291	6.3555e-121	meio	atl1
tnip2	3.38099e-125	0.212812	0.218	0.049	7.11665e-121	meio	tnip2
fbxo251	3.45228e-125	0.377385	0.446	0.202	7.26671e-121	meio	fbxo25
lin521	4.22699e-125	0.510549	0.69	0.518	8.89738e-121	meio	lin52
pimr931	5.68565e-125	0.327768	0.345	0.12	1.19677e-120	meio	pimr93
tmem592	8.13584e-125	0.491039	0.667	0.454	1.71251e-120	meio	tmem59
si:ch73-86n18.11	1.40626e-124	0.395587	0.419	0.176	2.96003e-120	meio	si:ch73-86n18.1
terb11	2.49821e-124	0.467897	0.682	0.475	5.25849e-120	meio	terb1
lrriq11	4.01846e-124	0.355571	0.401	0.162	8.45846e-120	meio	lrriq1
tasor2	2.54322e-123	0.419024	0.454	0.209	5.35321e-119	meio	tasor2
chchd3b1	8.10528e-123	0.38548	0.463	0.212	1.70608e-118	meio	chchd3b
gnai11	1.01525e-122	0.41763	0.461	0.214	2.137e-118	meio	gnai1
hmgn22	9.09257e-122	0.433329	0.976	0.786	1.9139e-117	meio	hmgn2
zgc:1585641	1.53432e-121	0.434677	0.831	0.637	3.2296e-117	meio	zgc:158564
insb	2.68895e-121	0.38239	0.437	0.193	5.65998e-117	meio	insb
sucla2	1.8076e-120	0.454258	0.528	0.302	3.80482e-116	meio	sucla2
sem1	4.41858e-120	0.442618	0.931	0.875	9.30066e-116	meio	sem1
insl5a	9.23381e-120	0.249239	0.281	0.083	1.94362e-115	meio	insl5a
sfr11	1.92271e-119	0.46393	0.568	0.341	4.04711e-115	meio	sfr1
txlna	1.28976e-118	0.448284	0.739	0.549	2.71482e-114	meio	txlna
henmt1	2.65451e-118	0.462804	0.554	0.316	5.58748e-114	meio	henmt1
ap2s1	3.06689e-118	0.437769	0.528	0.3	6.45549e-114	meio	ap2s1
tchp1	5.08918e-118	0.433934	0.55	0.309	1.07122e-113	meio	tchp
ptmaa1	1.41735e-117	0.455685	0.564	0.322	2.98337e-113	meio	ptmaa
st6galnac5b1	2.70283e-116	0.272367	0.313	0.104	5.68919e-112	meio	st6galnac5b
ttc291	4.29252e-116	0.260649	0.284	0.087	9.03532e-112	meio	ttc29
sympk	5.66143e-116	0.435377	0.582	0.353	1.19167e-111	meio	sympk
anp32a2	4.25263e-115	0.470459	0.739	0.589	8.95135e-111	meio	anp32a
nf2a	6.76885e-115	0.38198	0.424	0.195	1.42477e-110	meio	nf2a
hps5	1.05067e-114	0.322439	0.369	0.146	2.21155e-110	meio	hps5
figla	1.06281e-113	0.475378	0.555	0.315	2.23711e-109	meio	figla
spdl1	1.57963e-113	0.434065	0.535	0.304	3.32497e-109	meio	spdl1
cnpy11	1.73423e-113	0.418997	0.558	0.317	3.65038e-109	meio	cnpy1
lin9	7.07127e-113	0.462858	0.577	0.382	1.48843e-108	meio	lin9
dnai1.11	1.16729e-112	0.26543	0.301	0.1	2.45703e-108	meio	dnai1.1
si:ch211-222n4.2	2.25176e-112	0.197628	0.225	0.057	4.73972e-108	meio	si:ch211-222n4.2
otub1a	4.6287e-112	0.458422	0.543	0.327	9.74294e-108	meio	otub1a
rad1	5.0645e-112	0.443146	0.535	0.32	1.06603e-107	meio	rad1
pvalb7	8.31376e-112	0.206128	0.224	0.057	1.74996e-107	meio	pvalb7
COX5B2	1.11628e-110	0.311246	0.996	0.964	2.34967e-106	meio	COX5B
mt-atp62	4.53797e-110	0.373793	0.99	0.745	9.55197e-106	meio	mt-atp6
mpp11	1.25536e-109	0.296088	0.343	0.129	2.6424e-105	meio	mpp1
nkx3-1	3.33851e-109	0.250802	0.29	0.094	7.02723e-105	meio	nkx3-1
fkbp31	4.12484e-109	0.383468	0.511	0.263	8.68239e-105	meio	fkbp3
krt1-19d	5.73931e-109	0.154888	0.168	0.033	1.20807e-104	meio	krt1-19d
dgcr62	8.45041e-109	0.448611	0.651	0.441	1.77873e-104	meio	dgcr6
polr2l	8.58057e-108	0.436655	0.912	0.852	1.80612e-103	meio	polr2l
ppl	1.19139e-106	0.311494	0.333	0.126	2.50775e-102	meio	ppl
bicc2	2.7733e-106	0.301212	0.349	0.137	5.83752e-102	meio	bicc2
zgc:193690	1.22278e-105	0.42952	0.592	0.394	2.57383e-101	meio	zgc:193690
cdh11	7.32999e-105	0.432795	0.539	0.321	1.54289e-100	meio	cdh1
lin371	1.09331e-104	0.49293	0.556	0.359	2.30131e-100	meio	lin37
si:ch211-126c2.4	3.47695e-104	0.394907	0.464	0.245	7.31863e-100	meio	si:ch211-126c2.4
rfc52	5.8582e-104	0.440456	0.674	0.495	1.23309e-99	meio	rfc5
STMP1	1.1151e-103	0.417957	0.951	0.865	2.34718e-99	meio	STMP1
sccpdha	2.40914e-103	0.378712	0.437	0.215	5.07099e-99	meio	sccpdha
mycbpap2	7.33478e-103	0.198691	0.246	0.072	1.5439e-98	meio	mycbpap
nsfl1c1	1.27722e-102	0.431743	0.692	0.546	2.68843e-98	meio	nsfl1c
tuba1b2	1.43972e-102	0.390563	0.496	0.256	3.03047e-98	meio	tuba1b
si:ch211-227n13.31	2.10165e-102	0.406612	0.578	0.361	4.42376e-98	meio	si:ch211-227n13.3
srsf2b1	2.45778e-102	0.431756	0.606	0.399	5.17338e-98	meio	srsf2b
larp4b	2.49641e-102	0.410091	0.548	0.337	5.2547e-98	meio	larp4b
tep1	5.77084e-102	0.280924	0.329	0.126	1.2147e-97	meio	tep1
pcgf61	6.71538e-102	0.426674	0.532	0.318	1.41352e-97	meio	pcgf6
wnk1a	1.17211e-101	0.397929	0.457	0.239	2.46718e-97	meio	wnk1a
hsf21	2.94046e-101	0.380674	0.481	0.255	6.18936e-97	meio	hsf2
lhx8a	2.56622e-100	0.417225	0.524	0.3	5.40164e-96	meio	lhx8a
chodl1	7.1563e-100	0.356281	0.405	0.189	1.50633e-95	meio	chodl
selenow11	8.6158e-100	0.497672	0.779	0.7	1.81354e-95	meio	selenow1
cox7a2a2	2.98236e-99	0.397363	0.935	0.875	6.27757e-95	meio	cox7a2a
oc901	5.76576e-99	0.332606	0.369	0.159	1.21364e-94	meio	oc90
h2afva1	2.12569e-98	0.379164	0.953	0.831	4.47436e-94	meio	h2afva
rnf130	3.55848e-98	0.309102	0.375	0.164	7.49025e-94	meio	rnf130
zswim81	3.73882e-98	0.404293	0.479	0.268	7.86983e-94	meio	zswim8
nap1l4b1	7.27399e-98	0.384994	0.478	0.263	1.5311e-93	meio	nap1l4b
cox7b2	2.37696e-97	0.350221	0.968	0.931	5.00327e-93	meio	cox7b
yipf61	8.24951e-97	0.379453	0.493	0.281	1.73644e-92	meio	yipf6
cnot9	1.13691e-96	0.374489	0.516	0.28	2.39309e-92	meio	cnot9
foxn4	2.61571e-96	0.165123	0.205	0.054	5.50581e-92	meio	foxn4
hsp90ab13	2.68265e-96	0.19203	1	1	5.64671e-92	meio	hsp90ab1
fn1b	2.98052e-96	0.156999	0.174	0.04	6.2737e-92	meio	fn1b
brap1	3.96317e-95	0.358863	0.439	0.228	8.34208e-91	meio	brap
gabarapa1	1.08021e-94	0.418264	0.579	0.382	2.27373e-90	meio	gabarapa
odf3l2a	1.45027e-94	0.499042	0.598	0.458	3.05267e-90	meio	odf3l2a
rabif1	3.07811e-94	0.40962	0.581	0.368	6.47912e-90	meio	rabif
mettl27	3.17331e-94	0.324212	0.379	0.175	6.6795e-90	meio	mettl27
otub1b1	3.71254e-94	0.438328	0.6	0.411	7.81452e-90	meio	otub1b
dhx16	4.21381e-94	0.379122	0.782	0.636	8.86966e-90	meio	dhx16
cux1b	1.10094e-93	0.362019	0.468	0.259	2.31736e-89	meio	cux1b
ift461	7.6143e-93	0.391251	0.502	0.301	1.60273e-88	meio	ift46
baz1a.12	6.90077e-92	0.351984	0.854	0.719	1.45254e-87	meio	baz1a.1
smc61	1.86238e-91	0.331048	0.406	0.196	3.92013e-87	meio	smc6
dut2	2.44135e-91	0.408612	0.935	0.819	5.13879e-87	meio	dut
ndel1a2	1.03051e-90	0.386659	0.474	0.272	2.16912e-86	meio	ndel1a
neb	5.40337e-90	0.340264	0.327	0.136	1.13736e-85	meio	neb
smarcad1a1	7.07553e-90	0.420275	0.572	0.391	1.48933e-85	meio	smarcad1a
atl31	1.46397e-89	0.422496	0.583	0.414	3.08151e-85	meio	atl3
CABZ01080568.1	5.41354e-89	0.173988	0.21	0.06	1.1395e-84	meio	CABZ01080568.1
prkar1b	5.96899e-89	0.358956	0.473	0.26	1.25641e-84	meio	prkar1b
aldh2.1	5.86537e-88	0.37066	0.453	0.253	1.2346e-83	meio	aldh2.1
si:ch211-22i13.2	7.15852e-88	0.408894	0.567	0.388	1.5068e-83	meio	si:ch211-22i13.2
psmb7	8.46545e-88	0.345941	0.958	0.903	1.78189e-83	meio	psmb7
crybb11	8.79722e-88	0.362568	0.448	0.235	1.85173e-83	meio	crybb1
gmppaa	9.05077e-88	0.39521	0.478	0.29	1.9051e-83	meio	gmppaa
alcama1	2.97037e-87	0.327819	0.745	0.53	6.25233e-83	meio	alcama
cirbpa1	3.67641e-87	0.242821	0.999	0.985	7.73847e-83	meio	cirbpa
alkbh31	8.29737e-87	0.396282	0.571	0.387	1.74651e-82	meio	alkbh3
atp5l3	2.23554e-86	0.26577	0.986	0.967	4.70559e-82	meio	atp5l
col17a1b	8.09079e-86	0.1376	0.149	0.032	1.70303e-81	meio	col17a1b
nup501	1.17599e-85	0.446694	0.563	0.401	2.47534e-81	meio	nup50
atp1a3b	1.38769e-85	0.20571	0.238	0.078	2.92095e-81	meio	atp1a3b
dmac2l	2.27874e-84	0.33411	0.427	0.229	4.79652e-80	meio	dmac2l
pdrg11	7.39238e-84	0.373452	0.581	0.376	1.55602e-79	meio	pdrg1
ttll61	1.0512e-83	0.30584	0.379	0.184	2.21267e-79	meio	ttll6
pcloa	5.07682e-83	0.230075	0.25	0.088	1.06862e-78	meio	pcloa
rbb4l	5.99885e-83	0.487894	0.701	0.661	1.2627e-78	meio	rbb4l
clip21	8.54539e-83	0.325193	0.415	0.214	1.79872e-78	meio	clip2
cnp	9.00464e-83	0.425878	0.753	0.651	1.89539e-78	meio	cnp
lenep	4.59064e-82	0.144967	0.184	0.05	9.66285e-78	meio	lenep
atp5pd1	5.56278e-82	0.297238	0.982	0.944	1.17091e-77	meio	atp5pd
hmmr	5.59177e-82	0.369702	0.522	0.314	1.17701e-77	meio	hmmr
serinc11	1.12576e-81	0.397699	0.465	0.274	2.36962e-77	meio	serinc1
hey2	1.31092e-81	0.170706	0.216	0.068	2.75936e-77	meio	hey2
csnk2b1	2.06677e-81	0.364653	0.879	0.836	4.35034e-77	meio	csnk2b
BX255908.1	2.29861e-81	0.253725	0.318	0.132	4.83834e-77	meio	BX255908.1
nuf21	2.3702e-81	0.406624	0.598	0.45	4.98904e-77	meio	nuf2
zgc:664721	8.57938e-81	0.406055	0.585	0.42	1.80587e-76	meio	zgc:66472
gstr3	9.52475e-81	0.30264	0.933	0.742	2.00487e-76	meio	gstr
si:ch211-81a5.5	1.99944e-80	0.16784	0.204	0.062	4.20862e-76	meio	si:ch211-81a5.5
tfpt	3.71939e-80	0.375306	0.496	0.304	7.82895e-76	meio	tfpt
vip1	1.04835e-79	0.256076	0.318	0.133	2.20668e-75	meio	vip
atp6v0ca	1.54319e-79	0.474986	0.598	0.493	3.24825e-75	meio	atp6v0ca
zgc:158254	3.43732e-78	0.19264	0.246	0.088	7.23522e-74	meio	zgc:158254
si:dkey-31g6.41	9.35796e-78	0.35901	0.467	0.279	1.96976e-73	meio	si:dkey-31g6.4
si:dkey-27p23.31	3.38143e-77	0.290649	0.359	0.172	7.11758e-73	meio	si:dkey-27p23.3
fkbp81	5.17377e-77	0.360552	0.563	0.395	1.08903e-72	meio	fkbp8
rnf81	9.25804e-77	0.397829	0.555	0.387	1.94872e-72	meio	rnf8
chmp4bb	2.32872e-76	0.363628	0.494	0.311	4.90173e-72	meio	chmp4bb
si:ch211-276i12.9	2.42349e-76	0.396647	0.541	0.352	5.1012e-72	meio	si:ch211-276i12.9
snrnp27	6.08468e-76	0.454807	0.69	0.653	1.28076e-71	meio	snrnp27
gpia1	6.51441e-76	0.466754	0.556	0.436	1.37122e-71	meio	gpia
gid8a1	7.81974e-76	0.356674	0.492	0.315	1.64598e-71	meio	gid8a
cpeb4b2	1.6366e-75	0.387919	0.532	0.349	3.44489e-71	meio	cpeb4b
atp6v1g1	2.04911e-75	0.46892	0.569	0.463	4.31316e-71	meio	atp6v1g1
arf3a2	2.20047e-75	0.255672	0.322	0.142	4.63176e-71	meio	arf3a
zgc:921072	2.54828e-74	0.301517	0.398	0.207	5.36388e-70	meio	zgc:92107
rabl6a	3.19874e-74	0.219213	0.279	0.113	6.73304e-70	meio	rabl6a
gltpb	3.72586e-74	0.215382	0.276	0.111	7.84256e-70	meio	gltpb
eloal1	4.03801e-74	0.377984	0.552	0.374	8.4996e-70	meio	eloal
cremb1	4.1909e-74	0.154514	0.187	0.056	8.82142e-70	meio	cremb
dbf4	8.14882e-74	0.303133	0.368	0.185	1.71525e-69	meio	dbf4
pex5	8.34224e-74	0.283479	0.37	0.185	1.75596e-69	meio	pex5
zw10	1.1844e-73	0.36447	0.503	0.332	2.49305e-69	meio	zw10
skap2	1.81303e-73	0.293446	0.394	0.207	3.81625e-69	meio	skap2
AL935174.53	2.1821e-73	0.341473	0.767	0.688	4.59311e-69	meio	AL935174.5
usp21	2.83009e-73	0.110742	0.127	0.027	5.95706e-69	meio	usp21
uhrf11	4.06453e-73	0.365408	0.51	0.329	8.55543e-69	meio	uhrf1
ciapin12	6.4327e-73	0.415476	0.559	0.401	1.35402e-68	meio	ciapin1
spon1b	6.71447e-73	0.116169	0.138	0.032	1.41333e-68	meio	spon1b
kif26ba	1.19781e-72	0.189861	0.221	0.077	2.52126e-68	meio	kif26ba
syt1b	1.57199e-72	0.106351	0.125	0.027	3.30888e-68	meio	syt1b
uqcrq1	2.6524e-72	0.401387	0.821	0.804	5.58304e-68	meio	uqcrq
si:dkey-90m5.4	5.20902e-72	0.242332	0.281	0.116	1.09645e-67	meio	si:dkey-90m5.4
cct6a	9.9145e-72	0.354733	0.939	0.911	2.0869e-67	meio	cct6a
tma7	1.01036e-71	0.392798	0.835	0.79	2.1267e-67	meio	tma7
dpy301	2.2834e-71	0.434889	0.724	0.658	4.80633e-67	meio	dpy30
si:ch73-95l15.51	2.41583e-71	0.338565	0.463	0.285	5.08508e-67	meio	si:ch73-95l15.5
dnajc181	3.78579e-71	0.363187	0.522	0.36	7.9687e-67	meio	dnajc18
tmem98	4.796e-71	0.250526	0.341	0.161	1.00951e-66	meio	tmem98
ift811	3.23724e-70	0.269864	0.355	0.177	6.81406e-66	meio	ift81
sumo3a	4.75427e-70	0.338633	0.938	0.874	1.00073e-65	meio	sumo3a
si:ch73-141c7.1	1.1605e-69	0.220404	0.272	0.112	2.44274e-65	meio	si:ch73-141c7.1
dync2li11	1.32779e-69	0.24907	0.311	0.142	2.79487e-65	meio	dync2li1
itm2ba1	2.04399e-69	0.351125	0.554	0.374	4.30239e-65	meio	itm2ba
bola1	2.29766e-69	0.318467	0.463	0.276	4.83634e-65	meio	bola1
afmid1	2.9913e-69	0.357349	0.55	0.388	6.29638e-65	meio	afmid
cox6a11	6.01616e-69	0.222573	0.995	0.985	1.26634e-64	meio	cox6a1
dguok	7.61127e-69	0.364805	0.491	0.325	1.6021e-64	meio	dguok
cryba4	7.97886e-69	0.215648	0.266	0.108	1.67947e-64	meio	cryba4
AL935186.92	1.49678e-68	0.356165	0.547	0.347	3.15056e-64	meio	AL935186.9
zgc:1588031	1.64649e-68	0.368066	0.598	0.441	3.46569e-64	meio	zgc:158803
ribc11	2.44488e-68	0.161376	0.193	0.063	5.14622e-64	meio	ribc1
u2surp1	6.25131e-68	0.363198	0.587	0.447	1.31584e-63	meio	u2surp
zgc:103692	6.27202e-68	0.381004	0.507	0.353	1.3202e-63	meio	zgc:103692
senp6b	9.05191e-68	0.319691	0.416	0.244	1.90534e-63	meio	senp6b
si:dkey-40c23.1	1.03873e-67	0.190112	0.227	0.084	2.18643e-63	meio	si:dkey-40c23.1
hddc21	5.96266e-67	0.459309	0.511	0.39	1.25508e-62	meio	hddc2
arl6	9.92388e-67	0.311434	0.419	0.245	2.08888e-62	meio	arl6
tmem331	1.68989e-66	0.352231	0.544	0.386	3.55705e-62	meio	tmem33
ispd	4.54932e-66	0.323094	0.404	0.237	9.57586e-62	meio	ispd
kcnip3b1	5.22808e-66	0.300225	0.407	0.232	1.10046e-61	meio	kcnip3b
stau11	5.25082e-66	0.334799	0.468	0.301	1.10525e-61	meio	stau1
idh3g	6.81091e-66	0.332966	0.49	0.319	1.43363e-61	meio	idh3g
xrcc11	1.1001e-65	0.352285	0.474	0.31	2.3156e-61	meio	xrcc1
cox6c1	1.36449e-65	0.312787	0.951	0.908	2.87212e-61	meio	cox6c
znf593	1.71732e-65	0.457904	0.504	0.392	3.61478e-61	meio	znf593
hnrnpd1	4.96589e-65	0.317505	0.559	0.369	1.04527e-60	meio	hnrnpd
nsmce11	9.00313e-65	0.330552	0.556	0.395	1.89507e-60	meio	nsmce1
[truncated: 871 more rows]

## Sheet: Meiosis (SC5)
	p_val	avg_logFC	pct.1	pct.2	p_val_adj	cluster	gene
[truncated: 1,926 more rows]

[truncated: 4 more sheets: Early_Oo (SC6), Early_Oo_2 (SC7), Early_Oo_3 (SC8), Early_Oo_4 (SC9)]
